# Supplementary material for: Network Pharmacology-Based Identification of the Mechanisms of Shen-Qi Compound Formula in Treating Diabetes Mellitus
Source: Evid Based Complement Alternat Med. 2020 Jun 4;2020:5798764. doi: 10.1155/2020/5798764 (PMC7292981; doi:10.1155/2020/5798764)
Supplement: Supplementary Materials — Supplementary material 1: the search strategies for eight herbal medicines in SQC. Supplementary material 2: the information of ingredients retrieved in TCMSP. Supplementary material 3: the information of ingredients retrieved in SymMap. Supplementary material 4: summarized target information, including the targets of SQC and diabetes. Supplementary material 5: raw data of GO enrichment analysis. Supplementary material 6: raw data of KEGG enrichment analysis. [file 5798764.f1.zip]

Archive with 6 entries (6 files):
- 5798764.f1/Supplementary material 1.docx
- 5798764.f1/Supplementary material 2.docx
- 5798764.f1/Supplementary material 3.xlsx
- 5798764.f1/Supplementary material 4.xlsx
- 5798764.f1/Supplementary material 5.xlsx
- 5798764.f1/Supplementary material 6.xlsx
