# Supplementary material for: Network Pharmacology-Based Identification of the Mechanisms of Shen-Qi Compound Formula in Treating Diabetes Mellitus
Source: Evid Based Complement Alternat Med. 2020 Jun 4;2020:5798764. doi: 10.1155/2020/5798764 (PMC7292981; doi:10.1155/2020/5798764)
Supplement: Supplementary Materials — Supplementary material 1: the search strategies for eight herbal medicines in SQC. Supplementary material 2: the information of ingredients retrieved in TCMSP. Supplementary material 3: the information of ingredients retrieved in SymMap. Supplementary material 4: summarized target information, including the targets of SQC and diabetes. Supplementary material 5: raw data of GO enrichment analysis. Supplementary material 6: raw data of KEGG enrichment analysis. [file 5798764.f1.zip › 5798764.f1/Supplementary material 3.xlsx]

## Sheet: da huang
Ingredients	Target id	Gene symbol	Chromosome	Gene name	Protein name	Ensembl id	UniProt id
Catechin	SMTT00461	CALM3	19	Calmodulin 3		ENSG00000160014
Catechin	SMTT01141	ESR1	6	Estrogen Receptor 1	Estrogen Receptor	ENSG00000091831	P03372
Catechin	SMTT01202	FASN		fatty acid synthase	Fatty Acid Synthase		P49327
Catechin	SMTT02776	PTGS1		prostaglandin-endoperoxide synthase 1	Prostaglandin G/H Synthase 1		P23219
Catechin	SMTT02777	PTGS2		prostaglandin-endoperoxide synthase 2	Prostaglandin G/H Synthase 2		P35354
1-O-Galloyl-Glycerol	SMTT02777	PTGS2		prostaglandin-endoperoxide synthase 2	Prostaglandin G/H Synthase 2		P35354
3,4,5-Trihydroxybenzoic Acid	SMTT01202	FASN		fatty acid synthase	Fatty Acid Synthase		P49327
3,4,5-Trihydroxybenzoic Acid	SMTT02025	MAOB		monoamine oxidase B	Amine Oxidase [flavin-containing] B		P27338
3,4,5-Trihydroxybenzoic Acid	SMTT02101	MGST1		microsomal glutathione S-transferase 1	Microsomal Glutathione S-transferase 1		P10620
3,4,5-Trihydroxybenzoic Acid	SMTT02550	PGR	11	Progesterone Receptor	Progesterone Receptor	ENSG00000082175	P06401
3,4,5-Trihydroxybenzoic Acid	SMTT02776	PTGS1		prostaglandin-endoperoxide synthase 1	Prostaglandin G/H Synthase 1		P23219
3,4,5-Trihydroxybenzoic Acid	SMTT02777	PTGS2		prostaglandin-endoperoxide synthase 2	Prostaglandin G/H Synthase 2		P35354
3,4,5-Trihydroxybenzoic Acid	SMTT03530	TP53	17	Tumor Protein P53	Cellular Tumor Antigen P53	ENSG00000141510	P04637
5-Carboxy-7-Hydroxy-2-Methyl-Benzopyran-Gamma-One	SMTT01464	GRIA2		glutamate ionotropic receptor AMPA type subunit 2	Glutamate Receptor 2		P42262
5-Carboxy-7-Hydroxy-2-Methyl-Benzopyran-Gamma-One	SMTT02776	PTGS1		prostaglandin-endoperoxide synthase 1	Prostaglandin G/H Synthase 1		P23219
5-Carboxy-7-Hydroxy-2-Methyl-Benzopyran-Gamma-One	SMTT02777	PTGS2		prostaglandin-endoperoxide synthase 2	Prostaglandin G/H Synthase 2		P35354
5-[(Z)-2-(3-Hydroxy-4-Methoxy-Phenyl)Vinyl]Resorcinol	SMTT00106	ADRB2		adrenergic, beta-2-, receptor, surface	Beta-2 Adrenergic Receptor		P07550
5-[(Z)-2-(3-Hydroxy-4-Methoxy-Phenyl)Vinyl]Resorcinol	SMTT01141	ESR1	6	Estrogen Receptor 1	Estrogen Receptor	ENSG00000091831	P03372
5-[(Z)-2-(3-Hydroxy-4-Methoxy-Phenyl)Vinyl]Resorcinol	SMTT02025	MAOB		monoamine oxidase B	Amine Oxidase [flavin-containing] B		P27338
5-[(Z)-2-(3-Hydroxy-4-Methoxy-Phenyl)Vinyl]Resorcinol	SMTT02776	PTGS1		prostaglandin-endoperoxide synthase 1	Prostaglandin G/H Synthase 1		P23219
5-[(Z)-2-(3-Hydroxy-4-Methoxy-Phenyl)Vinyl]Resorcinol	SMTT02777	PTGS2		prostaglandin-endoperoxide synthase 2	Prostaglandin G/H Synthase 2		P35354
5-[(Z)-2-(3-Hydroxy-4-Methoxy-Phenyl)Vinyl]Resorcinol	SMTT02969	RXRA		retinoid X receptor alpha	Retinoic Acid Receptor RXR-alpha		P19793
Aloe-Emodin	SMTT00139	AKR1B1		Aldo-keto reductase family 1, member B1 (aldose reductase)	Aldose Reductase		P15121
Aloe-Emodin	SMTT00480	CASP3		Caspase 3	Caspase-3		P42574
Aloe-Emodin	SMTT00520	CCNA2		cyclin A2	Cyclin-A2		P20248
Aloe-Emodin	SMTT00569	CDK2		cyclin dependent kinase 2	Cyclin-dependent Kinase 2		P24941
Aloe-Emodin	SMTT00577	CDKN1A	6	Cyclin Dependent Kinase Inhibitor 1A	Cyclin-dependent Kinase Inhibitor 1	ENSG00000124762	P38936
Aloe-Emodin	SMTT01084	EIF6		eukaryotic translation initiation factor 6	Eukaryotic Translation Initiation Factor 6		P56537
Aloe-Emodin	SMTT01202	FASN		fatty acid synthase	Fatty Acid Synthase		P49327
Aloe-Emodin	SMTT01671	IGHG1		immunoglobulin heavy constant gamma 1	Immunoglobulin heavy constant gamma 1		P01857
Aloe-Emodin	SMTT01697	IL1B		interleukin 1 beta	Interleukin-1 Beta		P01584
Aloe-Emodin	SMTT02203	MYC	8	MYC Proto-oncogene, BHLH Transcription Factor	Myc Proto-oncogene Protein	ENSG00000136997	P01106
Aloe-Emodin	SMTT02490	PCNA	20	Proliferating Cell Nuclear Antigen	Proliferating Cell Nuclear Antigen	ENSG00000132646	P12004
Aloe-Emodin	SMTT02717	PRKCA		protein kinase C alpha	Protein Kinase C Alpha Type		P17252
Aloe-Emodin	SMTT02719	PRKCD	3	Protein Kinase C Delta	Protein Kinase C Delta Type	ENSG00000163932	Q05655
Aloe-Emodin	SMTT02720	PRKCE		protein kinase C epsilon	Protein Kinase C Epsilon Type		Q02156
Aloe-Emodin	SMTT02776	PTGS1		prostaglandin-endoperoxide synthase 1	Prostaglandin G/H Synthase 1		P23219
Aloe-Emodin	SMTT02777	PTGS2		prostaglandin-endoperoxide synthase 2	Prostaglandin G/H Synthase 2		P35354
Aloe-Emodin	SMTT03502	TNF		tumor necrosis factor	Tumor Necrosis Factor		P01375
Aloe-Emodin	SMTT03530	TP53	17	Tumor Protein P53	Cellular Tumor Antigen P53	ENSG00000141510	P04637
Aloe-Emodin	SMTT03845	CCNB1	5	Cyclin B1		ENSG00000134057	P14635
Aloe-Emodin	SMTT03877	BAX	19	BCL2 Associated X, Apoptosis Regulator		ENSG00000087088	Q07812
Aloe-Emodin	SMTT04266	CDC2		Cell Division Control Protein 2 Homolog/cyclin dependent kinase 1			P06493
Beta-Sitosterol	SMTT00102	ADRA1A		adrenergic, alpha-1A-, receptor	Alpha-1A Adrenergic Receptor		P35348
Beta-Sitosterol	SMTT00106	ADRB2		adrenergic, beta-2-, receptor, surface	Beta-2 Adrenergic Receptor		P07550
Beta-Sitosterol	SMTT00361	BCL2	18	BCL2, Apoptosis Regulator	Apoptosis Regulator Bcl-2	ENSG00000171791	P10415
Beta-Sitosterol	SMTT00636	CHRM1		cholinergic receptor muscarinic 1	Muscarinic Acetylcholine Receptor M1		P11229
Beta-Sitosterol	SMTT01778	JUN		Jun proto-oncogene, AP-1 transcription factor subunit	Transcription Factor AP-1		P05412
Beta-Sitosterol	SMTT01803	KCNH2	7	Potassium Voltage-gated Channel Subfamily H Member 2	Potassium Voltage-gated Channel Subfamily H Member 2	ENSG00000055118	Q12809
Beta-Sitosterol	SMTT02027	MAP2		microtubule associated protein 2	Microtubule-associated Protein 2		P11137
Beta-Sitosterol	SMTT02430	OPRM1		opioid receptor mu 1	Mu-type Opioid Receptor		P35372
Beta-Sitosterol	SMTT02550	PGR	11	Progesterone Receptor	Progesterone Receptor	ENSG00000082175	P06401
Beta-Sitosterol	SMTT02668	PON1	7	Paraoxonase 1	Serum Paraoxonase/arylesterase 1	ENSG00000005421	P27169
Beta-Sitosterol	SMTT02776	PTGS1		prostaglandin-endoperoxide synthase 1	Prostaglandin G/H Synthase 1		P23219
Beta-Sitosterol	SMTT02777	PTGS2		prostaglandin-endoperoxide synthase 2	Prostaglandin G/H Synthase 2		P35354
Beta-Sitosterol	SMTT03005	SCN5A	3	Sodium Voltage-gated Channel Alpha Subunit 5	Sodium Channel Protein Type 5 Subunit Alpha	ENSG00000183873	Q14524
Beta-Sitosterol	SMTT03196	SLC6A4		solute carrier family 6 member 4	Sodium-dependent Serotonin Transporter		P31645
Cis-Zimtsaeure	SMTT02024	MAOA	X	Monoamine Oxidase A	Amine Oxidase [flavin-containing] A	ENSG00000189221	P21397
Cis-Zimtsaeure	SMTT02025	MAOB		monoamine oxidase B	Amine Oxidase [flavin-containing] B		P27338
Citric Acid	SMTT00139	AKR1B1		Aldo-keto reductase family 1, member B1 (aldose reductase)	Aldose Reductase		P15121
Citric Acid	SMTT00838	CTSD	11	Cathepsin D	Cathepsin D	ENSG00000117984	P07339
Citric Acid	SMTT01464	GRIA2		glutamate ionotropic receptor AMPA type subunit 2	Glutamate Receptor 2		P42262
Citric Acid	SMTT01533	HDC		histidine decarboxylase	Histidine Decarboxylase		P19113
Citric Acid	SMTT01671	IGHG1		immunoglobulin heavy constant gamma 1	Immunoglobulin heavy constant gamma 1		P01857
Citric Acid	SMTT02777	PTGS2		prostaglandin-endoperoxide synthase 2	Prostaglandin G/H Synthase 2		P35354
Dla	SMTT00010	ABAT	16	4-aminobutyrate Aminotransferase	4-aminobutyrate Aminotransferase, Mitochondrial	ENSG00000183044	P80404
Dla	SMTT00149	ALAS2	X	5'-aminolevulinate Synthase 2	5-aminolevulinate Synthase, Erythroid-specific, Mitochondrial	ENSG00000158578	P22557
Dla	SMTT00356	BCHE		butyrylcholinesterase	Cholinesterase		P06276
Dla	SMTT00487	CAT	11	Catalase	Catalase	ENSG00000121691	P04040
Dla	SMTT00558	CDC25B		cell division cycle 25B	M-phase Inducer Phosphatase 2		P30305
Dla	SMTT00826	CTH	1	Cystathionine Gamma-lyase	Cystathionine Gamma-lyase	ENSG00000116761	P32929
Dla	SMTT00838	CTSD	11	Cathepsin D	Cathepsin D	ENSG00000117984	P07339
Dla	SMTT01348	GATM	15	Glycine Amidinotransferase	Glycine Amidinotransferase, Mitochondrial	ENSG00000171766	P50440
Dla	SMTT01392	GLB1	3	Galactosidase Beta 1		ENSG00000170266
Dla	SMTT01426	GNMT	6	Glycine N-methyltransferase	Glycine N-methyltransferase	ENSG00000124713	Q14749
Dla	SMTT01436	GOT1		glutamic-oxaloacetic transaminase 1	Aspartate Aminotransferase, Cytoplasmic		P17174
Dla	SMTT01456	GPT		glutamic--pyruvic transaminase	Alanine Aminotransferase 1		P24298
Dla	SMTT01463	GRIA1		glutamate ionotropic receptor AMPA type subunit 1	Glutamate Receptor 1		P42261
Dla	SMTT01468	GRIN1	9	Glutamate Ionotropic Receptor NMDA Type Subunit 1	Glutamate Receptor Ionotropic, NMDA 1	ENSG00000176884	Q05586
Dla	SMTT02071	ME1		Malic enzyme 1	NADP-dependent Malic Enzyme		P48163
Dla	SMTT02142	MMP8		Matrix Metallopeptidase 8	Neutrophil Collagenase		P22894
Dla	SMTT02594	PKLR	1	Pyruvate Kinase L/R	Pyruvate Kinase PKLR	ENSG00000143627	P30613
Dla	SMTT02776	PTGS1		prostaglandin-endoperoxide synthase 1	Prostaglandin G/H Synthase 1		P23219
Dla	SMTT02777	PTGS2		prostaglandin-endoperoxide synthase 2	Prostaglandin G/H Synthase 2		P35354
Dla	SMTT03764	XDH	2	Xanthine Dehydrogenase	Xanthine Dehydrogenase/oxidase	ENSG00000158125	P47989
Dmr	SMTT00010	ABAT	16	4-aminobutyrate Aminotransferase	4-aminobutyrate Aminotransferase, Mitochondrial	ENSG00000183044	P80404
Dmr	SMTT00139	AKR1B1		Aldo-keto reductase family 1, member B1 (aldose reductase)	Aldose Reductase		P15121
Dmr	SMTT00356	BCHE		butyrylcholinesterase	Cholinesterase		P06276
Dmr	SMTT00838	CTSD	11	Cathepsin D	Cathepsin D	ENSG00000117984	P07339
Dmr	SMTT01436	GOT1		glutamic-oxaloacetic transaminase 1	Aspartate Aminotransferase, Cytoplasmic		P17174
Eupatin	SMTT00244	AR	X	Androgen Receptor	Androgen Receptor	ENSG00000169083	P10275
Eupatin	SMTT00461	CALM3	19	Calmodulin 3		ENSG00000160014
Eupatin	SMTT01142	ESR2		estrogen receptor 2	Estrogen Receptor Beta		Q92731
Eupatin	SMTT01833	KDR	4	Kinase Insert Domain Receptor	Vascular Endothelial Growth Factor Receptor 2	ENSG00000128052	P35968
Eupatin	SMTT02349	NOS2		nitric oxide synthase 2	Nitric Oxide Synthase, Inducible		P35228
Eupatin	SMTT02747	PRSS1	7	Serine Protease 1	Trypsin-1	ENSG00000204983	P07477
Eupatin	SMTT02777	PTGS2		prostaglandin-endoperoxide synthase 2	Prostaglandin G/H Synthase 2		P35354
Eupatin	SMTT03005	SCN5A	3	Sodium Voltage-gated Channel Alpha Subunit 5	Sodium Channel Protein Type 5 Subunit Alpha	ENSG00000183873	Q14524
Mae	SMTT00010	ABAT	16	4-aminobutyrate Aminotransferase	4-aminobutyrate Aminotransferase, Mitochondrial	ENSG00000183044	P80404
Mae	SMTT00356	BCHE		butyrylcholinesterase	Cholinesterase		P06276
Mae	SMTT01436	GOT1		glutamic-oxaloacetic transaminase 1	Aspartate Aminotransferase, Cytoplasmic		P17174
O-Acetyltoluene	SMTT02379	NR3C1	5	Nuclear Receptor Subfamily 3 Group C Member 1	Glucocorticoid Receptor	ENSG00000113580	P04150
Pit	SMTT02025	MAOB		monoamine oxidase B	Amine Oxidase [flavin-containing] B		P27338
Pit	SMTT02776	PTGS1		prostaglandin-endoperoxide synthase 1	Prostaglandin G/H Synthase 1		P23219
Pit	SMTT02777	PTGS2		prostaglandin-endoperoxide synthase 2	Prostaglandin G/H Synthase 2		P35354
Rhein	SMTT00139	AKR1B1		Aldo-keto reductase family 1, member B1 (aldose reductase)	Aldose Reductase		P15121
Rhein	SMTT01778	JUN		Jun proto-oncogene, AP-1 transcription factor subunit	Transcription Factor AP-1		P05412
Rhein	SMTT02776	PTGS1		prostaglandin-endoperoxide synthase 1	Prostaglandin G/H Synthase 1		P23219
Rhein	SMTT02777	PTGS2		prostaglandin-endoperoxide synthase 2	Prostaglandin G/H Synthase 2		P35354
Serotonin	SMTT00102	ADRA1A		adrenergic, alpha-1A-, receptor	Alpha-1A Adrenergic Receptor		P35348
Serotonin	SMTT00105	ADRB1		adrenergic, beta-1-, receptor	Beta-1 Adrenergic Receptor		P08588
Serotonin	SMTT00106	ADRB2		adrenergic, beta-2-, receptor, surface	Beta-2 Adrenergic Receptor		P07550
Serotonin	SMTT00636	CHRM1		cholinergic receptor muscarinic 1	Muscarinic Acetylcholine Receptor M1		P11229
Serotonin	SMTT02025	MAOB		monoamine oxidase B	Amine Oxidase [flavin-containing] B		P27338
Serotonin	SMTT02776	PTGS1		prostaglandin-endoperoxide synthase 1	Prostaglandin G/H Synthase 1		P23219
Serotonin	SMTT02777	PTGS2		prostaglandin-endoperoxide synthase 2	Prostaglandin G/H Synthase 2		P35354
Serotonin	SMTT03005	SCN5A	3	Sodium Voltage-gated Channel Alpha Subunit 5	Sodium Channel Protein Type 5 Subunit Alpha	ENSG00000183873	Q14524
Serotonin	SMTT03195	SLC6A3	5	Solute Carrier Family 6 Member 3	Sodium-dependent Dopamine Transporter	ENSG00000142319	Q01959
Toralactone	SMTT01141	ESR1	6	Estrogen Receptor 1	Estrogen Receptor	ENSG00000091831	P03372
Toralactone	SMTT01142	ESR2		estrogen receptor 2	Estrogen Receptor Beta		Q92731
Toralactone	SMTT02349	NOS2		nitric oxide synthase 2	Nitric Oxide Synthase, Inducible		P35228
Toralactone	SMTT02776	PTGS1		prostaglandin-endoperoxide synthase 1	Prostaglandin G/H Synthase 1		P23219
Toralactone	SMTT02777	PTGS2		prostaglandin-endoperoxide synthase 2	Prostaglandin G/H Synthase 2		P35354

## Sheet: dan shen
Ingredients	Target id	Gene symbol	Chromosome	Gene name	Protein name	Ensembl id	UniProt id
(-)-Epicedrol	SMTT00636	CHRM1		cholinergic receptor muscarinic 1	Muscarinic Acetylcholine Receptor M1		P11229
(1R,4S,4Ar,8Ar)-4-Isopropyl-1,6-Dimethyl-3,4,4A,7,8,8A-Hexahydro-2H-Naphthalen-1-Ol	SMTT00636	CHRM1		cholinergic receptor muscarinic 1	Muscarinic Acetylcholine Receptor M1		P11229
(1R,4S,4Ar,8Ar)-4-Isopropyl-1,6-Dimethyl-3,4,4A,7,8,8A-Hexahydro-2H-Naphthalen-1-Ol	SMTT02777	PTGS2		prostaglandin-endoperoxide synthase 2	Prostaglandin G/H Synthase 2		P35354
(1R,4S,4Ar,8Ar)-4-Isopropyl-1,6-Dimethyl-3,4,4A,7,8,8A-Hexahydro-2H-Naphthalen-1-Ol	SMTT03193	SLC6A2	16	Solute Carrier Family 6 Member 2	Sodium-dependent Noradrenaline Transporter	ENSG00000103546	P23975
(2R)-3-(3,4-Dihydroxyphenyl)-2-[(Z)-3-(3,4-Dihydroxyphenyl)Acryloyl]Oxy-Propionic Acid	SMTT00244	AR	X	Androgen Receptor	Androgen Receptor	ENSG00000169083	P10275
(2R)-3-(3,4-Dihydroxyphenyl)-2-[(Z)-3-(3,4-Dihydroxyphenyl)Acryloyl]Oxy-Propionic Acid	SMTT00520	CCNA2		cyclin A2	Cyclin-A2		P20248
(2R)-3-(3,4-Dihydroxyphenyl)-2-[(Z)-3-(3,4-Dihydroxyphenyl)Acryloyl]Oxy-Propionic Acid	SMTT01141	ESR1	6	Estrogen Receptor 1	Estrogen Receptor	ENSG00000091831	P03372
(2R)-3-(3,4-Dihydroxyphenyl)-2-[(Z)-3-(3,4-Dihydroxyphenyl)Acryloyl]Oxy-Propionic Acid	SMTT02747	PRSS1	7	Serine Protease 1	Trypsin-1	ENSG00000204983	P07477
(2R)-3-(3,4-Dihydroxyphenyl)-2-[(Z)-3-(3,4-Dihydroxyphenyl)Acryloyl]Oxy-Propionic Acid	SMTT02777	PTGS2		prostaglandin-endoperoxide synthase 2	Prostaglandin G/H Synthase 2		P35354
(2S)-3-(3,4-Dihydroxyphenyl)-2-Hydroxypropanoic Acid	SMTT00051	ACHE		acetylcholinesterase (Yt blood group)	Acetylcholinesterase		P22303
(2S)-3-(3,4-Dihydroxyphenyl)-2-Hydroxypropanoic Acid	SMTT00103	ADRA2A		adrenergic, alpha-2A-, receptor	Alpha-2A Adrenergic Receptor		P08913
(2S)-3-(3,4-Dihydroxyphenyl)-2-Hydroxypropanoic Acid	SMTT00105	ADRB1		adrenergic, beta-1-, receptor	Beta-1 Adrenergic Receptor		P08588
(2S)-3-(3,4-Dihydroxyphenyl)-2-Hydroxypropanoic Acid	SMTT00106	ADRB2		adrenergic, beta-2-, receptor, surface	Beta-2 Adrenergic Receptor		P07550
(2S)-3-(3,4-Dihydroxyphenyl)-2-Hydroxypropanoic Acid	SMTT02025	MAOB		monoamine oxidase B	Amine Oxidase [flavin-containing] B		P27338
(2S)-3-(3,4-Dihydroxyphenyl)-2-Hydroxypropanoic Acid	SMTT02776	PTGS1		prostaglandin-endoperoxide synthase 1	Prostaglandin G/H Synthase 1		P23219
(2S)-3-(3,4-Dihydroxyphenyl)-2-Hydroxypropanoic Acid	SMTT02777	PTGS2		prostaglandin-endoperoxide synthase 2	Prostaglandin G/H Synthase 2		P35354
(6S)-6-(Hydroxymethyl)-1,6-Dimethyl-8,9-Dihydro-7H-Naphtho[8,7-G]Benzofuran-10,11-Dione	SMTT00051	ACHE		acetylcholinesterase (Yt blood group)	Acetylcholinesterase		P22303
(6S)-6-(Hydroxymethyl)-1,6-Dimethyl-8,9-Dihydro-7H-Naphtho[8,7-G]Benzofuran-10,11-Dione	SMTT00102	ADRA1A		adrenergic, alpha-1A-, receptor	Alpha-1A Adrenergic Receptor		P35348
(6S)-6-(Hydroxymethyl)-1,6-Dimethyl-8,9-Dihydro-7H-Naphtho[8,7-G]Benzofuran-10,11-Dione	SMTT00106	ADRB2		adrenergic, beta-2-, receptor, surface	Beta-2 Adrenergic Receptor		P07550
(6S)-6-(Hydroxymethyl)-1,6-Dimethyl-8,9-Dihydro-7H-Naphtho[8,7-G]Benzofuran-10,11-Dione	SMTT00636	CHRM1		cholinergic receptor muscarinic 1	Muscarinic Acetylcholine Receptor M1		P11229
(6S)-6-(Hydroxymethyl)-1,6-Dimethyl-8,9-Dihydro-7H-Naphtho[8,7-G]Benzofuran-10,11-Dione	SMTT02251	NCOA1		nuclear receptor coactivator 1	Nuclear Receptor Coactivator 1		Q15788
(6S)-6-(Hydroxymethyl)-1,6-Dimethyl-8,9-Dihydro-7H-Naphtho[8,7-G]Benzofuran-10,11-Dione	SMTT02428	OPRD1		opioid receptor delta 1	Delta-type Opioid Receptor		P41143
(6S)-6-(Hydroxymethyl)-1,6-Dimethyl-8,9-Dihydro-7H-Naphtho[8,7-G]Benzofuran-10,11-Dione	SMTT02430	OPRM1		opioid receptor mu 1	Mu-type Opioid Receptor		P35372
(6S)-6-(Hydroxymethyl)-1,6-Dimethyl-8,9-Dihydro-7H-Naphtho[8,7-G]Benzofuran-10,11-Dione	SMTT02747	PRSS1	7	Serine Protease 1	Trypsin-1	ENSG00000204983	P07477
(6S)-6-(Hydroxymethyl)-1,6-Dimethyl-8,9-Dihydro-7H-Naphtho[8,7-G]Benzofuran-10,11-Dione	SMTT02777	PTGS2		prostaglandin-endoperoxide synthase 2	Prostaglandin G/H Synthase 2		P35354
(6S)-6-(Hydroxymethyl)-1,6-Dimethyl-8,9-Dihydro-7H-Naphtho[8,7-G]Benzofuran-10,11-Dione	SMTT03005	SCN5A	3	Sodium Voltage-gated Channel Alpha Subunit 5	Sodium Channel Protein Type 5 Subunit Alpha	ENSG00000183873	Q14524
(6S)-6-Hydroxy-1-Methyl-6-Methylol-8,9-Dihydro-7H-Naphtho[8,7-G]Benzofuran-10,11-Quinone	SMTT00051	ACHE		acetylcholinesterase (Yt blood group)	Acetylcholinesterase		P22303
(6S)-6-Hydroxy-1-Methyl-6-Methylol-8,9-Dihydro-7H-Naphtho[8,7-G]Benzofuran-10,11-Quinone	SMTT00436	CA2	8	Carbonic Anhydrase 2	Carbonic Anhydrase 2	ENSG00000104267	P00918
(6S)-6-Hydroxy-1-Methyl-6-Methylol-8,9-Dihydro-7H-Naphtho[8,7-G]Benzofuran-10,11-Quinone	SMTT02251	NCOA1		nuclear receptor coactivator 1	Nuclear Receptor Coactivator 1		Q15788
(6S)-6-Hydroxy-1-Methyl-6-Methylol-8,9-Dihydro-7H-Naphtho[8,7-G]Benzofuran-10,11-Quinone	SMTT02747	PRSS1	7	Serine Protease 1	Trypsin-1	ENSG00000204983	P07477
(6S)-6-Hydroxy-1-Methyl-6-Methylol-8,9-Dihydro-7H-Naphtho[8,7-G]Benzofuran-10,11-Quinone	SMTT02777	PTGS2		prostaglandin-endoperoxide synthase 2	Prostaglandin G/H Synthase 2		P35354
(6S,7R)-6,7-Dihydroxy-1,6-Dimethyl-8,9-Dihydro-7H-Naphtho[8,7-G]Benzofuran-10,11-Dione	SMTT00051	ACHE		acetylcholinesterase (Yt blood group)	Acetylcholinesterase		P22303
(6S,7R)-6,7-Dihydroxy-1,6-Dimethyl-8,9-Dihydro-7H-Naphtho[8,7-G]Benzofuran-10,11-Dione	SMTT00436	CA2	8	Carbonic Anhydrase 2	Carbonic Anhydrase 2	ENSG00000104267	P00918
(6S,7R)-6,7-Dihydroxy-1,6-Dimethyl-8,9-Dihydro-7H-Naphtho[8,7-G]Benzofuran-10,11-Dione	SMTT02251	NCOA1		nuclear receptor coactivator 1	Nuclear Receptor Coactivator 1		Q15788
(6S,7R)-6,7-Dihydroxy-1,6-Dimethyl-8,9-Dihydro-7H-Naphtho[8,7-G]Benzofuran-10,11-Dione	SMTT02747	PRSS1	7	Serine Protease 1	Trypsin-1	ENSG00000204983	P07477
(6S,7R)-6,7-Dihydroxy-1,6-Dimethyl-8,9-Dihydro-7H-Naphtho[8,7-G]Benzofuran-10,11-Dione	SMTT02777	PTGS2		prostaglandin-endoperoxide synthase 2	Prostaglandin G/H Synthase 2		P35354
(E)-3-(3-Hydroxy-4,5-Dimethoxy-Phenyl)Acrylic Acid	SMTT00103	ADRA2A		adrenergic, alpha-2A-, receptor	Alpha-2A Adrenergic Receptor		P08913
(E)-3-(3-Hydroxy-4,5-Dimethoxy-Phenyl)Acrylic Acid	SMTT00106	ADRB2		adrenergic, beta-2-, receptor, surface	Beta-2 Adrenergic Receptor		P07550
(E)-3-(3-Hydroxy-4,5-Dimethoxy-Phenyl)Acrylic Acid	SMTT01464	GRIA2		glutamate ionotropic receptor AMPA type subunit 2	Glutamate Receptor 2		P42262
(E)-3-(3-Hydroxy-4,5-Dimethoxy-Phenyl)Acrylic Acid	SMTT02025	MAOB		monoamine oxidase B	Amine Oxidase [flavin-containing] B		P27338
(E)-3-(3-Hydroxy-4,5-Dimethoxy-Phenyl)Acrylic Acid	SMTT02349	NOS2		nitric oxide synthase 2	Nitric Oxide Synthase, Inducible		P35228
(E)-3-(3-Hydroxy-4,5-Dimethoxy-Phenyl)Acrylic Acid	SMTT02776	PTGS1		prostaglandin-endoperoxide synthase 1	Prostaglandin G/H Synthase 1		P23219
(E)-3-(3-Hydroxy-4,5-Dimethoxy-Phenyl)Acrylic Acid	SMTT02777	PTGS2		prostaglandin-endoperoxide synthase 2	Prostaglandin G/H Synthase 2		P35354
(E)-3-(3-Hydroxy-4,5-Dimethoxy-Phenyl)Acrylic Acid	SMTT03195	SLC6A3	5	Solute Carrier Family 6 Member 3	Sodium-dependent Dopamine Transporter	ENSG00000142319	Q01959
(E)-3-[2-(3,4-Dihydroxyphenyl)-7-Hydroxy-Benzofuran-4-Yl]Acrylic Acid	SMTT02777	PTGS2		prostaglandin-endoperoxide synthase 2	Prostaglandin G/H Synthase 2		P35354
(R)-Linalool	SMTT00636	CHRM1		cholinergic receptor muscarinic 1	Muscarinic Acetylcholine Receptor M1		P11229
(R)-Linalool	SMTT01803	KCNH2	7	Potassium Voltage-gated Channel Subfamily H Member 2	Potassium Voltage-gated Channel Subfamily H Member 2	ENSG00000055118	Q12809
(R)-Linalool	SMTT01833	KDR	4	Kinase Insert Domain Receptor	Vascular Endothelial Growth Factor Receptor 2	ENSG00000128052	P35968
(R)-Linalool	SMTT02550	PGR	11	Progesterone Receptor	Progesterone Receptor	ENSG00000082175	P06401
(R)-Linalool	SMTT02776	PTGS1		prostaglandin-endoperoxide synthase 1	Prostaglandin G/H Synthase 1		P23219
(R)-Linalool	SMTT02777	PTGS2		prostaglandin-endoperoxide synthase 2	Prostaglandin G/H Synthase 2		P35354
(R)-Linalool	SMTT03005	SCN5A	3	Sodium Voltage-gated Channel Alpha Subunit 5	Sodium Channel Protein Type 5 Subunit Alpha	ENSG00000183873	Q14524
(R)-Linalool	SMTT03193	SLC6A2	16	Solute Carrier Family 6 Member 2	Sodium-dependent Noradrenaline Transporter	ENSG00000103546	P23975
(R)-P-Menth-1-En-4-Ol	SMTT00106	ADRB2		adrenergic, beta-2-, receptor, surface	Beta-2 Adrenergic Receptor		P07550
(R)-P-Menth-1-En-4-Ol	SMTT00461	CALM3	19	Calmodulin 3		ENSG00000160014
(R)-P-Menth-1-En-4-Ol	SMTT00636	CHRM1		cholinergic receptor muscarinic 1	Muscarinic Acetylcholine Receptor M1		P11229
(R)-P-Menth-1-En-4-Ol	SMTT01628	HTR3A		6-hydroxytryptamine receptor 3A	5-hydroxytryptamine Receptor 3A		P46098
(R)-P-Menth-1-En-4-Ol	SMTT01671	IGHG1		immunoglobulin heavy constant gamma 1	Immunoglobulin heavy constant gamma 1		P01857
(R)-P-Menth-1-En-4-Ol	SMTT01803	KCNH2	7	Potassium Voltage-gated Channel Subfamily H Member 2	Potassium Voltage-gated Channel Subfamily H Member 2	ENSG00000055118	Q12809
(R)-P-Menth-1-En-4-Ol	SMTT02251	NCOA1		nuclear receptor coactivator 1	Nuclear Receptor Coactivator 1		Q15788
(R)-P-Menth-1-En-4-Ol	SMTT02380	NR3C2	4	Nuclear Receptor Subfamily 3 Group C Member 2	Mineralocorticoid Receptor	ENSG00000151623	P08235
(R)-P-Menth-1-En-4-Ol	SMTT02550	PGR	11	Progesterone Receptor	Progesterone Receptor	ENSG00000082175	P06401
(R)-P-Menth-1-En-4-Ol	SMTT02776	PTGS1		prostaglandin-endoperoxide synthase 1	Prostaglandin G/H Synthase 1		P23219
(R)-P-Menth-1-En-4-Ol	SMTT02777	PTGS2		prostaglandin-endoperoxide synthase 2	Prostaglandin G/H Synthase 2		P35354
(R)-P-Menth-1-En-4-Ol	SMTT02969	RXRA		retinoid X receptor alpha	Retinoic Acid Receptor RXR-alpha		P19793
(R)-P-Menth-1-En-4-Ol	SMTT03005	SCN5A	3	Sodium Voltage-gated Channel Alpha Subunit 5	Sodium Channel Protein Type 5 Subunit Alpha	ENSG00000183873	Q14524
(R)-P-Menth-1-En-4-Ol	SMTT03193	SLC6A2	16	Solute Carrier Family 6 Member 2	Sodium-dependent Noradrenaline Transporter	ENSG00000103546	P23975
1,2,5,6-Tetrahydrotanshinone	SMTT00102	ADRA1A		adrenergic, alpha-1A-, receptor	Alpha-1A Adrenergic Receptor		P35348
1,2,5,6-Tetrahydrotanshinone	SMTT00106	ADRB2		adrenergic, beta-2-, receptor, surface	Beta-2 Adrenergic Receptor		P07550
1,2,5,6-Tetrahydrotanshinone	SMTT00436	CA2	8	Carbonic Anhydrase 2	Carbonic Anhydrase 2	ENSG00000104267	P00918
1,2,5,6-Tetrahydrotanshinone	SMTT00636	CHRM1		cholinergic receptor muscarinic 1	Muscarinic Acetylcholine Receptor M1		P11229
1,2,5,6-Tetrahydrotanshinone	SMTT01628	HTR3A		6-hydroxytryptamine receptor 3A	5-hydroxytryptamine Receptor 3A		P46098
1,2,5,6-Tetrahydrotanshinone	SMTT01671	IGHG1		immunoglobulin heavy constant gamma 1	Immunoglobulin heavy constant gamma 1		P01857
1,2,5,6-Tetrahydrotanshinone	SMTT02251	NCOA1		nuclear receptor coactivator 1	Nuclear Receptor Coactivator 1		Q15788
1,2,5,6-Tetrahydrotanshinone	SMTT02428	OPRD1		opioid receptor delta 1	Delta-type Opioid Receptor		P41143
1,2,5,6-Tetrahydrotanshinone	SMTT02430	OPRM1		opioid receptor mu 1	Mu-type Opioid Receptor		P35372
1,2,5,6-Tetrahydrotanshinone	SMTT02776	PTGS1		prostaglandin-endoperoxide synthase 1	Prostaglandin G/H Synthase 1		P23219
1,2,5,6-Tetrahydrotanshinone	SMTT02777	PTGS2		prostaglandin-endoperoxide synthase 2	Prostaglandin G/H Synthase 2		P35354
1,2,5,6-Tetrahydrotanshinone	SMTT02969	RXRA		retinoid X receptor alpha	Retinoic Acid Receptor RXR-alpha		P19793
1,2,5,6-Tetrahydrotanshinone	SMTT03005	SCN5A	3	Sodium Voltage-gated Channel Alpha Subunit 5	Sodium Channel Protein Type 5 Subunit Alpha	ENSG00000183873	Q14524
1,2,5,6-Tetrahydrotanshinone	SMTT03195	SLC6A3	5	Solute Carrier Family 6 Member 3	Sodium-dependent Dopamine Transporter	ENSG00000142319	Q01959
1,2,5,6-Tetrahydrotanshinone	SMTT03196	SLC6A4		solute carrier family 6 member 4	Sodium-dependent Serotonin Transporter		P31645
1-Methyl-8,9-Dihydro-7H-Naphtho[5,6-G]Benzofuran-6,10,11-Trione	SMTT00051	ACHE		acetylcholinesterase (Yt blood group)	Acetylcholinesterase		P22303
1-Methyl-8,9-Dihydro-7H-Naphtho[5,6-G]Benzofuran-6,10,11-Trione	SMTT00102	ADRA1A		adrenergic, alpha-1A-, receptor	Alpha-1A Adrenergic Receptor		P35348
1-Methyl-8,9-Dihydro-7H-Naphtho[5,6-G]Benzofuran-6,10,11-Trione	SMTT00106	ADRB2		adrenergic, beta-2-, receptor, surface	Beta-2 Adrenergic Receptor		P07550
1-Methyl-8,9-Dihydro-7H-Naphtho[5,6-G]Benzofuran-6,10,11-Trione	SMTT00436	CA2	8	Carbonic Anhydrase 2	Carbonic Anhydrase 2	ENSG00000104267	P00918
1-Methyl-8,9-Dihydro-7H-Naphtho[5,6-G]Benzofuran-6,10,11-Trione	SMTT01671	IGHG1		immunoglobulin heavy constant gamma 1	Immunoglobulin heavy constant gamma 1		P01857
1-Methyl-8,9-Dihydro-7H-Naphtho[5,6-G]Benzofuran-6,10,11-Trione	SMTT02251	NCOA1		nuclear receptor coactivator 1	Nuclear Receptor Coactivator 1		Q15788
1-Methyl-8,9-Dihydro-7H-Naphtho[5,6-G]Benzofuran-6,10,11-Trione	SMTT02430	OPRM1		opioid receptor mu 1	Mu-type Opioid Receptor		P35372
1-Methyl-8,9-Dihydro-7H-Naphtho[5,6-G]Benzofuran-6,10,11-Trione	SMTT02776	PTGS1		prostaglandin-endoperoxide synthase 1	Prostaglandin G/H Synthase 1		P23219
1-Methyl-8,9-Dihydro-7H-Naphtho[5,6-G]Benzofuran-6,10,11-Trione	SMTT02777	PTGS2		prostaglandin-endoperoxide synthase 2	Prostaglandin G/H Synthase 2		P35354
1-Methyl-8,9-Dihydro-7H-Naphtho[5,6-G]Benzofuran-6,10,11-Trione	SMTT02969	RXRA		retinoid X receptor alpha	Retinoic Acid Receptor RXR-alpha		P19793
1-Methyl-8,9-Dihydro-7H-Naphtho[5,6-G]Benzofuran-6,10,11-Trione	SMTT03005	SCN5A	3	Sodium Voltage-gated Channel Alpha Subunit 5	Sodium Channel Protein Type 5 Subunit Alpha	ENSG00000183873	Q14524
1H-Cycloprop(E)Azulen-7-Ol, Decahydro-1,1,7-Trimethyl-4-Methylene-, (1Ar-(1Aalpha,4Aalpha,7Beta,7Abeta,7Balpha))-	SMTT00636	CHRM1		cholinergic receptor muscarinic 1	Muscarinic Acetylcholine Receptor M1		P11229
2-(4-Hydroxy-3-Methoxyphenyl)-5-(3-Hydroxypropyl)-7-Methoxy-3-Benzofurancarboxaldehyde	SMTT00244	AR	X	Androgen Receptor	Androgen Receptor	ENSG00000169083	P10275
2-(4-Hydroxy-3-Methoxyphenyl)-5-(3-Hydroxypropyl)-7-Methoxy-3-Benzofurancarboxaldehyde	SMTT00520	CCNA2		cyclin A2	Cyclin-A2		P20248
2-(4-Hydroxy-3-Methoxyphenyl)-5-(3-Hydroxypropyl)-7-Methoxy-3-Benzofurancarboxaldehyde	SMTT00569	CDK2		cyclin dependent kinase 2	Cyclin-dependent Kinase 2		P24941
2-(4-Hydroxy-3-Methoxyphenyl)-5-(3-Hydroxypropyl)-7-Methoxy-3-Benzofurancarboxaldehyde	SMTT01141	ESR1	6	Estrogen Receptor 1	Estrogen Receptor	ENSG00000091831	P03372
2-(4-Hydroxy-3-Methoxyphenyl)-5-(3-Hydroxypropyl)-7-Methoxy-3-Benzofurancarboxaldehyde	SMTT01142	ESR2		estrogen receptor 2	Estrogen Receptor Beta		Q92731
2-(4-Hydroxy-3-Methoxyphenyl)-5-(3-Hydroxypropyl)-7-Methoxy-3-Benzofurancarboxaldehyde	SMTT01483	GSK3B		glycogen synthase kinase 3 beta	Glycogen Synthase Kinase-3 Beta		P49841
2-(4-Hydroxy-3-Methoxyphenyl)-5-(3-Hydroxypropyl)-7-Methoxy-3-Benzofurancarboxaldehyde	SMTT02349	NOS2		nitric oxide synthase 2	Nitric Oxide Synthase, Inducible		P35228
2-Isopropyl-8-Methylphenanthrene-3,4-Dione	SMTT00102	ADRA1A		adrenergic, alpha-1A-, receptor	Alpha-1A Adrenergic Receptor		P35348
2-Isopropyl-8-Methylphenanthrene-3,4-Dione	SMTT00106	ADRB2		adrenergic, beta-2-, receptor, surface	Beta-2 Adrenergic Receptor		P07550
2-Isopropyl-8-Methylphenanthrene-3,4-Dione	SMTT00244	AR	X	Androgen Receptor	Androgen Receptor	ENSG00000169083	P10275
2-Isopropyl-8-Methylphenanthrene-3,4-Dione	SMTT00461	CALM3	19	Calmodulin 3		ENSG00000160014
2-Isopropyl-8-Methylphenanthrene-3,4-Dione	SMTT00520	CCNA2		cyclin A2	Cyclin-A2		P20248
2-Isopropyl-8-Methylphenanthrene-3,4-Dione	SMTT00569	CDK2		cyclin dependent kinase 2	Cyclin-dependent Kinase 2		P24941
2-Isopropyl-8-Methylphenanthrene-3,4-Dione	SMTT00636	CHRM1		cholinergic receptor muscarinic 1	Muscarinic Acetylcholine Receptor M1		P11229
2-Isopropyl-8-Methylphenanthrene-3,4-Dione	SMTT01141	ESR1	6	Estrogen Receptor 1	Estrogen Receptor	ENSG00000091831	P03372
2-Isopropyl-8-Methylphenanthrene-3,4-Dione	SMTT01628	HTR3A		6-hydroxytryptamine receptor 3A	5-hydroxytryptamine Receptor 3A		P46098
2-Isopropyl-8-Methylphenanthrene-3,4-Dione	SMTT01671	IGHG1		immunoglobulin heavy constant gamma 1	Immunoglobulin heavy constant gamma 1		P01857
2-Isopropyl-8-Methylphenanthrene-3,4-Dione	SMTT02430	OPRM1		opioid receptor mu 1	Mu-type Opioid Receptor		P35372
2-Isopropyl-8-Methylphenanthrene-3,4-Dione	SMTT02776	PTGS1		prostaglandin-endoperoxide synthase 1	Prostaglandin G/H Synthase 1		P23219
2-Isopropyl-8-Methylphenanthrene-3,4-Dione	SMTT02777	PTGS2		prostaglandin-endoperoxide synthase 2	Prostaglandin G/H Synthase 2		P35354
2-Isopropyl-8-Methylphenanthrene-3,4-Dione	SMTT02969	RXRA		retinoid X receptor alpha	Retinoic Acid Receptor RXR-alpha		P19793
2-Isopropyl-8-Methylphenanthrene-3,4-Dione	SMTT03005	SCN5A	3	Sodium Voltage-gated Channel Alpha Subunit 5	Sodium Channel Protein Type 5 Subunit Alpha	ENSG00000183873	Q14524
2-Isopropyl-8-Methylphenanthrene-3,4-Dione	SMTT03195	SLC6A3	5	Solute Carrier Family 6 Member 3	Sodium-dependent Dopamine Transporter	ENSG00000142319	Q01959
2-Isopropyl-8-Methylphenanthrene-3,4-Dione	SMTT03196	SLC6A4		solute carrier family 6 member 4	Sodium-dependent Serotonin Transporter		P31645
3-Beta-Hydroxymethyllenetanshiquinone	SMTT00051	ACHE		acetylcholinesterase (Yt blood group)	Acetylcholinesterase		P22303
3-Beta-Hydroxymethyllenetanshiquinone	SMTT00102	ADRA1A		adrenergic, alpha-1A-, receptor	Alpha-1A Adrenergic Receptor		P35348
3-Beta-Hydroxymethyllenetanshiquinone	SMTT00106	ADRB2		adrenergic, beta-2-, receptor, surface	Beta-2 Adrenergic Receptor		P07550
3-Beta-Hydroxymethyllenetanshiquinone	SMTT00436	CA2	8	Carbonic Anhydrase 2	Carbonic Anhydrase 2	ENSG00000104267	P00918
3-Beta-Hydroxymethyllenetanshiquinone	SMTT00636	CHRM1		cholinergic receptor muscarinic 1	Muscarinic Acetylcholine Receptor M1		P11229
3-Beta-Hydroxymethyllenetanshiquinone	SMTT01671	IGHG1		immunoglobulin heavy constant gamma 1	Immunoglobulin heavy constant gamma 1		P01857
3-Beta-Hydroxymethyllenetanshiquinone	SMTT02251	NCOA1		nuclear receptor coactivator 1	Nuclear Receptor Coactivator 1		Q15788
3-Beta-Hydroxymethyllenetanshiquinone	SMTT02428	OPRD1		opioid receptor delta 1	Delta-type Opioid Receptor		P41143
3-Beta-Hydroxymethyllenetanshiquinone	SMTT02430	OPRM1		opioid receptor mu 1	Mu-type Opioid Receptor		P35372
3-Beta-Hydroxymethyllenetanshiquinone	SMTT02747	PRSS1	7	Serine Protease 1	Trypsin-1	ENSG00000204983	P07477
3-Beta-Hydroxymethyllenetanshiquinone	SMTT02777	PTGS2		prostaglandin-endoperoxide synthase 2	Prostaglandin G/H Synthase 2		P35354
3-Beta-Hydroxymethyllenetanshiquinone	SMTT02969	RXRA		retinoid X receptor alpha	Retinoic Acid Receptor RXR-alpha		P19793
4-Methylenemiltirone	SMTT00102	ADRA1A		adrenergic, alpha-1A-, receptor	Alpha-1A Adrenergic Receptor		P35348
4-Methylenemiltirone	SMTT00103	ADRA2A		adrenergic, alpha-2A-, receptor	Alpha-2A Adrenergic Receptor		P08913
4-Methylenemiltirone	SMTT00106	ADRB2		adrenergic, beta-2-, receptor, surface	Beta-2 Adrenergic Receptor		P07550
4-Methylenemiltirone	SMTT00244	AR	X	Androgen Receptor	Androgen Receptor	ENSG00000169083	P10275
4-Methylenemiltirone	SMTT00436	CA2	8	Carbonic Anhydrase 2	Carbonic Anhydrase 2	ENSG00000104267	P00918
4-Methylenemiltirone	SMTT00636	CHRM1		cholinergic receptor muscarinic 1	Muscarinic Acetylcholine Receptor M1		P11229
4-Methylenemiltirone	SMTT01019	DRD2	11	Dopamine Receptor D2	D(2) Dopamine Receptor	ENSG00000149295	P14416
4-Methylenemiltirone	SMTT01141	ESR1	6	Estrogen Receptor 1	Estrogen Receptor	ENSG00000091831	P03372
4-Methylenemiltirone	SMTT02251	NCOA1		nuclear receptor coactivator 1	Nuclear Receptor Coactivator 1		Q15788
4-Methylenemiltirone	SMTT02428	OPRD1		opioid receptor delta 1	Delta-type Opioid Receptor		P41143
4-Methylenemiltirone	SMTT02430	OPRM1		opioid receptor mu 1	Mu-type Opioid Receptor		P35372
4-Methylenemiltirone	SMTT02776	PTGS1		prostaglandin-endoperoxide synthase 1	Prostaglandin G/H Synthase 1		P23219
4-Methylenemiltirone	SMTT02777	PTGS2		prostaglandin-endoperoxide synthase 2	Prostaglandin G/H Synthase 2		P35354
4-Methylenemiltirone	SMTT02969	RXRA		retinoid X receptor alpha	Retinoic Acid Receptor RXR-alpha		P19793
4-Methylenemiltirone	SMTT03005	SCN5A	3	Sodium Voltage-gated Channel Alpha Subunit 5	Sodium Channel Protein Type 5 Subunit Alpha	ENSG00000183873	Q14524
4-Methylenemiltirone	SMTT03195	SLC6A3	5	Solute Carrier Family 6 Member 3	Sodium-dependent Dopamine Transporter	ENSG00000142319	Q01959
4-Methylenemiltirone	SMTT03196	SLC6A4		solute carrier family 6 member 4	Sodium-dependent Serotonin Transporter		P31645
5,6-Dihydroxy-7-Isopropyl-1,1-Dimethyl-2,3-Dihydrophenanthren-4-One	SMTT00051	ACHE		acetylcholinesterase (Yt blood group)	Acetylcholinesterase		P22303
5,6-Dihydroxy-7-Isopropyl-1,1-Dimethyl-2,3-Dihydrophenanthren-4-One	SMTT00102	ADRA1A		adrenergic, alpha-1A-, receptor	Alpha-1A Adrenergic Receptor		P35348
5,6-Dihydroxy-7-Isopropyl-1,1-Dimethyl-2,3-Dihydrophenanthren-4-One	SMTT00106	ADRB2		adrenergic, beta-2-, receptor, surface	Beta-2 Adrenergic Receptor		P07550
5,6-Dihydroxy-7-Isopropyl-1,1-Dimethyl-2,3-Dihydrophenanthren-4-One	SMTT00436	CA2	8	Carbonic Anhydrase 2	Carbonic Anhydrase 2	ENSG00000104267	P00918
5,6-Dihydroxy-7-Isopropyl-1,1-Dimethyl-2,3-Dihydrophenanthren-4-One	SMTT00461	CALM3	19	Calmodulin 3		ENSG00000160014
5,6-Dihydroxy-7-Isopropyl-1,1-Dimethyl-2,3-Dihydrophenanthren-4-One	SMTT00636	CHRM1		cholinergic receptor muscarinic 1	Muscarinic Acetylcholine Receptor M1		P11229
5,6-Dihydroxy-7-Isopropyl-1,1-Dimethyl-2,3-Dihydrophenanthren-4-One	SMTT01671	IGHG1		immunoglobulin heavy constant gamma 1	Immunoglobulin heavy constant gamma 1		P01857
5,6-Dihydroxy-7-Isopropyl-1,1-Dimethyl-2,3-Dihydrophenanthren-4-One	SMTT02251	NCOA1		nuclear receptor coactivator 1	Nuclear Receptor Coactivator 1		Q15788
5,6-Dihydroxy-7-Isopropyl-1,1-Dimethyl-2,3-Dihydrophenanthren-4-One	SMTT02430	OPRM1		opioid receptor mu 1	Mu-type Opioid Receptor		P35372
5,6-Dihydroxy-7-Isopropyl-1,1-Dimethyl-2,3-Dihydrophenanthren-4-One	SMTT02776	PTGS1		prostaglandin-endoperoxide synthase 1	Prostaglandin G/H Synthase 1		P23219
5,6-Dihydroxy-7-Isopropyl-1,1-Dimethyl-2,3-Dihydrophenanthren-4-One	SMTT02777	PTGS2		prostaglandin-endoperoxide synthase 2	Prostaglandin G/H Synthase 2		P35354
5,6-Dihydroxy-7-Isopropyl-1,1-Dimethyl-2,3-Dihydrophenanthren-4-One	SMTT02969	RXRA		retinoid X receptor alpha	Retinoic Acid Receptor RXR-alpha		P19793
5,6-Dihydroxy-7-Isopropyl-1,1-Dimethyl-2,3-Dihydrophenanthren-4-One	SMTT03005	SCN5A	3	Sodium Voltage-gated Channel Alpha Subunit 5	Sodium Channel Protein Type 5 Subunit Alpha	ENSG00000183873	Q14524
5-Isopropyl-2-Methylbicyclo[3.1.0]Hex-2-Ene	SMTT02777	PTGS2		prostaglandin-endoperoxide synthase 2	Prostaglandin G/H Synthase 2		P35354
Aloe-Emodin	SMTT00139	AKR1B1		Aldo-keto reductase family 1, member B1 (aldose reductase)	Aldose Reductase		P15121
Aloe-Emodin	SMTT00480	CASP3		Caspase 3	Caspase-3		P42574
Aloe-Emodin	SMTT00520	CCNA2		cyclin A2	Cyclin-A2		P20248
Aloe-Emodin	SMTT00569	CDK2		cyclin dependent kinase 2	Cyclin-dependent Kinase 2		P24941
Aloe-Emodin	SMTT00577	CDKN1A	6	Cyclin Dependent Kinase Inhibitor 1A	Cyclin-dependent Kinase Inhibitor 1	ENSG00000124762	P38936
Aloe-Emodin	SMTT01084	EIF6		eukaryotic translation initiation factor 6	Eukaryotic Translation Initiation Factor 6		P56537
Aloe-Emodin	SMTT01202	FASN		fatty acid synthase	Fatty Acid Synthase		P49327
Aloe-Emodin	SMTT01671	IGHG1		immunoglobulin heavy constant gamma 1	Immunoglobulin heavy constant gamma 1		P01857
Aloe-Emodin	SMTT01697	IL1B		interleukin 1 beta	Interleukin-1 Beta		P01584
Aloe-Emodin	SMTT02203	MYC	8	MYC Proto-oncogene, BHLH Transcription Factor	Myc Proto-oncogene Protein	ENSG00000136997	P01106
Aloe-Emodin	SMTT02490	PCNA	20	Proliferating Cell Nuclear Antigen	Proliferating Cell Nuclear Antigen	ENSG00000132646	P12004
Aloe-Emodin	SMTT02717	PRKCA		protein kinase C alpha	Protein Kinase C Alpha Type		P17252
Aloe-Emodin	SMTT02719	PRKCD	3	Protein Kinase C Delta	Protein Kinase C Delta Type	ENSG00000163932	Q05655
Aloe-Emodin	SMTT02720	PRKCE		protein kinase C epsilon	Protein Kinase C Epsilon Type		Q02156
Aloe-Emodin	SMTT02776	PTGS1		prostaglandin-endoperoxide synthase 1	Prostaglandin G/H Synthase 1		P23219
Aloe-Emodin	SMTT02777	PTGS2		prostaglandin-endoperoxide synthase 2	Prostaglandin G/H Synthase 2		P35354
Aloe-Emodin	SMTT03502	TNF		tumor necrosis factor	Tumor Necrosis Factor		P01375
Aloe-Emodin	SMTT03530	TP53	17	Tumor Protein P53	Cellular Tumor Antigen P53	ENSG00000141510	P04637
Aloe-Emodin	SMTT03845	CCNB1	5	Cyclin B1		ENSG00000134057	P14635
Aloe-Emodin	SMTT03877	BAX	19	BCL2 Associated X, Apoptosis Regulator		ENSG00000087088	Q07812
Aloe-Emodin	SMTT04266	CDC2		Cell Division Control Protein 2 Homolog/cyclin dependent kinase 1			P06493
Asi	SMTT00010	ABAT	16	4-aminobutyrate Aminotransferase	4-aminobutyrate Aminotransferase, Mitochondrial	ENSG00000183044	P80404
Asi	SMTT00139	AKR1B1		Aldo-keto reductase family 1, member B1 (aldose reductase)	Aldose Reductase		P15121
Asi	SMTT00175	ALOX5		arachidonate 5-lipoxygenase	Arachidonate 5-lipoxygenase		P09917
Asi	SMTT00356	BCHE		butyrylcholinesterase	Cholinesterase		P06276
Asi	SMTT00558	CDC25B		cell division cycle 25B	M-phase Inducer Phosphatase 2		P30305
Asi	SMTT00838	CTSD	11	Cathepsin D	Cathepsin D	ENSG00000117984	P07339
Asi	SMTT01348	GATM	15	Glycine Amidinotransferase	Glycine Amidinotransferase, Mitochondrial	ENSG00000171766	P50440
Asi	SMTT01436	GOT1		glutamic-oxaloacetic transaminase 1	Aspartate Aminotransferase, Cytoplasmic		P17174
Asi	SMTT01463	GRIA1		glutamate ionotropic receptor AMPA type subunit 1	Glutamate Receptor 1		P42261
Beta-Chamigrene	SMTT00102	ADRA1A		adrenergic, alpha-1A-, receptor	Alpha-1A Adrenergic Receptor		P35348
Beta-Chamigrene	SMTT00636	CHRM1		cholinergic receptor muscarinic 1	Muscarinic Acetylcholine Receptor M1		P11229
Beta-Chamigrene	SMTT02025	MAOB		monoamine oxidase B	Amine Oxidase [flavin-containing] B		P27338
Beta-Chamigrene	SMTT02776	PTGS1		prostaglandin-endoperoxide synthase 1	Prostaglandin G/H Synthase 1		P23219
Beta-Chamigrene	SMTT02777	PTGS2		prostaglandin-endoperoxide synthase 2	Prostaglandin G/H Synthase 2		P35354
Beta-Chamigrene	SMTT02969	RXRA		retinoid X receptor alpha	Retinoic Acid Receptor RXR-alpha		P19793
Beta-Chamigrene	SMTT03193	SLC6A2	16	Solute Carrier Family 6 Member 2	Sodium-dependent Noradrenaline Transporter	ENSG00000103546	P23975
C09092	SMTT00051	ACHE		acetylcholinesterase (Yt blood group)	Acetylcholinesterase		P22303
C09092	SMTT00102	ADRA1A		adrenergic, alpha-1A-, receptor	Alpha-1A Adrenergic Receptor		P35348
C09092	SMTT00106	ADRB2		adrenergic, beta-2-, receptor, surface	Beta-2 Adrenergic Receptor		P07550
C09092	SMTT00436	CA2	8	Carbonic Anhydrase 2	Carbonic Anhydrase 2	ENSG00000104267	P00918
C09092	SMTT00636	CHRM1		cholinergic receptor muscarinic 1	Muscarinic Acetylcholine Receptor M1		P11229
C09092	SMTT02430	OPRM1		opioid receptor mu 1	Mu-type Opioid Receptor		P35372
C09092	SMTT03005	SCN5A	3	Sodium Voltage-gated Channel Alpha Subunit 5	Sodium Channel Protein Type 5 Subunit Alpha	ENSG00000183873	Q14524
Cryptotanshinone	SMTT00102	ADRA1A		adrenergic, alpha-1A-, receptor	Alpha-1A Adrenergic Receptor		P35348
Cryptotanshinone	SMTT00106	ADRB2		adrenergic, beta-2-, receptor, surface	Beta-2 Adrenergic Receptor		P07550
Cryptotanshinone	SMTT00238	APP	21	Amyloid Beta Precursor Protein	Amyloid Beta A4 Protein	ENSG00000142192	P05067
Cryptotanshinone	SMTT00362	BCL2L1		BCL2 like 1	Bcl-2-like Protein 1		Q07817
Cryptotanshinone	SMTT00380	BIRC5		Baculoviral IAP repeat containing 5	Baculoviral IAP Repeat-containing Protein 5		O15392
Cryptotanshinone	SMTT00436	CA2	8	Carbonic Anhydrase 2	Carbonic Anhydrase 2	ENSG00000104267	P00918
Cryptotanshinone	SMTT00521	CCND1	11	Cyclin D1	G1/S-specific Cyclin-D1	ENSG00000110092	P24385
Cryptotanshinone	SMTT00636	CHRM1		cholinergic receptor muscarinic 1	Muscarinic Acetylcholine Receptor M1		P11229
Cryptotanshinone	SMTT01057	EDN1	6	Endothelin 1	Endothelin-1	ENSG00000078401	P05305
Cryptotanshinone	SMTT02251	NCOA1		nuclear receptor coactivator 1	Nuclear Receptor Coactivator 1		Q15788
Cryptotanshinone	SMTT02428	OPRD1		opioid receptor delta 1	Delta-type Opioid Receptor		P41143
Cryptotanshinone	SMTT02430	OPRM1		opioid receptor mu 1	Mu-type Opioid Receptor		P35372
Cryptotanshinone	SMTT02550	PGR	11	Progesterone Receptor	Progesterone Receptor	ENSG00000082175	P06401
Cryptotanshinone	SMTT02776	PTGS1		prostaglandin-endoperoxide synthase 1	Prostaglandin G/H Synthase 1		P23219
Cryptotanshinone	SMTT02777	PTGS2		prostaglandin-endoperoxide synthase 2	Prostaglandin G/H Synthase 2		P35354
Cryptotanshinone	SMTT02865	RELA		RELA proto-oncogene, NF-kB subunit	Transcription Factor P65		Q04206
Cryptotanshinone	SMTT03005	SCN5A	3	Sodium Voltage-gated Channel Alpha Subunit 5	Sodium Channel Protein Type 5 Subunit Alpha	ENSG00000183873	Q14524
Cryptotanshinone	SMTT03319	STAT3	17	Signal Transducer And Activator Of Transcription 3	Signal Transducer And Activator Of Transcription 3	ENSG00000168610	P40763
Cryptotanshinone	SMTT03502	TNF		tumor necrosis factor	Tumor Necrosis Factor		P01375
D-Camphene	SMTT00461	CALM3	19	Calmodulin 3		ENSG00000160014
D-Camphene	SMTT01803	KCNH2	7	Potassium Voltage-gated Channel Subfamily H Member 2	Potassium Voltage-gated Channel Subfamily H Member 2	ENSG00000055118	Q12809
D-Camphene	SMTT02777	PTGS2		prostaglandin-endoperoxide synthase 2	Prostaglandin G/H Synthase 2		P35354
D-Camphene	SMTT03005	SCN5A	3	Sodium Voltage-gated Channel Alpha Subunit 5	Sodium Channel Protein Type 5 Subunit Alpha	ENSG00000183873	Q14524
Dan-Shexinkum D	SMTT00051	ACHE		acetylcholinesterase (Yt blood group)	Acetylcholinesterase		P22303
Dan-Shexinkum D	SMTT00106	ADRB2		adrenergic, beta-2-, receptor, surface	Beta-2 Adrenergic Receptor		P07550
Dan-Shexinkum D	SMTT00244	AR	X	Androgen Receptor	Androgen Receptor	ENSG00000169083	P10275
Dan-Shexinkum D	SMTT00436	CA2	8	Carbonic Anhydrase 2	Carbonic Anhydrase 2	ENSG00000104267	P00918
Dan-Shexinkum D	SMTT00461	CALM3	19	Calmodulin 3		ENSG00000160014
Dan-Shexinkum D	SMTT00520	CCNA2		cyclin A2	Cyclin-A2		P20248
Dan-Shexinkum D	SMTT00569	CDK2		cyclin dependent kinase 2	Cyclin-dependent Kinase 2		P24941
Dan-Shexinkum D	SMTT00636	CHRM1		cholinergic receptor muscarinic 1	Muscarinic Acetylcholine Receptor M1		P11229
Dan-Shexinkum D	SMTT01141	ESR1	6	Estrogen Receptor 1	Estrogen Receptor	ENSG00000091831	P03372
Dan-Shexinkum D	SMTT01142	ESR2		estrogen receptor 2	Estrogen Receptor Beta		Q92731
Dan-Shexinkum D	SMTT01483	GSK3B		glycogen synthase kinase 3 beta	Glycogen Synthase Kinase-3 Beta		P49841
Dan-Shexinkum D	SMTT01671	IGHG1		immunoglobulin heavy constant gamma 1	Immunoglobulin heavy constant gamma 1		P01857
Dan-Shexinkum D	SMTT01803	KCNH2	7	Potassium Voltage-gated Channel Subfamily H Member 2	Potassium Voltage-gated Channel Subfamily H Member 2	ENSG00000055118	Q12809
Dan-Shexinkum D	SMTT02251	NCOA1		nuclear receptor coactivator 1	Nuclear Receptor Coactivator 1		Q15788
Dan-Shexinkum D	SMTT02349	NOS2		nitric oxide synthase 2	Nitric Oxide Synthase, Inducible		P35228
Dan-Shexinkum D	SMTT02747	PRSS1	7	Serine Protease 1	Trypsin-1	ENSG00000204983	P07477
Dan-Shexinkum D	SMTT02776	PTGS1		prostaglandin-endoperoxide synthase 1	Prostaglandin G/H Synthase 1		P23219
Dan-Shexinkum D	SMTT02777	PTGS2		prostaglandin-endoperoxide synthase 2	Prostaglandin G/H Synthase 2		P35354
Dan-Shexinkum D	SMTT02969	RXRA		retinoid X receptor alpha	Retinoic Acid Receptor RXR-alpha		P19793
Dan-Shexinkum D	SMTT03005	SCN5A	3	Sodium Voltage-gated Channel Alpha Subunit 5	Sodium Channel Protein Type 5 Subunit Alpha	ENSG00000183873	Q14524
Danshenol A	SMTT01803	KCNH2	7	Potassium Voltage-gated Channel Subfamily H Member 2	Potassium Voltage-gated Channel Subfamily H Member 2	ENSG00000055118	Q12809
Danshenol A	SMTT02251	NCOA1		nuclear receptor coactivator 1	Nuclear Receptor Coactivator 1		Q15788
Danshenol A	SMTT02776	PTGS1		prostaglandin-endoperoxide synthase 1	Prostaglandin G/H Synthase 1		P23219
Danshenol A	SMTT02777	PTGS2		prostaglandin-endoperoxide synthase 2	Prostaglandin G/H Synthase 2		P35354
Danshenol A	SMTT02969	RXRA		retinoid X receptor alpha	Retinoic Acid Receptor RXR-alpha		P19793
Danshenol A	SMTT03005	SCN5A	3	Sodium Voltage-gated Channel Alpha Subunit 5	Sodium Channel Protein Type 5 Subunit Alpha	ENSG00000183873	Q14524
Danshenol B	SMTT00436	CA2	8	Carbonic Anhydrase 2	Carbonic Anhydrase 2	ENSG00000104267	P00918
Danshenol B	SMTT02251	NCOA1		nuclear receptor coactivator 1	Nuclear Receptor Coactivator 1		Q15788
Danshenol B	SMTT02379	NR3C1	5	Nuclear Receptor Subfamily 3 Group C Member 1	Glucocorticoid Receptor	ENSG00000113580	P04150
Danshenol B	SMTT02430	OPRM1		opioid receptor mu 1	Mu-type Opioid Receptor		P35372
Danshenol B	SMTT02550	PGR	11	Progesterone Receptor	Progesterone Receptor	ENSG00000082175	P06401
Danshenol B	SMTT02777	PTGS2		prostaglandin-endoperoxide synthase 2	Prostaglandin G/H Synthase 2		P35354
Danshenspiroketallactone	SMTT00051	ACHE		acetylcholinesterase (Yt blood group)	Acetylcholinesterase		P22303
Danshenspiroketallactone	SMTT00102	ADRA1A		adrenergic, alpha-1A-, receptor	Alpha-1A Adrenergic Receptor		P35348
Danshenspiroketallactone	SMTT00106	ADRB2		adrenergic, beta-2-, receptor, surface	Beta-2 Adrenergic Receptor		P07550
Danshenspiroketallactone	SMTT00436	CA2	8	Carbonic Anhydrase 2	Carbonic Anhydrase 2	ENSG00000104267	P00918
Danshenspiroketallactone	SMTT00636	CHRM1		cholinergic receptor muscarinic 1	Muscarinic Acetylcholine Receptor M1		P11229
Danshenspiroketallactone	SMTT01141	ESR1	6	Estrogen Receptor 1	Estrogen Receptor	ENSG00000091831	P03372
Danshenspiroketallactone	SMTT02430	OPRM1		opioid receptor mu 1	Mu-type Opioid Receptor		P35372
Danshenspiroketallactone	SMTT02776	PTGS1		prostaglandin-endoperoxide synthase 1	Prostaglandin G/H Synthase 1		P23219
Danshenspiroketallactone	SMTT02777	PTGS2		prostaglandin-endoperoxide synthase 2	Prostaglandin G/H Synthase 2		P35354
Danshenspiroketallactone	SMTT02969	RXRA		retinoid X receptor alpha	Retinoic Acid Receptor RXR-alpha		P19793
Danshenspiroketallactone	SMTT03005	SCN5A	3	Sodium Voltage-gated Channel Alpha Subunit 5	Sodium Channel Protein Type 5 Subunit Alpha	ENSG00000183873	Q14524
Danshenspiroketallactone	SMTT03196	SLC6A4		solute carrier family 6 member 4	Sodium-dependent Serotonin Transporter		P31645
Danshensu	SMTT00051	ACHE		acetylcholinesterase (Yt blood group)	Acetylcholinesterase		P22303
Danshensu	SMTT00062	ACTB	7	Actin Beta	Actin, Cytoplasmic 1	ENSG00000075624	P60709
Danshensu	SMTT00103	ADRA2A		adrenergic, alpha-2A-, receptor	Alpha-2A Adrenergic Receptor		P08913
Danshensu	SMTT00105	ADRB1		adrenergic, beta-1-, receptor	Beta-1 Adrenergic Receptor		P08588
Danshensu	SMTT00106	ADRB2		adrenergic, beta-2-, receptor, surface	Beta-2 Adrenergic Receptor		P07550
Danshensu	SMTT00721	COL1A1	17	Collagen Type I Alpha 1 Chain	Collagen Alpha-1(I) Chain	ENSG00000108821	P02452
Danshensu	SMTT00726	COL3A1	2	Collagen Type III Alpha 1 Chain	Collagen Alpha-1(III) Chain	ENSG00000168542	P02461
Danshensu	SMTT02025	MAOB		monoamine oxidase B	Amine Oxidase [flavin-containing] B		P27338
Danshensu	SMTT02307	NF1	17	Neurofibromin 1		ENSG00000196712
Danshensu	SMTT02364	NPPA	1	Natriuretic Peptide A		ENSG00000175206
Danshensu	SMTT02776	PTGS1		prostaglandin-endoperoxide synthase 1	Prostaglandin G/H Synthase 1		P23219
Danshensu	SMTT02777	PTGS2		prostaglandin-endoperoxide synthase 2	Prostaglandin G/H Synthase 2		P35354
Danshensu	SMTT02865	RELA		RELA proto-oncogene, NF-kB subunit	Transcription Factor P65		Q04206
Danshensu	SMTT03256	SOD1	21	Superoxide Dismutase 1	Superoxide Dismutase [Cu-Zn]	ENSG00000142168	P00441
Danshensu	SMTT03447	TGFB1	19	Transforming Growth Factor Beta 1	Transforming Growth Factor Beta-1	ENSG00000105329	P01137
Danshensu	SMTT04085	TIMP1	X	TIMP Metallopeptidase Inhibitor 1		ENSG00000102265	P01033
Dehydrotanshinone Ii A	SMTT00051	ACHE		acetylcholinesterase (Yt blood group)	Acetylcholinesterase		P22303
Dehydrotanshinone Ii A	SMTT00102	ADRA1A		adrenergic, alpha-1A-, receptor	Alpha-1A Adrenergic Receptor		P35348
Dehydrotanshinone Ii A	SMTT00106	ADRB2		adrenergic, beta-2-, receptor, surface	Beta-2 Adrenergic Receptor		P07550
Dehydrotanshinone Ii A	SMTT00244	AR	X	Androgen Receptor	Androgen Receptor	ENSG00000169083	P10275
Dehydrotanshinone Ii A	SMTT00636	CHRM1		cholinergic receptor muscarinic 1	Muscarinic Acetylcholine Receptor M1		P11229
Dehydrotanshinone Ii A	SMTT01141	ESR1	6	Estrogen Receptor 1	Estrogen Receptor	ENSG00000091831	P03372
Dehydrotanshinone Ii A	SMTT02251	NCOA1		nuclear receptor coactivator 1	Nuclear Receptor Coactivator 1		Q15788
Dehydrotanshinone Ii A	SMTT02428	OPRD1		opioid receptor delta 1	Delta-type Opioid Receptor		P41143
Dehydrotanshinone Ii A	SMTT02430	OPRM1		opioid receptor mu 1	Mu-type Opioid Receptor		P35372
Dehydrotanshinone Ii A	SMTT02777	PTGS2		prostaglandin-endoperoxide synthase 2	Prostaglandin G/H Synthase 2		P35354
Dehydrotanshinone Ii A	SMTT03005	SCN5A	3	Sodium Voltage-gated Channel Alpha Subunit 5	Sodium Channel Protein Type 5 Subunit Alpha	ENSG00000183873	Q14524
Deoxyneocryptotanshinone	SMTT00102	ADRA1A		adrenergic, alpha-1A-, receptor	Alpha-1A Adrenergic Receptor		P35348
Deoxyneocryptotanshinone	SMTT00106	ADRB2		adrenergic, beta-2-, receptor, surface	Beta-2 Adrenergic Receptor		P07550
Deoxyneocryptotanshinone	SMTT00244	AR	X	Androgen Receptor	Androgen Receptor	ENSG00000169083	P10275
Deoxyneocryptotanshinone	SMTT00436	CA2	8	Carbonic Anhydrase 2	Carbonic Anhydrase 2	ENSG00000104267	P00918
Deoxyneocryptotanshinone	SMTT00569	CDK2		cyclin dependent kinase 2	Cyclin-dependent Kinase 2		P24941
Deoxyneocryptotanshinone	SMTT00636	CHRM1		cholinergic receptor muscarinic 1	Muscarinic Acetylcholine Receptor M1		P11229
Deoxyneocryptotanshinone	SMTT01141	ESR1	6	Estrogen Receptor 1	Estrogen Receptor	ENSG00000091831	P03372
Deoxyneocryptotanshinone	SMTT01483	GSK3B		glycogen synthase kinase 3 beta	Glycogen Synthase Kinase-3 Beta		P49841
Deoxyneocryptotanshinone	SMTT01671	IGHG1		immunoglobulin heavy constant gamma 1	Immunoglobulin heavy constant gamma 1		P01857
Deoxyneocryptotanshinone	SMTT02251	NCOA1		nuclear receptor coactivator 1	Nuclear Receptor Coactivator 1		Q15788
Deoxyneocryptotanshinone	SMTT02428	OPRD1		opioid receptor delta 1	Delta-type Opioid Receptor		P41143
Deoxyneocryptotanshinone	SMTT02430	OPRM1		opioid receptor mu 1	Mu-type Opioid Receptor		P35372
Deoxyneocryptotanshinone	SMTT02776	PTGS1		prostaglandin-endoperoxide synthase 1	Prostaglandin G/H Synthase 1		P23219
Deoxyneocryptotanshinone	SMTT02777	PTGS2		prostaglandin-endoperoxide synthase 2	Prostaglandin G/H Synthase 2		P35354
Deoxyneocryptotanshinone	SMTT02969	RXRA		retinoid X receptor alpha	Retinoic Acid Receptor RXR-alpha		P19793
Deoxyneocryptotanshinone	SMTT03005	SCN5A	3	Sodium Voltage-gated Channel Alpha Subunit 5	Sodium Channel Protein Type 5 Subunit Alpha	ENSG00000183873	Q14524
Digallate	SMTT00139	AKR1B1		Aldo-keto reductase family 1, member B1 (aldose reductase)	Aldose Reductase		P15121
Digallate	SMTT02777	PTGS2		prostaglandin-endoperoxide synthase 2	Prostaglandin G/H Synthase 2		P35354
Dihydrotanshinlactone	SMTT00051	ACHE		acetylcholinesterase (Yt blood group)	Acetylcholinesterase		P22303
Dihydrotanshinlactone	SMTT00102	ADRA1A		adrenergic, alpha-1A-, receptor	Alpha-1A Adrenergic Receptor		P35348
Dihydrotanshinlactone	SMTT00106	ADRB2		adrenergic, beta-2-, receptor, surface	Beta-2 Adrenergic Receptor		P07550
Dihydrotanshinlactone	SMTT00244	AR	X	Androgen Receptor	Androgen Receptor	ENSG00000169083	P10275
Dihydrotanshinlactone	SMTT00436	CA2	8	Carbonic Anhydrase 2	Carbonic Anhydrase 2	ENSG00000104267	P00918
Dihydrotanshinlactone	SMTT00520	CCNA2		cyclin A2	Cyclin-A2		P20248
Dihydrotanshinlactone	SMTT00636	CHRM1		cholinergic receptor muscarinic 1	Muscarinic Acetylcholine Receptor M1		P11229
Dihydrotanshinlactone	SMTT01141	ESR1	6	Estrogen Receptor 1	Estrogen Receptor	ENSG00000091831	P03372
Dihydrotanshinlactone	SMTT01483	GSK3B		glycogen synthase kinase 3 beta	Glycogen Synthase Kinase-3 Beta		P49841
Dihydrotanshinlactone	SMTT01628	HTR3A		6-hydroxytryptamine receptor 3A	5-hydroxytryptamine Receptor 3A		P46098
Dihydrotanshinlactone	SMTT01671	IGHG1		immunoglobulin heavy constant gamma 1	Immunoglobulin heavy constant gamma 1		P01857
Dihydrotanshinlactone	SMTT02349	NOS2		nitric oxide synthase 2	Nitric Oxide Synthase, Inducible		P35228
Dihydrotanshinlactone	SMTT02430	OPRM1		opioid receptor mu 1	Mu-type Opioid Receptor		P35372
Dihydrotanshinlactone	SMTT02747	PRSS1	7	Serine Protease 1	Trypsin-1	ENSG00000204983	P07477
Dihydrotanshinlactone	SMTT02776	PTGS1		prostaglandin-endoperoxide synthase 1	Prostaglandin G/H Synthase 1		P23219
Dihydrotanshinlactone	SMTT02777	PTGS2		prostaglandin-endoperoxide synthase 2	Prostaglandin G/H Synthase 2		P35354
Dihydrotanshinlactone	SMTT02969	RXRA		retinoid X receptor alpha	Retinoic Acid Receptor RXR-alpha		P19793
Dihydrotanshinlactone	SMTT03005	SCN5A	3	Sodium Voltage-gated Channel Alpha Subunit 5	Sodium Channel Protein Type 5 Subunit Alpha	ENSG00000183873	Q14524
Dihydrotanshinlactone	SMTT03195	SLC6A3	5	Solute Carrier Family 6 Member 3	Sodium-dependent Dopamine Transporter	ENSG00000142319	Q01959
Dihydrotanshinlactone	SMTT03196	SLC6A4		solute carrier family 6 member 4	Sodium-dependent Serotonin Transporter		P31645
Diisopro-Penyl Methyl Vinyl Cyclohexane2	SMTT02777	PTGS2		prostaglandin-endoperoxide synthase 2	Prostaglandin G/H Synthase 2		P35354
Diisopro-Penyl Methyl Vinyl Cyclohexane2	SMTT02969	RXRA		retinoid X receptor alpha	Retinoic Acid Receptor RXR-alpha		P19793
Dty	SMTT00051	ACHE		acetylcholinesterase (Yt blood group)	Acetylcholinesterase		P22303
Dty	SMTT00102	ADRA1A		adrenergic, alpha-1A-, receptor	Alpha-1A Adrenergic Receptor		P35348
Dty	SMTT00103	ADRA2A		adrenergic, alpha-2A-, receptor	Alpha-2A Adrenergic Receptor		P08913
Dty	SMTT00105	ADRB1		adrenergic, beta-1-, receptor	Beta-1 Adrenergic Receptor		P08588
Dty	SMTT00106	ADRB2		adrenergic, beta-2-, receptor, surface	Beta-2 Adrenergic Receptor		P07550
Dty	SMTT00636	CHRM1		cholinergic receptor muscarinic 1	Muscarinic Acetylcholine Receptor M1		P11229
Dty	SMTT02024	MAOA	X	Monoamine Oxidase A	Amine Oxidase [flavin-containing] A	ENSG00000189221	P21397
Dty	SMTT02025	MAOB		monoamine oxidase B	Amine Oxidase [flavin-containing] B		P27338
Dty	SMTT02776	PTGS1		prostaglandin-endoperoxide synthase 1	Prostaglandin G/H Synthase 1		P23219
Dty	SMTT02777	PTGS2		prostaglandin-endoperoxide synthase 2	Prostaglandin G/H Synthase 2		P35354
Dty	SMTT03195	SLC6A3	5	Solute Carrier Family 6 Member 3	Sodium-dependent Dopamine Transporter	ENSG00000142319	Q01959
Eic	SMTT00636	CHRM1		cholinergic receptor muscarinic 1	Muscarinic Acetylcholine Receptor M1		P11229
Eic	SMTT01671	IGHG1		immunoglobulin heavy constant gamma 1	Immunoglobulin heavy constant gamma 1		P01857
Eic	SMTT02776	PTGS1		prostaglandin-endoperoxide synthase 1	Prostaglandin G/H Synthase 1		P23219
Eic	SMTT02777	PTGS2		prostaglandin-endoperoxide synthase 2	Prostaglandin G/H Synthase 2		P35354
Eic	SMTT02969	RXRA		retinoid X receptor alpha	Retinoic Acid Receptor RXR-alpha		P19793
Eic	SMTT03193	SLC6A2	16	Solute Carrier Family 6 Member 2	Sodium-dependent Noradrenaline Transporter	ENSG00000103546	P23975
Eic	SMTT03590	TRPV1		transient receptor potential cation channel subfamily V member 1	Transient Receptor Potential Cation Channel Subfamily V Member 1		Q8NER1
Epidanshenspiroketallactone	SMTT00102	ADRA1A		adrenergic, alpha-1A-, receptor	Alpha-1A Adrenergic Receptor		P35348
Epidanshenspiroketallactone	SMTT00106	ADRB2		adrenergic, beta-2-, receptor, surface	Beta-2 Adrenergic Receptor		P07550
Epidanshenspiroketallactone	SMTT00569	CDK2		cyclin dependent kinase 2	Cyclin-dependent Kinase 2		P24941
Epidanshenspiroketallactone	SMTT00636	CHRM1		cholinergic receptor muscarinic 1	Muscarinic Acetylcholine Receptor M1		P11229
Epidanshenspiroketallactone	SMTT01141	ESR1	6	Estrogen Receptor 1	Estrogen Receptor	ENSG00000091831	P03372
Epidanshenspiroketallactone	SMTT02428	OPRD1		opioid receptor delta 1	Delta-type Opioid Receptor		P41143
Epidanshenspiroketallactone	SMTT02430	OPRM1		opioid receptor mu 1	Mu-type Opioid Receptor		P35372
Epidanshenspiroketallactone	SMTT02776	PTGS1		prostaglandin-endoperoxide synthase 1	Prostaglandin G/H Synthase 1		P23219
Epidanshenspiroketallactone	SMTT02777	PTGS2		prostaglandin-endoperoxide synthase 2	Prostaglandin G/H Synthase 2		P35354
Epidanshenspiroketallactone	SMTT02969	RXRA		retinoid X receptor alpha	Retinoic Acid Receptor RXR-alpha		P19793
Epidanshenspiroketallactone	SMTT03005	SCN5A	3	Sodium Voltage-gated Channel Alpha Subunit 5	Sodium Channel Protein Type 5 Subunit Alpha	ENSG00000183873	Q14524
Epidanshenspiroketallactone	SMTT03196	SLC6A4		solute carrier family 6 member 4	Sodium-dependent Serotonin Transporter		P31645
Formyltanshinone	SMTT00244	AR	X	Androgen Receptor	Androgen Receptor	ENSG00000169083	P10275
Formyltanshinone	SMTT02251	NCOA1		nuclear receptor coactivator 1	Nuclear Receptor Coactivator 1		Q15788
Formyltanshinone	SMTT02777	PTGS2		prostaglandin-endoperoxide synthase 2	Prostaglandin G/H Synthase 2		P35354
Formyltanshinone	SMTT02969	RXRA		retinoid X receptor alpha	Retinoic Acid Receptor RXR-alpha		P19793
Gly	SMTT00010	ABAT	16	4-aminobutyrate Aminotransferase	4-aminobutyrate Aminotransferase, Mitochondrial	ENSG00000183044	P80404
Gly	SMTT00139	AKR1B1		Aldo-keto reductase family 1, member B1 (aldose reductase)	Aldose Reductase		P15121
Gly	SMTT00148	ALAS1		5'-aminolevulinate synthase 1	5-aminolevulinate Synthase, Nonspecific, Mitochondrial		P13196
Gly	SMTT00149	ALAS2	X	5'-aminolevulinate Synthase 2	5-aminolevulinate Synthase, Erythroid-specific, Mitochondrial	ENSG00000158578	P22557
Gly	SMTT00153	ALDH2	12	Aldehyde Dehydrogenase 2 Family Member	Aldehyde Dehydrogenase, Mitochondrial	ENSG00000111275	P05091
Gly	SMTT00194	AMY2A		amylase, alpha 2A(pancreatic)	Pancreatic Alpha-amylase		P04746
Gly	SMTT00295	ATP2C1	3	ATPase Secretory Pathway Ca2+ Transporting 1	Calcium-transporting ATPase Type 2C Member 1	ENSG00000017260	P98194
Gly	SMTT00356	BCHE		butyrylcholinesterase	Cholinesterase		P06276
Gly	SMTT00487	CAT	11	Catalase	Catalase	ENSG00000121691	P04040
Gly	SMTT00558	CDC25B		cell division cycle 25B	M-phase Inducer Phosphatase 2		P30305
Gly	SMTT00826	CTH	1	Cystathionine Gamma-lyase	Cystathionine Gamma-lyase	ENSG00000116761	P32929
Gly	SMTT00830	CTNNB1	3	Catenin Beta 1	Catenin Beta-1	ENSG00000168036	P35222
Gly	SMTT00838	CTSD	11	Cathepsin D	Cathepsin D	ENSG00000117984	P07339
Gly	SMTT01348	GATM	15	Glycine Amidinotransferase	Glycine Amidinotransferase, Mitochondrial	ENSG00000171766	P50440
Gly	SMTT01392	GLB1	3	Galactosidase Beta 1		ENSG00000170266
Gly	SMTT01426	GNMT	6	Glycine N-methyltransferase	Glycine N-methyltransferase	ENSG00000124713	Q14749
Gly	SMTT01436	GOT1		glutamic-oxaloacetic transaminase 1	Aspartate Aminotransferase, Cytoplasmic		P17174
Gly	SMTT01456	GPT		glutamic--pyruvic transaminase	Alanine Aminotransferase 1		P24298
Gly	SMTT01457	GPT2	16	Glutamic--pyruvic Transaminase 2	Alanine Aminotransferase 2	ENSG00000166123	Q8TD30
Gly	SMTT01463	GRIA1		glutamate ionotropic receptor AMPA type subunit 1	Glutamate Receptor 1		P42261
Gly	SMTT01468	GRIN1	9	Glutamate Ionotropic Receptor NMDA Type Subunit 1	Glutamate Receptor Ionotropic, NMDA 1	ENSG00000176884	Q05586
Gly	SMTT01472	GRIN3A		glutamate ionotropic receptor NMDA type subunit 3A	Glutamate Receptor Ionotropic, NMDA 3A		Q8TCU5
Gly	SMTT02024	MAOA	X	Monoamine Oxidase A	Amine Oxidase [flavin-containing] A	ENSG00000189221	P21397
Gly	SMTT02025	MAOB		monoamine oxidase B	Amine Oxidase [flavin-containing] B		P27338
Gly	SMTT02071	ME1		Malic enzyme 1	NADP-dependent Malic Enzyme		P48163
Gly	SMTT02142	MMP8		Matrix Metallopeptidase 8	Neutrophil Collagenase		P22894
Gly	SMTT02594	PKLR	1	Pyruvate Kinase L/R	Pyruvate Kinase PKLR	ENSG00000143627	P30613
Gly	SMTT02776	PTGS1		prostaglandin-endoperoxide synthase 1	Prostaglandin G/H Synthase 1		P23219
Gly	SMTT02777	PTGS2		prostaglandin-endoperoxide synthase 2	Prostaglandin G/H Synthase 2		P35354
Gly	SMTT02803	PYGL	14	Glycogen Phosphorylase L	Glycogen Phosphorylase, Liver Form	ENSG00000100504	P06737
Gly	SMTT03764	XDH	2	Xanthine Dehydrogenase	Xanthine Dehydrogenase/oxidase	ENSG00000158125	P47989
Gly	SMTT04237	PLB1	2	Phospholipase B1		ENSG00000163803	Q6P1J6
H-Met-H	SMTT00838	CTSD	11	Cathepsin D	Cathepsin D	ENSG00000117984	P07339
Isocryptotanshi-None	SMTT00051	ACHE		acetylcholinesterase (Yt blood group)	Acetylcholinesterase		P22303
Isocryptotanshi-None	SMTT00102	ADRA1A		adrenergic, alpha-1A-, receptor	Alpha-1A Adrenergic Receptor		P35348
Isocryptotanshi-None	SMTT00106	ADRB2		adrenergic, beta-2-, receptor, surface	Beta-2 Adrenergic Receptor		P07550
Isocryptotanshi-None	SMTT00244	AR	X	Androgen Receptor	Androgen Receptor	ENSG00000169083	P10275
Isocryptotanshi-None	SMTT00436	CA2	8	Carbonic Anhydrase 2	Carbonic Anhydrase 2	ENSG00000104267	P00918
Isocryptotanshi-None	SMTT00569	CDK2		cyclin dependent kinase 2	Cyclin-dependent Kinase 2		P24941
Isocryptotanshi-None	SMTT00636	CHRM1		cholinergic receptor muscarinic 1	Muscarinic Acetylcholine Receptor M1		P11229
Isocryptotanshi-None	SMTT01019	DRD2	11	Dopamine Receptor D2	D(2) Dopamine Receptor	ENSG00000149295	P14416
Isocryptotanshi-None	SMTT01141	ESR1	6	Estrogen Receptor 1	Estrogen Receptor	ENSG00000091831	P03372
Isocryptotanshi-None	SMTT02251	NCOA1		nuclear receptor coactivator 1	Nuclear Receptor Coactivator 1		Q15788
Isocryptotanshi-None	SMTT02349	NOS2		nitric oxide synthase 2	Nitric Oxide Synthase, Inducible		P35228
Isocryptotanshi-None	SMTT02428	OPRD1		opioid receptor delta 1	Delta-type Opioid Receptor		P41143
Isocryptotanshi-None	SMTT02430	OPRM1		opioid receptor mu 1	Mu-type Opioid Receptor		P35372
Isocryptotanshi-None	SMTT02747	PRSS1	7	Serine Protease 1	Trypsin-1	ENSG00000204983	P07477
Isocryptotanshi-None	SMTT02776	PTGS1		prostaglandin-endoperoxide synthase 1	Prostaglandin G/H Synthase 1		P23219
Isocryptotanshi-None	SMTT02777	PTGS2		prostaglandin-endoperoxide synthase 2	Prostaglandin G/H Synthase 2		P35354
Isocryptotanshi-None	SMTT02969	RXRA		retinoid X receptor alpha	Retinoic Acid Receptor RXR-alpha		P19793
Isocryptotanshi-None	SMTT03005	SCN5A	3	Sodium Voltage-gated Channel Alpha Subunit 5	Sodium Channel Protein Type 5 Subunit Alpha	ENSG00000183873	Q14524
Isoferulic Acid	SMTT00102	ADRA1A		adrenergic, alpha-1A-, receptor	Alpha-1A Adrenergic Receptor		P35348
Isoferulic Acid	SMTT00103	ADRA2A		adrenergic, alpha-2A-, receptor	Alpha-2A Adrenergic Receptor		P08913
Isoferulic Acid	SMTT00105	ADRB1		adrenergic, beta-1-, receptor	Beta-1 Adrenergic Receptor		P08588
Isoferulic Acid	SMTT00106	ADRB2		adrenergic, beta-2-, receptor, surface	Beta-2 Adrenergic Receptor		P07550
Isoferulic Acid	SMTT02024	MAOA	X	Monoamine Oxidase A	Amine Oxidase [flavin-containing] A	ENSG00000189221	P21397
Isoferulic Acid	SMTT02025	MAOB		monoamine oxidase B	Amine Oxidase [flavin-containing] B		P27338
Isoferulic Acid	SMTT02776	PTGS1		prostaglandin-endoperoxide synthase 1	Prostaglandin G/H Synthase 1		P23219
Isoferulic Acid	SMTT02777	PTGS2		prostaglandin-endoperoxide synthase 2	Prostaglandin G/H Synthase 2		P35354
Isoferulic Acid	SMTT03195	SLC6A3	5	Solute Carrier Family 6 Member 3	Sodium-dependent Dopamine Transporter	ENSG00000142319	Q01959
Isoimperatorin	SMTT02777	PTGS2		prostaglandin-endoperoxide synthase 2	Prostaglandin G/H Synthase 2		P35354
Isotanshinone Ii	SMTT00051	ACHE		acetylcholinesterase (Yt blood group)	Acetylcholinesterase		P22303
Isotanshinone Ii	SMTT00102	ADRA1A		adrenergic, alpha-1A-, receptor	Alpha-1A Adrenergic Receptor		P35348
Isotanshinone Ii	SMTT00106	ADRB2		adrenergic, beta-2-, receptor, surface	Beta-2 Adrenergic Receptor		P07550
Isotanshinone Ii	SMTT00244	AR	X	Androgen Receptor	Androgen Receptor	ENSG00000169083	P10275
Isotanshinone Ii	SMTT00520	CCNA2		cyclin A2	Cyclin-A2		P20248
Isotanshinone Ii	SMTT00569	CDK2		cyclin dependent kinase 2	Cyclin-dependent Kinase 2		P24941
Isotanshinone Ii	SMTT00636	CHRM1		cholinergic receptor muscarinic 1	Muscarinic Acetylcholine Receptor M1		P11229
Isotanshinone Ii	SMTT01141	ESR1	6	Estrogen Receptor 1	Estrogen Receptor	ENSG00000091831	P03372
Isotanshinone Ii	SMTT01142	ESR2		estrogen receptor 2	Estrogen Receptor Beta		Q92731
Isotanshinone Ii	SMTT01483	GSK3B		glycogen synthase kinase 3 beta	Glycogen Synthase Kinase-3 Beta		P49841
Isotanshinone Ii	SMTT02349	NOS2		nitric oxide synthase 2	Nitric Oxide Synthase, Inducible		P35228
Isotanshinone Ii	SMTT02428	OPRD1		opioid receptor delta 1	Delta-type Opioid Receptor		P41143
Isotanshinone Ii	SMTT02430	OPRM1		opioid receptor mu 1	Mu-type Opioid Receptor		P35372
Isotanshinone Ii	SMTT02777	PTGS2		prostaglandin-endoperoxide synthase 2	Prostaglandin G/H Synthase 2		P35354
Isotanshinone Ii	SMTT02969	RXRA		retinoid X receptor alpha	Retinoic Acid Receptor RXR-alpha		P19793
Isotanshinone Ii	SMTT03005	SCN5A	3	Sodium Voltage-gated Channel Alpha Subunit 5	Sodium Channel Protein Type 5 Subunit Alpha	ENSG00000183873	Q14524
Istidina	SMTT02776	PTGS1		prostaglandin-endoperoxide synthase 1	Prostaglandin G/H Synthase 1		P23219
Istidina	SMTT02777	PTGS2		prostaglandin-endoperoxide synthase 2	Prostaglandin G/H Synthase 2		P35354
Kaempferol	SMTT00051	ACHE		acetylcholinesterase (Yt blood group)	Acetylcholinesterase		P22303
Kaempferol	SMTT00129	AHR		Aryl hydrocarbon receptor	Aryl Hydrocarbon Receptor		P35869
Kaempferol	SMTT00142	AKR1C3		aldo-keto reductase family 1 member C3	Aldo-keto Reductase Family 1 Member C3		P42330
Kaempferol	SMTT00144	AKT1	14	AKT Serine/threonine Kinase 1	RAC-alpha Serine/threonine-protein Kinase	ENSG00000142208	P31749
Kaempferol	SMTT00175	ALOX5		arachidonate 5-lipoxygenase	Arachidonate 5-lipoxygenase		P09917
Kaempferol	SMTT00244	AR	X	Androgen Receptor	Androgen Receptor	ENSG00000169083	P10275
Kaempferol	SMTT00361	BCL2	18	BCL2, Apoptosis Regulator	Apoptosis Regulator Bcl-2	ENSG00000171791	P10415
Kaempferol	SMTT00461	CALM3	19	Calmodulin 3		ENSG00000160014
Kaempferol	SMTT00480	CASP3		Caspase 3	Caspase-3		P42574
Kaempferol	SMTT00636	CHRM1		cholinergic receptor muscarinic 1	Muscarinic Acetylcholine Receptor M1		P11229
Kaempferol	SMTT00865	CYP1A1		cytochrome P450 family 1 subfamily A member 1	Cytochrome P450 1A1		P04798
Kaempferol	SMTT00866	CYP1A2		cytochrome P450 family 1 subfamily A member 2	Cytochrome P450 1A2		P05177
Kaempferol	SMTT00867	CYP1B1	2	Cytochrome P450 Family 1 Subfamily B Member 1	Cytochrome P450 1B1	ENSG00000138061	Q16678
Kaempferol	SMTT00883	CYP3A4		cytochrome P450 family 3 subfamily A member 4	Cytochrome P450 3A4		P08684
Kaempferol	SMTT01141	ESR1	6	Estrogen Receptor 1	Estrogen Receptor	ENSG00000091831	P03372
Kaempferol	SMTT01142	ESR2		estrogen receptor 2	Estrogen Receptor Beta		Q92731
Kaempferol	SMTT01489	GSTM1		glutathione S-transferase mu 1	Glutathione S-transferase Mu 1		P09488
Kaempferol	SMTT01490	GSTM2		glutathione S-transferase mu 2	Glutathione S-transferase Mu 2		P28161
Kaempferol	SMTT01491	GSTP1		glutathione S-transferase pi 1	Glutathione S-transferase P		P09211
Kaempferol	SMTT01569	HMOX1	22	Heme Oxygenase 1	Heme Oxygenase 1	ENSG00000100292	P09601
Kaempferol	SMTT01638	ICAM1		intercellular adhesion molecule 1	Intercellular Adhesion Molecule 1		P05362
Kaempferol	SMTT01679	IKBKB	8	Inhibitor Of Nuclear Factor Kappa B Kinase Subunit Beta	Inhibitor Of Nuclear Factor Kappa-B Kinase Subunit Beta	ENSG00000104365	O14920
Kaempferol	SMTT01726	INSR	19	Insulin Receptor	Insulin Receptor	ENSG00000171105	P06213
Kaempferol	SMTT01778	JUN		Jun proto-oncogene, AP-1 transcription factor subunit	Transcription Factor AP-1		P05412
Kaempferol	SMTT02038	MAPK8		Mitogen-activated Protein Kinase 8	Mitogen-activated Protein Kinase 8		P45983
Kaempferol	SMTT02132	MMP1	11	Matrix Metallopeptidase 1	Interstitial Collagenase	ENSG00000196611	P03956
Kaempferol	SMTT02349	NOS2		nitric oxide synthase 2	Nitric Oxide Synthase, Inducible		P35228
Kaempferol	SMTT02374	NR1I2		nuclear receptor subfamily 1 group I member 2	Nuclear Receptor Subfamily 1 Group I Member 2		O75469
Kaempferol	SMTT02375	NR1I3		nuclear receptor subfamily 1 group I member 3	Nuclear Receptor Subfamily 1 Group I Member 3		Q14994
Kaempferol	SMTT02550	PGR	11	Progesterone Receptor	Progesterone Receptor	ENSG00000082175	P06401
Kaempferol	SMTT02681	PPARG	3	Peroxisome Proliferator Activated Receptor Gamma	Peroxisome Proliferator-activated Receptor Gamma	ENSG00000132170	P37231
Kaempferol	SMTT02696	PPP3CA		protein phosphatase 3 catalytic subunit alpha	Serine/threonine-protein Phosphatase 2B Catalytic Subunit Alpha Isoform		Q08209
Kaempferol	SMTT02747	PRSS1	7	Serine Protease 1	Trypsin-1	ENSG00000204983	P07477
Kaempferol	SMTT02776	PTGS1		prostaglandin-endoperoxide synthase 1	Prostaglandin G/H Synthase 1		P23219
Kaempferol	SMTT02777	PTGS2		prostaglandin-endoperoxide synthase 2	Prostaglandin G/H Synthase 2		P35354
Kaempferol	SMTT02865	RELA		RELA proto-oncogene, NF-kB subunit	Transcription Factor P65		Q04206
Kaempferol	SMTT03028	SELE		selectin E	E-selectin		P16581
Kaempferol	SMTT03193	SLC6A2	16	Solute Carrier Family 6 Member 2	Sodium-dependent Noradrenaline Transporter	ENSG00000103546	P23975
Kaempferol	SMTT03317	STAT1	2	Signal Transducer And Activator Of Transcription 1		ENSG00000115415
Kaempferol	SMTT03502	TNF		tumor necrosis factor	Tumor Necrosis Factor		P01375
Kaempferol	SMTT03701	VCAM1		vascular cell adhesion molecule 1	Vascular Cell Adhesion Protein 1		P19320
Kaempferol	SMTT03764	XDH	2	Xanthine Dehydrogenase	Xanthine Dehydrogenase/oxidase	ENSG00000158125	P47989
Kaempferol	SMTT03877	BAX	19	BCL2 Associated X, Apoptosis Regulator		ENSG00000087088	Q07812
Kaempferol	SMTT03893	DIO1	1	Iodothyronine Deiodinase 1		ENSG00000211452	P49895
Kaempferol	SMTT03927	HAS2	8	Hyaluronan Synthase 2		ENSG00000170961	Q92819
Kaempferol	SMTT04055	PSMD3	17	Proteasome 26S Subunit, Non-ATPase 3		ENSG00000108344	O43242
Kaempferol	SMTT04074	SLC2A4	17	Solute Carrier Family 2 Member 4		ENSG00000181856	P14672
Kaempferol	SMTT04080	SLPI	20	Secretory Leukocyte Peptidase Inhibitor		ENSG00000124107	P03973
Kaempferol	SMTT04106	AHSA1	14	Activator Of HSP90 ATPase Activity 1		ENSG00000100591	O95433
Kaempferol	SMTT04258	PRXC1A		Peroxidase C1A			P00433
Kaempferol	SMTT04266	CDC2		Cell Division Control Protein 2 Homolog/cyclin dependent kinase 1			P06493
L-	SMTT02777	PTGS2		prostaglandin-endoperoxide synthase 2	Prostaglandin G/H Synthase 2		P35354
L-Ile	SMTT00010	ABAT	16	4-aminobutyrate Aminotransferase	4-aminobutyrate Aminotransferase, Mitochondrial	ENSG00000183044	P80404
L-Ile	SMTT00356	BCHE		butyrylcholinesterase	Cholinesterase		P06276
L-Ile	SMTT00838	CTSD	11	Cathepsin D	Cathepsin D	ENSG00000117984	P07339
L-Ile	SMTT01348	GATM	15	Glycine Amidinotransferase	Glycine Amidinotransferase, Mitochondrial	ENSG00000171766	P50440
L-Serin	SMTT00010	ABAT	16	4-aminobutyrate Aminotransferase	4-aminobutyrate Aminotransferase, Mitochondrial	ENSG00000183044	P80404
L-Serin	SMTT00139	AKR1B1		Aldo-keto reductase family 1, member B1 (aldose reductase)	Aldose Reductase		P15121
L-Serin	SMTT00184	AMD1		adenosylmethionine decarboxylase 1	S-adenosylmethionine Decarboxylase Proenzyme		P17707
L-Serin	SMTT00356	BCHE		butyrylcholinesterase	Cholinesterase		P06276
L-Serin	SMTT00826	CTH	1	Cystathionine Gamma-lyase	Cystathionine Gamma-lyase	ENSG00000116761	P32929
L-Serin	SMTT00838	CTSD	11	Cathepsin D	Cathepsin D	ENSG00000117984	P07339
L-Serin	SMTT01348	GATM	15	Glycine Amidinotransferase	Glycine Amidinotransferase, Mitochondrial	ENSG00000171766	P50440
L-Serin	SMTT01392	GLB1	3	Galactosidase Beta 1		ENSG00000170266
L-Serin	SMTT01436	GOT1		glutamic-oxaloacetic transaminase 1	Aspartate Aminotransferase, Cytoplasmic		P17174
L-Serin	SMTT01456	GPT		glutamic--pyruvic transaminase	Alanine Aminotransferase 1		P24298
L-Serin	SMTT01468	GRIN1	9	Glutamate Ionotropic Receptor NMDA Type Subunit 1	Glutamate Receptor Ionotropic, NMDA 1	ENSG00000176884	Q05586
L-Serin	SMTT02776	PTGS1		prostaglandin-endoperoxide synthase 1	Prostaglandin G/H Synthase 1		P23219
L-Serin	SMTT03764	XDH	2	Xanthine Dehydrogenase	Xanthine Dehydrogenase/oxidase	ENSG00000158125	P47989
L-Valin	SMTT00010	ABAT	16	4-aminobutyrate Aminotransferase	4-aminobutyrate Aminotransferase, Mitochondrial	ENSG00000183044	P80404
L-Valin	SMTT00139	AKR1B1		Aldo-keto reductase family 1, member B1 (aldose reductase)	Aldose Reductase		P15121
L-Valin	SMTT00356	BCHE		butyrylcholinesterase	Cholinesterase		P06276
L-Valin	SMTT00826	CTH	1	Cystathionine Gamma-lyase	Cystathionine Gamma-lyase	ENSG00000116761	P32929
L-Valin	SMTT00838	CTSD	11	Cathepsin D	Cathepsin D	ENSG00000117984	P07339
L-Valin	SMTT01348	GATM	15	Glycine Amidinotransferase	Glycine Amidinotransferase, Mitochondrial	ENSG00000171766	P50440
L-Valin	SMTT01436	GOT1		glutamic-oxaloacetic transaminase 1	Aspartate Aminotransferase, Cytoplasmic		P17174
L-Valin	SMTT02025	MAOB		monoamine oxidase B	Amine Oxidase [flavin-containing] B		P27338
L-Valin	SMTT02776	PTGS1		prostaglandin-endoperoxide synthase 1	Prostaglandin G/H Synthase 1		P23219
L-Valin	SMTT02777	PTGS2		prostaglandin-endoperoxide synthase 2	Prostaglandin G/H Synthase 2		P35354
Leucinum	SMTT00010	ABAT	16	4-aminobutyrate Aminotransferase	4-aminobutyrate Aminotransferase, Mitochondrial	ENSG00000183044	P80404
Leucinum	SMTT00139	AKR1B1		Aldo-keto reductase family 1, member B1 (aldose reductase)	Aldose Reductase		P15121
Leucinum	SMTT00356	BCHE		butyrylcholinesterase	Cholinesterase		P06276
Leucinum	SMTT00838	CTSD	11	Cathepsin D	Cathepsin D	ENSG00000117984	P07339
Leucinum	SMTT02776	PTGS1		prostaglandin-endoperoxide synthase 1	Prostaglandin G/H Synthase 1		P23219
Lpg	SMTT00010	ABAT	16	4-aminobutyrate Aminotransferase	4-aminobutyrate Aminotransferase, Mitochondrial	ENSG00000183044	P80404
Lpg	SMTT00356	BCHE		butyrylcholinesterase	Cholinesterase		P06276
Lpg	SMTT00487	CAT	11	Catalase	Catalase	ENSG00000121691	P04040
Lpg	SMTT00558	CDC25B		cell division cycle 25B	M-phase Inducer Phosphatase 2		P30305
Lpg	SMTT00826	CTH	1	Cystathionine Gamma-lyase	Cystathionine Gamma-lyase	ENSG00000116761	P32929
Lpg	SMTT00838	CTSD	11	Cathepsin D	Cathepsin D	ENSG00000117984	P07339
Lpg	SMTT01348	GATM	15	Glycine Amidinotransferase	Glycine Amidinotransferase, Mitochondrial	ENSG00000171766	P50440
Lpg	SMTT01392	GLB1	3	Galactosidase Beta 1		ENSG00000170266
Lpg	SMTT01436	GOT1		glutamic-oxaloacetic transaminase 1	Aspartate Aminotransferase, Cytoplasmic		P17174
Lpg	SMTT01456	GPT		glutamic--pyruvic transaminase	Alanine Aminotransferase 1		P24298
Lpg	SMTT01468	GRIN1	9	Glutamate Ionotropic Receptor NMDA Type Subunit 1	Glutamate Receptor Ionotropic, NMDA 1	ENSG00000176884	Q05586
Lpg	SMTT02071	ME1		Malic enzyme 1	NADP-dependent Malic Enzyme		P48163
Lpg	SMTT02142	MMP8		Matrix Metallopeptidase 8	Neutrophil Collagenase		P22894
Lpg	SMTT02594	PKLR	1	Pyruvate Kinase L/R	Pyruvate Kinase PKLR	ENSG00000143627	P30613
Lpg	SMTT02776	PTGS1		prostaglandin-endoperoxide synthase 1	Prostaglandin G/H Synthase 1		P23219
Lpg	SMTT03764	XDH	2	Xanthine Dehydrogenase	Xanthine Dehydrogenase/oxidase	ENSG00000158125	P47989
Luteolin	SMTT00089	ADCY2		adenylate cyclase 2 (brain)	Adenylate Cyclase Type 2		Q08462
Luteolin	SMTT00144	AKT1	14	AKT Serine/threonine Kinase 1	RAC-alpha Serine/threonine-protein Kinase	ENSG00000142208	P31749
Luteolin	SMTT00238	APP	21	Amyloid Beta Precursor Protein	Amyloid Beta A4 Protein	ENSG00000142192	P05067
Luteolin	SMTT00244	AR	X	Androgen Receptor	Androgen Receptor	ENSG00000169083	P10275
Luteolin	SMTT00362	BCL2L1		BCL2 like 1	Bcl-2-like Protein 1		Q07817
Luteolin	SMTT00380	BIRC5		Baculoviral IAP repeat containing 5	Baculoviral IAP Repeat-containing Protein 5		O15392
Luteolin	SMTT00480	CASP3		Caspase 3	Caspase-3		P42574
Luteolin	SMTT00481	CASP7		Caspase 7	Caspase-7		P55210
Luteolin	SMTT00521	CCND1	11	Cyclin D1	G1/S-specific Cyclin-D1	ENSG00000110092	P24385
Luteolin	SMTT00547	CD40LG	X	CD40 Ligand	CD40 Ligand	ENSG00000102245	P29965
Luteolin	SMTT00569	CDK2		cyclin dependent kinase 2	Cyclin-dependent Kinase 2		P24941
Luteolin	SMTT00570	CDK4	12	Cyclin Dependent Kinase 4	Cyclin-dependent Kinase 4	ENSG00000135446	P11802
Luteolin	SMTT00577	CDKN1A	6	Cyclin Dependent Kinase Inhibitor 1A	Cyclin-dependent Kinase Inhibitor 1	ENSG00000124762	P38936
Luteolin	SMTT01070	EGFR	7	Epidermal Growth Factor Receptor	Epidermal Growth Factor Receptor	ENSG00000146648	P00533
Luteolin	SMTT01124	ERBB2	17	Erb-b2 Receptor Tyrosine Kinase 2	Receptor Tyrosine-protein Kinase ErbB-2	ENSG00000141736	P04626
Luteolin	SMTT01491	GSTP1		glutathione S-transferase pi 1	Glutathione S-transferase P		P09211
Luteolin	SMTT01569	HMOX1	22	Heme Oxygenase 1	Heme Oxygenase 1	ENSG00000100292	P09601
Luteolin	SMTT01638	ICAM1		intercellular adhesion molecule 1	Intercellular Adhesion Molecule 1		P05362
Luteolin	SMTT01652	IFNG		interferon gamma	Interferon Gamma		P01579
Luteolin	SMTT01682	IL10	1	Interleukin 10	Interleukin-10	ENSG00000136634	P22301
Luteolin	SMTT01700	IL2		interleukin 2	Interleukin-2		P60568
Luteolin	SMTT01710	IL4		interleukin 4	Interleukin-4		P05112
Luteolin	SMTT01712	IL6	7	Interleukin 6	Interleukin-6	ENSG00000136244	P05231
Luteolin	SMTT01726	INSR	19	Insulin Receptor	Insulin Receptor	ENSG00000171105	P06213
Luteolin	SMTT01778	JUN		Jun proto-oncogene, AP-1 transcription factor subunit	Transcription Factor AP-1		P05412
Luteolin	SMTT02033	MAPK1	22	Mitogen-activated Protein Kinase 1	Mitogen-activated Protein Kinase 1	ENSG00000100030	P28482
Luteolin	SMTT02037	MAPK3		Mitogen-activated Protein Kinase 3	Mitogen-activated Protein Kinase 3		P27361
Luteolin	SMTT02062	MCL1		MCL1, BCL2 family apoptosis regulator	Induced Myeloid Leukemia Cell Differentiation Protein Mcl-1		Q07820
Luteolin	SMTT02070	MDM2	12	MDM2 Proto-oncogene	E3 Ubiquitin-protein Ligase Mdm2	ENSG00000135679	Q00987
Luteolin	SMTT02088	MET	7	MET Proto-oncogene, Receptor Tyrosine Kinase	Hepatocyte Growth Factor Receptor	ENSG00000105976	P08581
Luteolin	SMTT02132	MMP1	11	Matrix Metallopeptidase 1	Interstitial Collagenase	ENSG00000196611	P03956
Luteolin	SMTT02137	MMP2	16	Matrix Metallopeptidase 2	72 KDa Type IV Collagenase	ENSG00000087245	P08253
Luteolin	SMTT02143	MMP9	20	Matrix Metallopeptidase 9	Matrix Metalloproteinase-9	ENSG00000100985	P14780
Luteolin	SMTT02314	NFKBIA	14	NFKB Inhibitor Alpha	NF-kappa-B Inhibitor Alpha	ENSG00000100906	P25963
Luteolin	SMTT02349	NOS2		nitric oxide synthase 2	Nitric Oxide Synthase, Inducible		P35228
Luteolin	SMTT02490	PCNA	20	Proliferating Cell Nuclear Antigen	Proliferating Cell Nuclear Antigen	ENSG00000132646	P12004
Luteolin	SMTT02681	PPARG	3	Peroxisome Proliferator Activated Receptor Gamma	Peroxisome Proliferator-activated Receptor Gamma	ENSG00000132170	P37231
Luteolin	SMTT02747	PRSS1	7	Serine Protease 1	Trypsin-1	ENSG00000204983	P07477
Luteolin	SMTT02776	PTGS1		prostaglandin-endoperoxide synthase 1	Prostaglandin G/H Synthase 1		P23219
Luteolin	SMTT02777	PTGS2		prostaglandin-endoperoxide synthase 2	Prostaglandin G/H Synthase 2		P35354
Luteolin	SMTT02842	RB1	13	RB Transcriptional Corepressor 1	Retinoblastoma-associated Protein	ENSG00000139687	P06400
Luteolin	SMTT02865	RELA		RELA proto-oncogene, NF-kB subunit	Transcription Factor P65		Q04206
Luteolin	SMTT03502	TNF		tumor necrosis factor	Tumor Necrosis Factor		P01375
Luteolin	SMTT03526	TOP1		DNA topoisomerase I	DNA Topoisomerase 1		P11387
Luteolin	SMTT03527	TOP2A	17	DNA Topoisomerase II Alpha	DNA Topoisomerase 2-alpha	ENSG00000131747	P11388
Luteolin	SMTT03530	TP53	17	Tumor Protein P53	Cellular Tumor Antigen P53	ENSG00000141510	P04637
Luteolin	SMTT03648	TYR	11	Tyrosinase	Tyrosinase	ENSG00000077498	P14679
Luteolin	SMTT03708	VEGFA		vascular endothelial growth factor A	Vascular Endothelial Growth Factor A		P15692
Luteolin	SMTT03764	XDH	2	Xanthine Dehydrogenase	Xanthine Dehydrogenase/oxidase	ENSG00000158125	P47989
Luteolin	SMTT03765	XIAP	X	X-linked Inhibitor Of Apoptosis	E3 Ubiquitin-protein Ligase XIAP	ENSG00000101966	P98170
Luteolin	SMTT03845	CCNB1	5	Cyclin B1		ENSG00000134057	P14635
Luteolin	SMTT03918	CASP9	1	Caspase 9		ENSG00000132906	P55211
Luteolin	SMTT04074	SLC2A4	17	Solute Carrier Family 2 Member 4		ENSG00000181856	P14672
Luteolin	SMTT04127	PTGES	9	Prostaglandin E Synthase		ENSG00000148344	O14684
Luteolin	SMTT04215	NUF2	1	NUF2, NDC80 Kinetochore Complex Component		ENSG00000143228	Q9BZD4
Methylenetanshinquinone	SMTT00051	ACHE		acetylcholinesterase (Yt blood group)	Acetylcholinesterase		P22303
Methylenetanshinquinone	SMTT00102	ADRA1A		adrenergic, alpha-1A-, receptor	Alpha-1A Adrenergic Receptor		P35348
Methylenetanshinquinone	SMTT00106	ADRB2		adrenergic, beta-2-, receptor, surface	Beta-2 Adrenergic Receptor		P07550
Methylenetanshinquinone	SMTT00436	CA2	8	Carbonic Anhydrase 2	Carbonic Anhydrase 2	ENSG00000104267	P00918
Methylenetanshinquinone	SMTT00636	CHRM1		cholinergic receptor muscarinic 1	Muscarinic Acetylcholine Receptor M1		P11229
Methylenetanshinquinone	SMTT01671	IGHG1		immunoglobulin heavy constant gamma 1	Immunoglobulin heavy constant gamma 1		P01857
Methylenetanshinquinone	SMTT02251	NCOA1		nuclear receptor coactivator 1	Nuclear Receptor Coactivator 1		Q15788
Methylenetanshinquinone	SMTT02428	OPRD1		opioid receptor delta 1	Delta-type Opioid Receptor		P41143
Methylenetanshinquinone	SMTT02430	OPRM1		opioid receptor mu 1	Mu-type Opioid Receptor		P35372
Methylenetanshinquinone	SMTT02747	PRSS1	7	Serine Protease 1	Trypsin-1	ENSG00000204983	P07477
Methylenetanshinquinone	SMTT02777	PTGS2		prostaglandin-endoperoxide synthase 2	Prostaglandin G/H Synthase 2		P35354
Methylenetanshinquinone	SMTT02969	RXRA		retinoid X receptor alpha	Retinoic Acid Receptor RXR-alpha		P19793
Methylenetanshinquinone	SMTT03005	SCN5A	3	Sodium Voltage-gated Channel Alpha Subunit 5	Sodium Channel Protein Type 5 Subunit Alpha	ENSG00000183873	Q14524
Methylenetanshinquinone	SMTT03196	SLC6A4		solute carrier family 6 member 4	Sodium-dependent Serotonin Transporter		P31645
Miltionone Ⅰ	SMTT00102	ADRA1A		adrenergic, alpha-1A-, receptor	Alpha-1A Adrenergic Receptor		P35348
Miltionone Ⅰ	SMTT00106	ADRB2		adrenergic, beta-2-, receptor, surface	Beta-2 Adrenergic Receptor		P07550
Miltionone Ⅰ	SMTT00244	AR	X	Androgen Receptor	Androgen Receptor	ENSG00000169083	P10275
Miltionone Ⅰ	SMTT00436	CA2	8	Carbonic Anhydrase 2	Carbonic Anhydrase 2	ENSG00000104267	P00918
Miltionone Ⅰ	SMTT00520	CCNA2		cyclin A2	Cyclin-A2		P20248
Miltionone Ⅰ	SMTT00569	CDK2		cyclin dependent kinase 2	Cyclin-dependent Kinase 2		P24941
Miltionone Ⅰ	SMTT00636	CHRM1		cholinergic receptor muscarinic 1	Muscarinic Acetylcholine Receptor M1		P11229
Miltionone Ⅰ	SMTT01141	ESR1	6	Estrogen Receptor 1	Estrogen Receptor	ENSG00000091831	P03372
Miltionone Ⅰ	SMTT01483	GSK3B		glycogen synthase kinase 3 beta	Glycogen Synthase Kinase-3 Beta		P49841
Miltionone Ⅰ	SMTT01671	IGHG1		immunoglobulin heavy constant gamma 1	Immunoglobulin heavy constant gamma 1		P01857
Miltionone Ⅰ	SMTT02251	NCOA1		nuclear receptor coactivator 1	Nuclear Receptor Coactivator 1		Q15788
Miltionone Ⅰ	SMTT02379	NR3C1	5	Nuclear Receptor Subfamily 3 Group C Member 1	Glucocorticoid Receptor	ENSG00000113580	P04150
Miltionone Ⅰ	SMTT02428	OPRD1		opioid receptor delta 1	Delta-type Opioid Receptor		P41143
Miltionone Ⅰ	SMTT02430	OPRM1		opioid receptor mu 1	Mu-type Opioid Receptor		P35372
Miltionone Ⅰ	SMTT02776	PTGS1		prostaglandin-endoperoxide synthase 1	Prostaglandin G/H Synthase 1		P23219
Miltionone Ⅰ	SMTT02777	PTGS2		prostaglandin-endoperoxide synthase 2	Prostaglandin G/H Synthase 2		P35354
Miltionone Ⅰ	SMTT02969	RXRA		retinoid X receptor alpha	Retinoic Acid Receptor RXR-alpha		P19793
Miltionone Ⅰ	SMTT03005	SCN5A	3	Sodium Voltage-gated Channel Alpha Subunit 5	Sodium Channel Protein Type 5 Subunit Alpha	ENSG00000183873	Q14524
Miltionone Ⅱ	SMTT00051	ACHE		acetylcholinesterase (Yt blood group)	Acetylcholinesterase		P22303
Miltionone Ⅱ	SMTT00436	CA2	8	Carbonic Anhydrase 2	Carbonic Anhydrase 2	ENSG00000104267	P00918
Miltionone Ⅱ	SMTT02251	NCOA1		nuclear receptor coactivator 1	Nuclear Receptor Coactivator 1		Q15788
Miltionone Ⅱ	SMTT02379	NR3C1	5	Nuclear Receptor Subfamily 3 Group C Member 1	Glucocorticoid Receptor	ENSG00000113580	P04150
Miltionone Ⅱ	SMTT02550	PGR	11	Progesterone Receptor	Progesterone Receptor	ENSG00000082175	P06401
Miltionone Ⅱ	SMTT02777	PTGS2		prostaglandin-endoperoxide synthase 2	Prostaglandin G/H Synthase 2		P35354
Miltipolone	SMTT00051	ACHE		acetylcholinesterase (Yt blood group)	Acetylcholinesterase		P22303
Miltipolone	SMTT01141	ESR1	6	Estrogen Receptor 1	Estrogen Receptor	ENSG00000091831	P03372
Miltirone	SMTT00102	ADRA1A		adrenergic, alpha-1A-, receptor	Alpha-1A Adrenergic Receptor		P35348
Miltirone	SMTT00106	ADRB2		adrenergic, beta-2-, receptor, surface	Beta-2 Adrenergic Receptor		P07550
Miltirone	SMTT00244	AR	X	Androgen Receptor	Androgen Receptor	ENSG00000169083	P10275
Miltirone	SMTT00436	CA2	8	Carbonic Anhydrase 2	Carbonic Anhydrase 2	ENSG00000104267	P00918
Miltirone	SMTT00636	CHRM1		cholinergic receptor muscarinic 1	Muscarinic Acetylcholine Receptor M1		P11229
Miltirone	SMTT01021	DRD5		Dopamine Receptor D5	D(1B) Dopamine Receptor		P21918
Miltirone	SMTT01141	ESR1	6	Estrogen Receptor 1	Estrogen Receptor	ENSG00000091831	P03372
Miltirone	SMTT02428	OPRD1		opioid receptor delta 1	Delta-type Opioid Receptor		P41143
Miltirone	SMTT02430	OPRM1		opioid receptor mu 1	Mu-type Opioid Receptor		P35372
Miltirone	SMTT02776	PTGS1		prostaglandin-endoperoxide synthase 1	Prostaglandin G/H Synthase 1		P23219
Miltirone	SMTT02777	PTGS2		prostaglandin-endoperoxide synthase 2	Prostaglandin G/H Synthase 2		P35354
Miltirone	SMTT02969	RXRA		retinoid X receptor alpha	Retinoic Acid Receptor RXR-alpha		P19793
Miltirone	SMTT03005	SCN5A	3	Sodium Voltage-gated Channel Alpha Subunit 5	Sodium Channel Protein Type 5 Subunit Alpha	ENSG00000183873	Q14524
Miltirone	SMTT03195	SLC6A3	5	Solute Carrier Family 6 Member 3	Sodium-dependent Dopamine Transporter	ENSG00000142319	Q01959
Moslene	SMTT00051	ACHE		acetylcholinesterase (Yt blood group)	Acetylcholinesterase		P22303
Moslene	SMTT02777	PTGS2		prostaglandin-endoperoxide synthase 2	Prostaglandin G/H Synthase 2		P35354
Neocryptotanshinone Ii	SMTT00102	ADRA1A		adrenergic, alpha-1A-, receptor	Alpha-1A Adrenergic Receptor		P35348
Neocryptotanshinone Ii	SMTT00106	ADRB2		adrenergic, beta-2-, receptor, surface	Beta-2 Adrenergic Receptor		P07550
Neocryptotanshinone Ii	SMTT00244	AR	X	Androgen Receptor	Androgen Receptor	ENSG00000169083	P10275
Neocryptotanshinone Ii	SMTT00436	CA2	8	Carbonic Anhydrase 2	Carbonic Anhydrase 2	ENSG00000104267	P00918
Neocryptotanshinone Ii	SMTT00520	CCNA2		cyclin A2	Cyclin-A2		P20248
Neocryptotanshinone Ii	SMTT00569	CDK2		cyclin dependent kinase 2	Cyclin-dependent Kinase 2		P24941
Neocryptotanshinone Ii	SMTT00636	CHRM1		cholinergic receptor muscarinic 1	Muscarinic Acetylcholine Receptor M1		P11229
Neocryptotanshinone Ii	SMTT01141	ESR1	6	Estrogen Receptor 1	Estrogen Receptor	ENSG00000091831	P03372
Neocryptotanshinone Ii	SMTT01483	GSK3B		glycogen synthase kinase 3 beta	Glycogen Synthase Kinase-3 Beta		P49841
Neocryptotanshinone Ii	SMTT02428	OPRD1		opioid receptor delta 1	Delta-type Opioid Receptor		P41143
Neocryptotanshinone Ii	SMTT02430	OPRM1		opioid receptor mu 1	Mu-type Opioid Receptor		P35372
Neocryptotanshinone Ii	SMTT02776	PTGS1		prostaglandin-endoperoxide synthase 1	Prostaglandin G/H Synthase 1		P23219
Neocryptotanshinone Ii	SMTT02777	PTGS2		prostaglandin-endoperoxide synthase 2	Prostaglandin G/H Synthase 2		P35354
Neocryptotanshinone Ii	SMTT02969	RXRA		retinoid X receptor alpha	Retinoic Acid Receptor RXR-alpha		P19793
Neocryptotanshinone Ii	SMTT03005	SCN5A	3	Sodium Voltage-gated Channel Alpha Subunit 5	Sodium Channel Protein Type 5 Subunit Alpha	ENSG00000183873	Q14524
Neocryptotanshinone Ii	SMTT03195	SLC6A3	5	Solute Carrier Family 6 Member 3	Sodium-dependent Dopamine Transporter	ENSG00000142319	Q01959
Neocryptotanshinone Ii	SMTT03196	SLC6A4		solute carrier family 6 member 4	Sodium-dependent Serotonin Transporter		P31645
Neocryptotanshinone	SMTT00106	ADRB2		adrenergic, beta-2-, receptor, surface	Beta-2 Adrenergic Receptor		P07550
Neocryptotanshinone	SMTT00436	CA2	8	Carbonic Anhydrase 2	Carbonic Anhydrase 2	ENSG00000104267	P00918
Neocryptotanshinone	SMTT00636	CHRM1		cholinergic receptor muscarinic 1	Muscarinic Acetylcholine Receptor M1		P11229
Neocryptotanshinone	SMTT01671	IGHG1		immunoglobulin heavy constant gamma 1	Immunoglobulin heavy constant gamma 1		P01857
Neocryptotanshinone	SMTT02251	NCOA1		nuclear receptor coactivator 1	Nuclear Receptor Coactivator 1		Q15788
Neocryptotanshinone	SMTT02430	OPRM1		opioid receptor mu 1	Mu-type Opioid Receptor		P35372
Neocryptotanshinone	SMTT02776	PTGS1		prostaglandin-endoperoxide synthase 1	Prostaglandin G/H Synthase 1		P23219
Neocryptotanshinone	SMTT02777	PTGS2		prostaglandin-endoperoxide synthase 2	Prostaglandin G/H Synthase 2		P35354
Neocryptotanshinone	SMTT03005	SCN5A	3	Sodium Voltage-gated Channel Alpha Subunit 5	Sodium Channel Protein Type 5 Subunit Alpha	ENSG00000183873	Q14524
Oleic Acid	SMTT00214	ANTXR2	4	Anthrax Toxin Receptor 2	Anthrax Toxin Receptor 2	ENSG00000163297	P58335
Oleic Acid	SMTT00369	BDNF	11	Brain Derived Neurotrophic Factor	Brain-derived Neurotrophic Factor	ENSG00000176697	P23560
Oleic Acid	SMTT00487	CAT	11	Catalase	Catalase	ENSG00000121691	P04040
Oleic Acid	SMTT00612	CETP	16	Cholesteryl Ester Transfer Protein	Cholesteryl Ester Transfer Protein	ENSG00000087237	P11597
Oleic Acid	SMTT00793	CRP		C-reactive protein	C-reactive Protein		P02741
Oleic Acid	SMTT01000	DNPEP		aspartyl aminopeptidase	Aspartyl Aminopeptidase		Q9ULA0
Oleic Acid	SMTT01057	EDN1	6	Endothelin 1	Endothelin-1	ENSG00000078401	P05305
Oleic Acid	SMTT01104	ENPEP		glutamyl aminopeptidase	Glutamyl Aminopeptidase		Q07075
Oleic Acid	SMTT01124	ERBB2	17	Erb-b2 Receptor Tyrosine Kinase 2	Receptor Tyrosine-protein Kinase ErbB-2	ENSG00000141736	P04626
Oleic Acid	SMTT01567	HMGCR		3-hydroxy-3-methylglutaryl-CoA reductase	3-hydroxy-3-methylglutaryl-coenzyme A Reductase		P04035
Oleic Acid	SMTT01724	INS	11	Insulin	Insulin	ENSG00000254647	P01308
Oleic Acid	SMTT01979	LPL	8	Lipoprotein Lipase	Lipoprotein Lipase	ENSG00000175445	P06858
Oleic Acid	SMTT02157	MPO	17	Myeloperoxidase	Myeloperoxidase	ENSG00000005381	P05164
Oleic Acid	SMTT02349	NOS2		nitric oxide synthase 2	Nitric Oxide Synthase, Inducible		P35228
Oleic Acid	SMTT02402	NTRK2	9	Neurotrophic Receptor Tyrosine Kinase 2	BDNF/NT-3 Growth Factors Receptor	ENSG00000148053	Q16620
Oleic Acid	SMTT02464	PAM		peptidylglycine alpha-amidating monooxygenase	Peptidyl-glycine Alpha-amidating Monooxygenase		P19021
Oleic Acid	SMTT02519	PDX1	13	Pancreatic And Duodenal Homeobox 1		ENSG00000139515
Oleic Acid	SMTT02604	PLAU	10	Plasminogen Activator, Urokinase	Urokinase-type Plasminogen Activator	ENSG00000122861	P00749
Oleic Acid	SMTT02615	PLG	6	Plasminogen	Plasminogen	ENSG00000122194	P00747
Oleic Acid	SMTT02668	PON1	7	Paraoxonase 1	Serum Paraoxonase/arylesterase 1	ENSG00000005421	P27169
Oleic Acid	SMTT02679	PPARA		peroxisome proliferator activated receptor alpha	Peroxisome Proliferator-activated Receptor Alpha		Q07869
Oleic Acid	SMTT02680	PPARD		peroxisome proliferator activated receptor delta	Peroxisome Proliferator-activated Receptor Delta		Q03181
Oleic Acid	SMTT02681	PPARG	3	Peroxisome Proliferator Activated Receptor Gamma	Peroxisome Proliferator-activated Receptor Gamma	ENSG00000132170	P37231
Oleic Acid	SMTT02747	PRSS1	7	Serine Protease 1	Trypsin-1	ENSG00000204983	P07477
Oleic Acid	SMTT03048	SERPINE1	7	Serpin Family E Member 1	Plasminogen Activator Inhibitor 1	ENSG00000106366	P05121
Oleic Acid	SMTT03155	SLC2A2	3	Solute Carrier Family 2 Member 2	Solute Carrier Family 2, Facilitated Glucose Transporter Member 2	ENSG00000163581	P11168
Oleic Acid	SMTT03253	SOAT1		sterol O-acyltransferase 1	Sterol O-acyltransferase 1		P35610
Oleic Acid	SMTT03256	SOD1	21	Superoxide Dismutase 1	Superoxide Dismutase [Cu-Zn]	ENSG00000142168	P00441
Oleic Acid	SMTT03662	UCP2	11	Uncoupling Protein 2		ENSG00000175567
Oleic Acid	SMTT03844	CCK	3	Cholecystokinin		ENSG00000187094	P06307
Oleic Acid	SMTT03934	GAP43	3	Growth Associated Protein 43		ENSG00000172020	P17677
Oleic Acid	SMTT03938	GCG	2	Glucagon		ENSG00000115263	P01275
Oleic Acid	SMTT03952	FABP1	2	Fatty Acid Binding Protein 1		ENSG00000163586	P07148
Oleic Acid	SMTT03993	SCD	10	Stearoyl-CoA Desaturase		ENSG00000099194	O00767
Oleic Acid	SMTT04023	RBP2	3	Retinol Binding Protein 2		ENSG00000114113	P50120
Oleic Acid	SMTT04030	CITED1	X	Cbp/p300 Interacting Transactivator With Glu/Asp Rich Carboxy-terminal Domain 1		ENSG00000125931	Q99966
Oleic Acid	SMTT04047	PYY	17	Peptide YY		ENSG00000131096	P10082
Oleic Acid	SMTT04068	UCP3	11	Uncoupling Protein 3		ENSG00000175564	P55916
Oleic Acid	SMTT04076	TEP1	14	Telomerase Associated Protein 1		ENSG00000129566	Q99973
Oleic Acid	SMTT04275	crn-7		Cell-death-related Nuclease 7			P34387
Pha	SMTT00051	ACHE		acetylcholinesterase (Yt blood group)	Acetylcholinesterase		P22303
Pha	SMTT00102	ADRA1A		adrenergic, alpha-1A-, receptor	Alpha-1A Adrenergic Receptor		P35348
Pha	SMTT00103	ADRA2A		adrenergic, alpha-2A-, receptor	Alpha-2A Adrenergic Receptor		P08913
Pha	SMTT00105	ADRB1		adrenergic, beta-1-, receptor	Beta-1 Adrenergic Receptor		P08588
Pha	SMTT00106	ADRB2		adrenergic, beta-2-, receptor, surface	Beta-2 Adrenergic Receptor		P07550
Pha	SMTT00636	CHRM1		cholinergic receptor muscarinic 1	Muscarinic Acetylcholine Receptor M1		P11229
Pha	SMTT02024	MAOA	X	Monoamine Oxidase A	Amine Oxidase [flavin-containing] A	ENSG00000189221	P21397
Pha	SMTT02025	MAOB		monoamine oxidase B	Amine Oxidase [flavin-containing] B		P27338
Pha	SMTT02776	PTGS1		prostaglandin-endoperoxide synthase 1	Prostaglandin G/H Synthase 1		P23219
Pha	SMTT02777	PTGS2		prostaglandin-endoperoxide synthase 2	Prostaglandin G/H Synthase 2		P35354
Pha	SMTT03005	SCN5A	3	Sodium Voltage-gated Channel Alpha Subunit 5	Sodium Channel Protein Type 5 Subunit Alpha	ENSG00000183873	Q14524
Pha	SMTT03193	SLC6A2	16	Solute Carrier Family 6 Member 2	Sodium-dependent Noradrenaline Transporter	ENSG00000103546	P23975
Pha	SMTT03195	SLC6A3	5	Solute Carrier Family 6 Member 3	Sodium-dependent Dopamine Transporter	ENSG00000142319	Q01959
Poriferast-5-En-3Beta-Ol	SMTT02550	PGR	11	Progesterone Receptor	Progesterone Receptor	ENSG00000082175	P06401
Poriferasterol	SMTT02380	NR3C2	4	Nuclear Receptor Subfamily 3 Group C Member 2	Mineralocorticoid Receptor	ENSG00000151623	P08235
Poriferasterol	SMTT02550	PGR	11	Progesterone Receptor	Progesterone Receptor	ENSG00000082175	P06401
Prolinum	SMTT00356	BCHE		butyrylcholinesterase	Cholinesterase		P06276
Prolinum	SMTT00838	CTSD	11	Cathepsin D	Cathepsin D	ENSG00000117984	P07339
Prolinum	SMTT01348	GATM	15	Glycine Amidinotransferase	Glycine Amidinotransferase, Mitochondrial	ENSG00000171766	P50440
Prolinum	SMTT02777	PTGS2		prostaglandin-endoperoxide synthase 2	Prostaglandin G/H Synthase 2		P35354
Prolithospermic Acid	SMTT00244	AR	X	Androgen Receptor	Androgen Receptor	ENSG00000169083	P10275
Prolithospermic Acid	SMTT00461	CALM3	19	Calmodulin 3		ENSG00000160014
Prolithospermic Acid	SMTT01141	ESR1	6	Estrogen Receptor 1	Estrogen Receptor	ENSG00000091831	P03372
Prolithospermic Acid	SMTT02349	NOS2		nitric oxide synthase 2	Nitric Oxide Synthase, Inducible		P35228
Prolithospermic Acid	SMTT02747	PRSS1	7	Serine Protease 1	Trypsin-1	ENSG00000204983	P07477
Prolithospermic Acid	SMTT02776	PTGS1		prostaglandin-endoperoxide synthase 1	Prostaglandin G/H Synthase 1		P23219
Prolithospermic Acid	SMTT02777	PTGS2		prostaglandin-endoperoxide synthase 2	Prostaglandin G/H Synthase 2		P35354
Protocatechualdehyde	SMTT00636	CHRM1		cholinergic receptor muscarinic 1	Muscarinic Acetylcholine Receptor M1		P11229
Protocatechualdehyde	SMTT02417	ODC1		ornithine decarboxylase 1	Ornithine Decarboxylase		P11926
Przewalskin A	SMTT02379	NR3C1	5	Nuclear Receptor Subfamily 3 Group C Member 1	Glucocorticoid Receptor	ENSG00000113580	P04150
Przewalskin A	SMTT02380	NR3C2	4	Nuclear Receptor Subfamily 3 Group C Member 2	Mineralocorticoid Receptor	ENSG00000151623	P08235
Przewalskin B	SMTT02251	NCOA1		nuclear receptor coactivator 1	Nuclear Receptor Coactivator 1		Q15788
Przewalskin B	SMTT02379	NR3C1	5	Nuclear Receptor Subfamily 3 Group C Member 1	Glucocorticoid Receptor	ENSG00000113580	P04150
Przewalskin B	SMTT02380	NR3C2	4	Nuclear Receptor Subfamily 3 Group C Member 2	Mineralocorticoid Receptor	ENSG00000151623	P08235
Przewalskin B	SMTT02550	PGR	11	Progesterone Receptor	Progesterone Receptor	ENSG00000082175	P06401
Przewalskin B	SMTT02777	PTGS2		prostaglandin-endoperoxide synthase 2	Prostaglandin G/H Synthase 2		P35354
Przewaquinone B	SMTT01671	IGHG1		immunoglobulin heavy constant gamma 1	Immunoglobulin heavy constant gamma 1		P01857
Przewaquinone B	SMTT02251	NCOA1		nuclear receptor coactivator 1	Nuclear Receptor Coactivator 1		Q15788
Przewaquinone B	SMTT02747	PRSS1	7	Serine Protease 1	Trypsin-1	ENSG00000204983	P07477
Przewaquinone B	SMTT02777	PTGS2		prostaglandin-endoperoxide synthase 2	Prostaglandin G/H Synthase 2		P35354
Przewaquinone B	SMTT02969	RXRA		retinoid X receptor alpha	Retinoic Acid Receptor RXR-alpha		P19793
Przewaquinone C	SMTT00051	ACHE		acetylcholinesterase (Yt blood group)	Acetylcholinesterase		P22303
Przewaquinone C	SMTT00102	ADRA1A		adrenergic, alpha-1A-, receptor	Alpha-1A Adrenergic Receptor		P35348
Przewaquinone C	SMTT00106	ADRB2		adrenergic, beta-2-, receptor, surface	Beta-2 Adrenergic Receptor		P07550
Przewaquinone C	SMTT00436	CA2	8	Carbonic Anhydrase 2	Carbonic Anhydrase 2	ENSG00000104267	P00918
Przewaquinone C	SMTT00636	CHRM1		cholinergic receptor muscarinic 1	Muscarinic Acetylcholine Receptor M1		P11229
Przewaquinone C	SMTT02251	NCOA1		nuclear receptor coactivator 1	Nuclear Receptor Coactivator 1		Q15788
Przewaquinone C	SMTT02428	OPRD1		opioid receptor delta 1	Delta-type Opioid Receptor		P41143
Przewaquinone C	SMTT02430	OPRM1		opioid receptor mu 1	Mu-type Opioid Receptor		P35372
Przewaquinone C	SMTT02776	PTGS1		prostaglandin-endoperoxide synthase 1	Prostaglandin G/H Synthase 1		P23219
Przewaquinone C	SMTT02777	PTGS2		prostaglandin-endoperoxide synthase 2	Prostaglandin G/H Synthase 2		P35354
Przewaquinone C	SMTT03005	SCN5A	3	Sodium Voltage-gated Channel Alpha Subunit 5	Sodium Channel Protein Type 5 Subunit Alpha	ENSG00000183873	Q14524
Przewaquinone E	SMTT00051	ACHE		acetylcholinesterase (Yt blood group)	Acetylcholinesterase		P22303
Przewaquinone E	SMTT00436	CA2	8	Carbonic Anhydrase 2	Carbonic Anhydrase 2	ENSG00000104267	P00918
Przewaquinone E	SMTT02251	NCOA1		nuclear receptor coactivator 1	Nuclear Receptor Coactivator 1		Q15788
Przewaquinone E	SMTT02777	PTGS2		prostaglandin-endoperoxide synthase 2	Prostaglandin G/H Synthase 2		P35354
Przewaquinone F	SMTT02251	NCOA1		nuclear receptor coactivator 1	Nuclear Receptor Coactivator 1		Q15788
Przewaquinone F	SMTT02747	PRSS1	7	Serine Protease 1	Trypsin-1	ENSG00000204983	P07477
Przewaquinone F	SMTT02777	PTGS2		prostaglandin-endoperoxide synthase 2	Prostaglandin G/H Synthase 2		P35354
Quercetin	SMTT00032	ABCG2		ATP-binding cassette, sub-family G (WHITE), member 2	ATP-binding Cassette Sub-family G Member 2		Q9UNQ0
Quercetin	SMTT00038	ACACA	17	Acetyl-CoA Carboxylase Alpha	Acetyl-CoA Carboxylase 1	ENSG00000278540	Q13085
Quercetin	SMTT00051	ACHE		acetylcholinesterase (Yt blood group)	Acetylcholinesterase		P22303
Quercetin	SMTT00056	ACPP		acid phosphatase, prostate	Prostatic Acid Phosphatase		P15309
Quercetin	SMTT00106	ADRB2		adrenergic, beta-2-, receptor, surface	Beta-2 Adrenergic Receptor		P07550
Quercetin	SMTT00129	AHR		Aryl hydrocarbon receptor	Aryl Hydrocarbon Receptor		P35869
Quercetin	SMTT00139	AKR1B1		Aldo-keto reductase family 1, member B1 (aldose reductase)	Aldose Reductase		P15121
Quercetin	SMTT00144	AKT1	14	AKT Serine/threonine Kinase 1	RAC-alpha Serine/threonine-protein Kinase	ENSG00000142208	P31749
Quercetin	SMTT00175	ALOX5		arachidonate 5-lipoxygenase	Arachidonate 5-lipoxygenase		P09917
Quercetin	SMTT00244	AR	X	Androgen Receptor	Androgen Receptor	ENSG00000169083	P10275
Quercetin	SMTT00361	BCL2	18	BCL2, Apoptosis Regulator	Apoptosis Regulator Bcl-2	ENSG00000171791	P10415
Quercetin	SMTT00362	BCL2L1		BCL2 like 1	Bcl-2-like Protein 1		Q07817
Quercetin	SMTT00380	BIRC5		Baculoviral IAP repeat containing 5	Baculoviral IAP Repeat-containing Protein 5		O15392
Quercetin	SMTT00389	BMP2	20	Bone Morphogenetic Protein 2		ENSG00000125845
Quercetin	SMTT00480	CASP3		Caspase 3	Caspase-3		P42574
Quercetin	SMTT00482	CASP8	2	Caspase 8	Caspase-8	ENSG00000064012	Q14790
Quercetin	SMTT00487	CAT	11	Catalase	Catalase	ENSG00000121691	P04040
Quercetin	SMTT00490	CAV1	7	Caveolin 1		ENSG00000105974
Quercetin	SMTT00516	CCL2		C-C motif chemokine ligand 2	C-C Motif Chemokine 2		P13500
Quercetin	SMTT00521	CCND1	11	Cyclin D1	G1/S-specific Cyclin-D1	ENSG00000110092	P24385
Quercetin	SMTT00547	CD40LG	X	CD40 Ligand	CD40 Ligand	ENSG00000102245	P29965
Quercetin	SMTT00577	CDKN1A	6	Cyclin Dependent Kinase Inhibitor 1A	Cyclin-dependent Kinase Inhibitor 1	ENSG00000124762	P38936
Quercetin	SMTT00580	CDKN2A	9	Cyclin Dependent Kinase Inhibitor 2A		ENSG00000147889
Quercetin	SMTT00628	CHEK2	22	Checkpoint Kinase 2	Serine/threonine-protein Kinase Chk2	ENSG00000183765	O96017
Quercetin	SMTT00654	CHUK	10	Conserved Helix-loop-helix Ubiquitous Kinase	Inhibitor Of Nuclear Factor Kappa-B Kinase Subunit Alpha	ENSG00000213341	O15111
Quercetin	SMTT00721	COL1A1	17	Collagen Type I Alpha 1 Chain	Collagen Alpha-1(I) Chain	ENSG00000108821	P02452
Quercetin	SMTT00726	COL3A1	2	Collagen Type III Alpha 1 Chain	Collagen Alpha-1(III) Chain	ENSG00000168542	P02461
Quercetin	SMTT00793	CRP		C-reactive protein	C-reactive Protein		P02741
Quercetin	SMTT00838	CTSD	11	Cathepsin D	Cathepsin D	ENSG00000117984	P07339
Quercetin	SMTT00849	CXCL10		C-X-C motif chemokine ligand 10	C-X-C Motif Chemokine 10		P02778
Quercetin	SMTT00851	CXCL8		C-X-C motif chemokine ligand 8	Interleukin-8		P10145
Quercetin	SMTT00865	CYP1A1		cytochrome P450 family 1 subfamily A member 1	Cytochrome P450 1A1		P04798
Quercetin	SMTT00866	CYP1A2		cytochrome P450 family 1 subfamily A member 2	Cytochrome P450 1A2		P05177
Quercetin	SMTT00867	CYP1B1	2	Cytochrome P450 Family 1 Subfamily B Member 1	Cytochrome P450 1B1	ENSG00000138061	Q16678
Quercetin	SMTT00883	CYP3A4		cytochrome P450 family 3 subfamily A member 4	Cytochrome P450 3A4		P08684
Quercetin	SMTT01033	DUOX2	15	Dual Oxidase 2		ENSG00000140279
Quercetin	SMTT01069	EGF	4	Epidermal Growth Factor	Pro-epidermal Growth Factor	ENSG00000138798	P01133
Quercetin	SMTT01070	EGFR	7	Epidermal Growth Factor Receptor	Epidermal Growth Factor Receptor	ENSG00000146648	P00533
Quercetin	SMTT01084	EIF6		eukaryotic translation initiation factor 6	Eukaryotic Translation Initiation Factor 6		P56537
Quercetin	SMTT01124	ERBB2	17	Erb-b2 Receptor Tyrosine Kinase 2	Receptor Tyrosine-protein Kinase ErbB-2	ENSG00000141736	P04626
Quercetin	SMTT01125	ERBB3	12	Erb-b2 Receptor Tyrosine Kinase 3		ENSG00000065361
Quercetin	SMTT01141	ESR1	6	Estrogen Receptor 1	Estrogen Receptor	ENSG00000091831	P03372
Quercetin	SMTT01142	ESR2		estrogen receptor 2	Estrogen Receptor Beta		Q92731
Quercetin	SMTT01170	F3		coagulation factor III, tissue factor	Tissue Factor		P13726
Quercetin	SMTT01272	FOS	14	Fos Proto-oncogene, AP-1 Transcription Factor Subunit	Proto-oncogene C-Fos	ENSG00000170345	P01100
Quercetin	SMTT01380	GJA1	6	Gap Junction Protein Alpha 1	Gap Junction Alpha-1 Protein	ENSG00000152661	P17302
Quercetin	SMTT01483	GSK3B		glycogen synthase kinase 3 beta	Glycogen Synthase Kinase-3 Beta		P49841
Quercetin	SMTT01489	GSTM1		glutathione S-transferase mu 1	Glutathione S-transferase Mu 1		P09488
Quercetin	SMTT01490	GSTM2		glutathione S-transferase mu 2	Glutathione S-transferase Mu 2		P28161
Quercetin	SMTT01491	GSTP1		glutathione S-transferase pi 1	Glutathione S-transferase P		P09211
Quercetin	SMTT01550	HIF1A		hypoxia inducible factor 1 subunit alpha	Hypoxia-inducible Factor 1-alpha		Q16665
Quercetin	SMTT01569	HMOX1	22	Heme Oxygenase 1	Heme Oxygenase 1	ENSG00000100292	P09601
Quercetin	SMTT01614	HSF1		heat shock transcription factor 1	Heat Shock Factor Protein 1		Q00613
Quercetin	SMTT01618	HSPA5		heat shock protein family A (Hsp70) member 5	Endoplasmic reticulum chaperone BiP		P11021
Quercetin	SMTT01620	HSPB1	7	Heat Shock Protein Family B (small) Member 1	Heat Shock Protein Beta-1	ENSG00000106211	P04792
Quercetin	SMTT01638	ICAM1		intercellular adhesion molecule 1	Intercellular Adhesion Molecule 1		P05362
Quercetin	SMTT01652	IFNG		interferon gamma	Interferon Gamma		P01579
Quercetin	SMTT01665	IGF2	11	Insulin Like Growth Factor 2		ENSG00000167244
Quercetin	SMTT01668	IGFBP3		insulin like growth factor binding protein 3	Insulin-like Growth Factor-binding Protein 3		P17936
Quercetin	SMTT01682	IL10	1	Interleukin 10	Interleukin-10	ENSG00000136634	P22301
Quercetin	SMTT01696	IL1A		interleukin 1 alpha	Interleukin-1 Alpha		P01583
Quercetin	SMTT01697	IL1B		interleukin 1 beta	Interleukin-1 Beta		P01584
Quercetin	SMTT01700	IL2		interleukin 2	Interleukin-2		P60568
Quercetin	SMTT01712	IL6	7	Interleukin 6	Interleukin-6	ENSG00000136244	P05231
Quercetin	SMTT01726	INSR	19	Insulin Receptor	Insulin Receptor	ENSG00000171105	P06213
Quercetin	SMTT01732	IRF1	5	Interferon Regulatory Factor 1		ENSG00000125347
Quercetin	SMTT01778	JUN		Jun proto-oncogene, AP-1 transcription factor subunit	Transcription Factor AP-1		P05412
Quercetin	SMTT01803	KCNH2	7	Potassium Voltage-gated Channel Subfamily H Member 2	Potassium Voltage-gated Channel Subfamily H Member 2	ENSG00000055118	Q12809
Quercetin	SMTT02025	MAOB		monoamine oxidase B	Amine Oxidase [flavin-containing] B		P27338
Quercetin	SMTT02033	MAPK1	22	Mitogen-activated Protein Kinase 1	Mitogen-activated Protein Kinase 1	ENSG00000100030	P28482
Quercetin	SMTT02037	MAPK3		Mitogen-activated Protein Kinase 3	Mitogen-activated Protein Kinase 3		P27361
Quercetin	SMTT02095	MGAM		maltase-glucoamylase	Maltase-glucoamylase, Intestinal		O43451
Quercetin	SMTT02132	MMP1	11	Matrix Metallopeptidase 1	Interstitial Collagenase	ENSG00000196611	P03956
Quercetin	SMTT02137	MMP2	16	Matrix Metallopeptidase 2	72 KDa Type IV Collagenase	ENSG00000087245	P08253
Quercetin	SMTT02140	MMP3		Matrix Metallopeptidase 3	Stromelysin-1		P08254
Quercetin	SMTT02143	MMP9	20	Matrix Metallopeptidase 9	Matrix Metalloproteinase-9	ENSG00000100985	P14780
Quercetin	SMTT02157	MPO	17	Myeloperoxidase	Myeloperoxidase	ENSG00000005381	P05164
Quercetin	SMTT02203	MYC	8	MYC Proto-oncogene, BHLH Transcription Factor	Myc Proto-oncogene Protein	ENSG00000136997	P01106
Quercetin	SMTT02248	NCF1	7	Neutrophil Cytosolic Factor 1	Neutrophil Cytosol Factor 1	ENSG00000158517	P14598
Quercetin	SMTT02314	NFKBIA	14	NFKB Inhibitor Alpha	NF-kappa-B Inhibitor Alpha	ENSG00000100906	P25963
Quercetin	SMTT02349	NOS2		nitric oxide synthase 2	Nitric Oxide Synthase, Inducible		P35228
Quercetin	SMTT02350	NOS3		nitric oxide synthase 3	Nitric Oxide Synthase, Endothelial		P29474
Quercetin	SMTT02358	NPEPPS		aminopeptidase puromycin sensitive	Puromycin-sensitive Aminopeptidase		P55786
Quercetin	SMTT02368	NQO1		NAD(P)H quinone dehydrogenase 1	NAD(P)H Dehydrogenase [quinone] 1		P15559
Quercetin	SMTT02374	NR1I2		nuclear receptor subfamily 1 group I member 2	Nuclear Receptor Subfamily 1 Group I Member 2		O75469
Quercetin	SMTT02375	NR1I3		nuclear receptor subfamily 1 group I member 3	Nuclear Receptor Subfamily 1 Group I Member 3		Q14994
Quercetin	SMTT02417	ODC1		ornithine decarboxylase 1	Ornithine Decarboxylase		P11926
Quercetin	SMTT02471	PARP1		poly(ADP-ribose) polymerase 1	Poly [ADP-ribose] Polymerase 1		P09874
Quercetin	SMTT02603	PLAT	8	Plasminogen Activator, Tissue Type	Tissue-type Plasminogen Activator	ENSG00000104368	P00750
Quercetin	SMTT02604	PLAU	10	Plasminogen Activator, Urokinase	Urokinase-type Plasminogen Activator	ENSG00000122861	P00749
Quercetin	SMTT02668	PON1	7	Paraoxonase 1	Serum Paraoxonase/arylesterase 1	ENSG00000005421	P27169
Quercetin	SMTT02671	POR	7	Cytochrome P450 Oxidoreductase	NADPH--cytochrome P450 Reductase	ENSG00000127948	P16435
Quercetin	SMTT02679	PPARA		peroxisome proliferator activated receptor alpha	Peroxisome Proliferator-activated Receptor Alpha		Q07869
Quercetin	SMTT02680	PPARD		peroxisome proliferator activated receptor delta	Peroxisome Proliferator-activated Receptor Delta		Q03181
Quercetin	SMTT02681	PPARG	3	Peroxisome Proliferator Activated Receptor Gamma	Peroxisome Proliferator-activated Receptor Gamma	ENSG00000132170	P37231
Quercetin	SMTT02717	PRKCA		protein kinase C alpha	Protein Kinase C Alpha Type		P17252
Quercetin	SMTT02718	PRKCB		protein kinase C beta	Protein Kinase C Beta Type		P05771
Quercetin	SMTT02747	PRSS1	7	Serine Protease 1	Trypsin-1	ENSG00000204983	P07477
Quercetin	SMTT02769	PTEN	10	Phosphatase And Tensin Homolog	Phosphatidylinositol 3,4,5-trisphosphate 3-phosphatase And Dual-specificity Protein Phosphatase PTEN	ENSG00000171862	P60484
Quercetin	SMTT02772	PTGER3		prostaglandin E receptor 3	Prostaglandin E2 Receptor EP3 Subtype		P43115
Quercetin	SMTT02776	PTGS1		prostaglandin-endoperoxide synthase 1	Prostaglandin G/H Synthase 1		P23219
Quercetin	SMTT02777	PTGS2		prostaglandin-endoperoxide synthase 2	Prostaglandin G/H Synthase 2		P35354
Quercetin	SMTT02824	RAF1	3	Raf-1 Proto-oncogene, Serine/threonine Kinase	RAF Proto-oncogene Serine/threonine-protein Kinase	ENSG00000132155	P04049
Quercetin	SMTT02836	RASA1	5	RAS P21 Protein Activator 1		ENSG00000145715
Quercetin	SMTT02839	RASSF1	3	Ras Association Domain Family Member 1		ENSG00000068028
Quercetin	SMTT02842	RB1	13	RB Transcriptional Corepressor 1	Retinoblastoma-associated Protein	ENSG00000139687	P06400
Quercetin	SMTT02865	RELA		RELA proto-oncogene, NF-kB subunit	Transcription Factor P65		Q04206
Quercetin	SMTT02967	RUNX2	6	Runt Related Transcription Factor 2		ENSG00000124813
Quercetin	SMTT02969	RXRA		retinoid X receptor alpha	Retinoic Acid Receptor RXR-alpha		P19793
Quercetin	SMTT03005	SCN5A	3	Sodium Voltage-gated Channel Alpha Subunit 5	Sodium Channel Protein Type 5 Subunit Alpha	ENSG00000183873	Q14524
Quercetin	SMTT03028	SELE		selectin E	E-selectin		P16581
Quercetin	SMTT03048	SERPINE1	7	Serpin Family E Member 1	Plasminogen Activator Inhibitor 1	ENSG00000106366	P05121
Quercetin	SMTT03256	SOD1	21	Superoxide Dismutase 1	Superoxide Dismutase [Cu-Zn]	ENSG00000142168	P00441
Quercetin	SMTT03317	STAT1	2	Signal Transducer And Activator Of Transcription 1		ENSG00000115415
Quercetin	SMTT03347	SULT1E1		sulfotransferase family 1E member 1	Estrogen Sulfotransferase		P49888
Quercetin	SMTT03447	TGFB1	19	Transforming Growth Factor Beta 1	Transforming Growth Factor Beta-1	ENSG00000105329	P01137
Quercetin	SMTT03461	THBD	20	Thrombomodulin	Thrombomodulin	ENSG00000178726	P07204
Quercetin	SMTT03502	TNF		tumor necrosis factor	Tumor Necrosis Factor		P01375
Quercetin	SMTT03526	TOP1		DNA topoisomerase I	DNA Topoisomerase 1		P11387
Quercetin	SMTT03527	TOP2A	17	DNA Topoisomerase II Alpha	DNA Topoisomerase 2-alpha	ENSG00000131747	P11388
Quercetin	SMTT03530	TP53	17	Tumor Protein P53	Cellular Tumor Antigen P53	ENSG00000141510	P04637
Quercetin	SMTT03701	VCAM1		vascular cell adhesion molecule 1	Vascular Cell Adhesion Protein 1		P19320
Quercetin	SMTT03708	VEGFA		vascular endothelial growth factor A	Vascular Endothelial Growth Factor A		P15692
Quercetin	SMTT03764	XDH	2	Xanthine Dehydrogenase	Xanthine Dehydrogenase/oxidase	ENSG00000158125	P47989
Quercetin	SMTT03845	CCNB1	5	Cyclin B1		ENSG00000134057	P14635
Quercetin	SMTT03857	ELK1	X	ELK1, ETS Transcription Factor		ENSG00000126767	P19419
Quercetin	SMTT03877	BAX	19	BCL2 Associated X, Apoptosis Regulator		ENSG00000087088	Q07812
Quercetin	SMTT03893	DIO1	1	Iodothyronine Deiodinase 1		ENSG00000211452	P49895
Quercetin	SMTT03908	E2F1	20	E2F Transcription Factor 1		ENSG00000101412	Q01094
Quercetin	SMTT03909	E2F2	1	E2F Transcription Factor 2		ENSG00000007968	Q14209
Quercetin	SMTT03915	CLDN4	7	Claudin 4		ENSG00000189143	O14493
Quercetin	SMTT03918	CASP9	1	Caspase 9		ENSG00000132906	P55211
Quercetin	SMTT03920	RUNX1T1	8	RUNX1 Translocation Partner 1		ENSG00000079102	Q06455
Quercetin	SMTT03927	HAS2	8	Hyaluronan Synthase 2		ENSG00000170961	Q92819
Quercetin	SMTT03935	HK2	2	Hexokinase 2		ENSG00000159399	P52789
Quercetin	SMTT03972	CXCL2	4	C-X-C Motif Chemokine Ligand 2		ENSG00000081041	P19875
Quercetin	SMTT03990	NFE2L2	2	Nuclear Factor, Erythroid 2 Like 2		ENSG00000116044	Q16236
Quercetin	SMTT04001	NKX3-1	8	NK3 Homeobox 1		ENSG00000167034	Q99801
Quercetin	SMTT04010	CXCL11	4	C-X-C Motif Chemokine Ligand 11		ENSG00000169248	O14625
Quercetin	SMTT04037	PCOLCE	7	Procollagen C-endopeptidase Enhancer		ENSG00000106333	Q15113
Quercetin	SMTT04055	PSMD3	17	Proteasome 26S Subunit, Non-ATPase 3		ENSG00000108344	O43242
Quercetin	SMTT04074	SLC2A4	17	Solute Carrier Family 2 Member 4		ENSG00000181856	P14672
Quercetin	SMTT04090	SOD3	4	Superoxide Dismutase 3		ENSG00000109610	P08294
Quercetin	SMTT04094	SPP1	4	Secreted Phosphoprotein 1		ENSG00000118785	P10451
Quercetin	SMTT04106	AHSA1	14	Activator Of HSP90 ATPase Activity 1		ENSG00000100591	O95433
Quercetin	SMTT04114	DCAF5	14	DDB1 And CUL4 Associated Factor 5		ENSG00000139990	Q96JK2
Quercetin	SMTT04177	HERC5	4	HECT And RLD Domain Containing E3 Ubiquitin Protein Ligase 5		ENSG00000138646	Q9UII4
Quercetin	SMTT04258	PRXC1A		Peroxidase C1A			P00433
Quercetin	SMTT04260	gyrB		DNA Gyrase Subunit B			P0AES6
Quercetin	SMTT04266	CDC2		Cell Division Control Protein 2 Homolog/cyclin dependent kinase 1			P06493
Rhein	SMTT00139	AKR1B1		Aldo-keto reductase family 1, member B1 (aldose reductase)	Aldose Reductase		P15121
Rhein	SMTT01778	JUN		Jun proto-oncogene, AP-1 transcription factor subunit	Transcription Factor AP-1		P05412
Rhein	SMTT02776	PTGS1		prostaglandin-endoperoxide synthase 1	Prostaglandin G/H Synthase 1		P23219
Rhein	SMTT02777	PTGS2		prostaglandin-endoperoxide synthase 2	Prostaglandin G/H Synthase 2		P35354
Salvianolic Acid G	SMTT02777	PTGS2		prostaglandin-endoperoxide synthase 2	Prostaglandin G/H Synthase 2		P35354
Salvianolic Acid J	SMTT02747	PRSS1	7	Serine Protease 1	Trypsin-1	ENSG00000204983	P07477
Salvilenone	SMTT00244	AR	X	Androgen Receptor	Androgen Receptor	ENSG00000169083	P10275
Salvilenone	SMTT01141	ESR1	6	Estrogen Receptor 1	Estrogen Receptor	ENSG00000091831	P03372
Salvilenone	SMTT01142	ESR2		estrogen receptor 2	Estrogen Receptor Beta		Q92731
Salvilenone	SMTT01628	HTR3A		6-hydroxytryptamine receptor 3A	5-hydroxytryptamine Receptor 3A		P46098
Salvilenone	SMTT02776	PTGS1		prostaglandin-endoperoxide synthase 1	Prostaglandin G/H Synthase 1		P23219
Salvilenone	SMTT02777	PTGS2		prostaglandin-endoperoxide synthase 2	Prostaglandin G/H Synthase 2		P35354
Salviolone	SMTT00051	ACHE		acetylcholinesterase (Yt blood group)	Acetylcholinesterase		P22303
Salviolone	SMTT00102	ADRA1A		adrenergic, alpha-1A-, receptor	Alpha-1A Adrenergic Receptor		P35348
Salviolone	SMTT00103	ADRA2A		adrenergic, alpha-2A-, receptor	Alpha-2A Adrenergic Receptor		P08913
Salviolone	SMTT00106	ADRB2		adrenergic, beta-2-, receptor, surface	Beta-2 Adrenergic Receptor		P07550
Salviolone	SMTT00636	CHRM1		cholinergic receptor muscarinic 1	Muscarinic Acetylcholine Receptor M1		P11229
Salviolone	SMTT01019	DRD2	11	Dopamine Receptor D2	D(2) Dopamine Receptor	ENSG00000149295	P14416
Salviolone	SMTT01021	DRD5		Dopamine Receptor D5	D(1B) Dopamine Receptor		P21918
Salviolone	SMTT01628	HTR3A		6-hydroxytryptamine receptor 3A	5-hydroxytryptamine Receptor 3A		P46098
Salviolone	SMTT02428	OPRD1		opioid receptor delta 1	Delta-type Opioid Receptor		P41143
Salviolone	SMTT02430	OPRM1		opioid receptor mu 1	Mu-type Opioid Receptor		P35372
Salviolone	SMTT02776	PTGS1		prostaglandin-endoperoxide synthase 1	Prostaglandin G/H Synthase 1		P23219
Salviolone	SMTT02777	PTGS2		prostaglandin-endoperoxide synthase 2	Prostaglandin G/H Synthase 2		P35354
Salviolone	SMTT03005	SCN5A	3	Sodium Voltage-gated Channel Alpha Subunit 5	Sodium Channel Protein Type 5 Subunit Alpha	ENSG00000183873	Q14524
Salviolone	SMTT03193	SLC6A2	16	Solute Carrier Family 6 Member 2	Sodium-dependent Noradrenaline Transporter	ENSG00000103546	P23975
Salviolone	SMTT03195	SLC6A3	5	Solute Carrier Family 6 Member 3	Sodium-dependent Dopamine Transporter	ENSG00000142319	Q01959
Salviolone	SMTT03196	SLC6A4		solute carrier family 6 member 4	Sodium-dependent Serotonin Transporter		P31645
Sclareol	SMTT02777	PTGS2		prostaglandin-endoperoxide synthase 2	Prostaglandin G/H Synthase 2		P35354
Sugiol	SMTT00051	ACHE		acetylcholinesterase (Yt blood group)	Acetylcholinesterase		P22303
Sugiol	SMTT00102	ADRA1A		adrenergic, alpha-1A-, receptor	Alpha-1A Adrenergic Receptor		P35348
Sugiol	SMTT00106	ADRB2		adrenergic, beta-2-, receptor, surface	Beta-2 Adrenergic Receptor		P07550
Sugiol	SMTT00436	CA2	8	Carbonic Anhydrase 2	Carbonic Anhydrase 2	ENSG00000104267	P00918
Sugiol	SMTT00636	CHRM1		cholinergic receptor muscarinic 1	Muscarinic Acetylcholine Receptor M1		P11229
Sugiol	SMTT01019	DRD2	11	Dopamine Receptor D2	D(2) Dopamine Receptor	ENSG00000149295	P14416
Sugiol	SMTT02428	OPRD1		opioid receptor delta 1	Delta-type Opioid Receptor		P41143
Sugiol	SMTT02430	OPRM1		opioid receptor mu 1	Mu-type Opioid Receptor		P35372
Sugiol	SMTT02777	PTGS2		prostaglandin-endoperoxide synthase 2	Prostaglandin G/H Synthase 2		P35354
Sugiol	SMTT03005	SCN5A	3	Sodium Voltage-gated Channel Alpha Subunit 5	Sodium Channel Protein Type 5 Subunit Alpha	ENSG00000183873	Q14524
Tanshinaldehyde	SMTT00051	ACHE		acetylcholinesterase (Yt blood group)	Acetylcholinesterase		P22303
Tanshinaldehyde	SMTT00106	ADRB2		adrenergic, beta-2-, receptor, surface	Beta-2 Adrenergic Receptor		P07550
Tanshinaldehyde	SMTT00636	CHRM1		cholinergic receptor muscarinic 1	Muscarinic Acetylcholine Receptor M1		P11229
Tanshinaldehyde	SMTT02251	NCOA1		nuclear receptor coactivator 1	Nuclear Receptor Coactivator 1		Q15788
Tanshinaldehyde	SMTT02428	OPRD1		opioid receptor delta 1	Delta-type Opioid Receptor		P41143
Tanshinaldehyde	SMTT02430	OPRM1		opioid receptor mu 1	Mu-type Opioid Receptor		P35372
Tanshinaldehyde	SMTT02747	PRSS1	7	Serine Protease 1	Trypsin-1	ENSG00000204983	P07477
Tanshinaldehyde	SMTT02777	PTGS2		prostaglandin-endoperoxide synthase 2	Prostaglandin G/H Synthase 2		P35354
Tanshindiol B	SMTT00051	ACHE		acetylcholinesterase (Yt blood group)	Acetylcholinesterase		P22303
Tanshindiol B	SMTT00436	CA2	8	Carbonic Anhydrase 2	Carbonic Anhydrase 2	ENSG00000104267	P00918
Tanshindiol B	SMTT02251	NCOA1		nuclear receptor coactivator 1	Nuclear Receptor Coactivator 1		Q15788
Tanshindiol B	SMTT02777	PTGS2		prostaglandin-endoperoxide synthase 2	Prostaglandin G/H Synthase 2		P35354
Tanshinone Iia	SMTT00051	ACHE		acetylcholinesterase (Yt blood group)	Acetylcholinesterase		P22303
Tanshinone Iia	SMTT00102	ADRA1A		adrenergic, alpha-1A-, receptor	Alpha-1A Adrenergic Receptor		P35348
Tanshinone Iia	SMTT00106	ADRB2		adrenergic, beta-2-, receptor, surface	Beta-2 Adrenergic Receptor		P07550
Tanshinone Iia	SMTT00361	BCL2	18	BCL2, Apoptosis Regulator	Apoptosis Regulator Bcl-2	ENSG00000171791	P10415
Tanshinone Iia	SMTT00458	CALCR		calcitonin receptor	Calcitonin Receptor		P30988
Tanshinone Iia	SMTT00636	CHRM1		cholinergic receptor muscarinic 1	Muscarinic Acetylcholine Receptor M1		P11229
Tanshinone Iia	SMTT00866	CYP1A2		cytochrome P450 family 1 subfamily A member 2	Cytochrome P450 1A2		P05177
Tanshinone Iia	SMTT00883	CYP3A4		cytochrome P450 family 3 subfamily A member 4	Cytochrome P450 3A4		P08684
Tanshinone Iia	SMTT01048	ECE1	1	Endothelin Converting Enzyme 1	Endothelin-converting Enzyme 1	ENSG00000117298	P42892
Tanshinone Iia	SMTT01059	EDNRA	4	Endothelin Receptor Type A	Endothelin-1 Receptor	ENSG00000151617	P25101
Tanshinone Iia	SMTT01202	FASN		fatty acid synthase	Fatty Acid Synthase		P49327
Tanshinone Iia	SMTT01757	ITGB3	17	Integrin Subunit Beta 3	Integrin Beta-3	ENSG00000259207	P05106
Tanshinone Iia	SMTT01778	JUN		Jun proto-oncogene, AP-1 transcription factor subunit	Transcription Factor AP-1		P05412
Tanshinone Iia	SMTT02251	NCOA1		nuclear receptor coactivator 1	Nuclear Receptor Coactivator 1		Q15788
Tanshinone Iia	SMTT02428	OPRD1		opioid receptor delta 1	Delta-type Opioid Receptor		P41143
Tanshinone Iia	SMTT02430	OPRM1		opioid receptor mu 1	Mu-type Opioid Receptor		P35372
Tanshinone Iia	SMTT02777	PTGS2		prostaglandin-endoperoxide synthase 2	Prostaglandin G/H Synthase 2		P35354
Tanshinone Iia	SMTT02969	RXRA		retinoid X receptor alpha	Retinoic Acid Receptor RXR-alpha		P19793
Tanshinone Iia	SMTT03005	SCN5A	3	Sodium Voltage-gated Channel Alpha Subunit 5	Sodium Channel Protein Type 5 Subunit Alpha	ENSG00000183873	Q14524
Tanshinone Iia	SMTT03530	TP53	17	Tumor Protein P53	Cellular Tumor Antigen P53	ENSG00000141510	P04637
Threonin	SMTT00010	ABAT	16	4-aminobutyrate Aminotransferase	4-aminobutyrate Aminotransferase, Mitochondrial	ENSG00000183044	P80404
Threonin	SMTT00139	AKR1B1		Aldo-keto reductase family 1, member B1 (aldose reductase)	Aldose Reductase		P15121
Threonin	SMTT00356	BCHE		butyrylcholinesterase	Cholinesterase		P06276
Threonin	SMTT00826	CTH	1	Cystathionine Gamma-lyase	Cystathionine Gamma-lyase	ENSG00000116761	P32929
Threonin	SMTT00838	CTSD	11	Cathepsin D	Cathepsin D	ENSG00000117984	P07339
Threonin	SMTT01348	GATM	15	Glycine Amidinotransferase	Glycine Amidinotransferase, Mitochondrial	ENSG00000171766	P50440
Threonin	SMTT01392	GLB1	3	Galactosidase Beta 1		ENSG00000170266
Threonin	SMTT01436	GOT1		glutamic-oxaloacetic transaminase 1	Aspartate Aminotransferase, Cytoplasmic		P17174
Threonin	SMTT01468	GRIN1	9	Glutamate Ionotropic Receptor NMDA Type Subunit 1	Glutamate Receptor Ionotropic, NMDA 1	ENSG00000176884	Q05586
Threonin	SMTT02776	PTGS1		prostaglandin-endoperoxide synthase 1	Prostaglandin G/H Synthase 1		P23219
Threonin	SMTT02777	PTGS2		prostaglandin-endoperoxide synthase 2	Prostaglandin G/H Synthase 2		P35354
Tmh	SMTT02777	PTGS2		prostaglandin-endoperoxide synthase 2	Prostaglandin G/H Synthase 2		P35354
Z-8-Hexadecen-1-Ol Acetate	SMTT02776	PTGS1		prostaglandin-endoperoxide synthase 1	Prostaglandin G/H Synthase 1		P23219

## Sheet: huang qi
Ingredients	Target id	Gene symbol	Chromosome	Gene name	Protein name	Ensembl id	UniProt id
(3S,8S,9S,10R,13R,14S,17R)-10,13-Dimethyl-17-[(2R,5S)-5-Propan-2-Yloctan-2-Yl]-2,3,4,7,8,9,11,12,14,15,16,17-Dodecahydro-1H-Cyclopenta[A]Phenanthren-3-Ol	SMTT02550	PGR	11	Progesterone Receptor	Progesterone Receptor	ENSG00000082175	P06401
(6Ar,11Ar)-9,10-Dimethoxy-6A,11A-Dihydro-6H-Benzofurano[3,2-C]Chromen-3-Ol	SMTT00051	ACHE		acetylcholinesterase (Yt blood group)	Acetylcholinesterase		P22303
(6Ar,11Ar)-9,10-Dimethoxy-6A,11A-Dihydro-6H-Benzofurano[3,2-C]Chromen-3-Ol	SMTT00106	ADRB2		adrenergic, beta-2-, receptor, surface	Beta-2 Adrenergic Receptor		P07550
(6Ar,11Ar)-9,10-Dimethoxy-6A,11A-Dihydro-6H-Benzofurano[3,2-C]Chromen-3-Ol	SMTT00461	CALM3	19	Calmodulin 3		ENSG00000160014
(6Ar,11Ar)-9,10-Dimethoxy-6A,11A-Dihydro-6H-Benzofurano[3,2-C]Chromen-3-Ol	SMTT00636	CHRM1		cholinergic receptor muscarinic 1	Muscarinic Acetylcholine Receptor M1		P11229
(6Ar,11Ar)-9,10-Dimethoxy-6A,11A-Dihydro-6H-Benzofurano[3,2-C]Chromen-3-Ol	SMTT01141	ESR1	6	Estrogen Receptor 1	Estrogen Receptor	ENSG00000091831	P03372
(6Ar,11Ar)-9,10-Dimethoxy-6A,11A-Dihydro-6H-Benzofurano[3,2-C]Chromen-3-Ol	SMTT01628	HTR3A		6-hydroxytryptamine receptor 3A	5-hydroxytryptamine Receptor 3A		P46098
(6Ar,11Ar)-9,10-Dimethoxy-6A,11A-Dihydro-6H-Benzofurano[3,2-C]Chromen-3-Ol	SMTT02251	NCOA1		nuclear receptor coactivator 1	Nuclear Receptor Coactivator 1		Q15788
(6Ar,11Ar)-9,10-Dimethoxy-6A,11A-Dihydro-6H-Benzofurano[3,2-C]Chromen-3-Ol	SMTT02349	NOS2		nitric oxide synthase 2	Nitric Oxide Synthase, Inducible		P35228
(6Ar,11Ar)-9,10-Dimethoxy-6A,11A-Dihydro-6H-Benzofurano[3,2-C]Chromen-3-Ol	SMTT02747	PRSS1	7	Serine Protease 1	Trypsin-1	ENSG00000204983	P07477
(6Ar,11Ar)-9,10-Dimethoxy-6A,11A-Dihydro-6H-Benzofurano[3,2-C]Chromen-3-Ol	SMTT02776	PTGS1		prostaglandin-endoperoxide synthase 1	Prostaglandin G/H Synthase 1		P23219
(6Ar,11Ar)-9,10-Dimethoxy-6A,11A-Dihydro-6H-Benzofurano[3,2-C]Chromen-3-Ol	SMTT02777	PTGS2		prostaglandin-endoperoxide synthase 2	Prostaglandin G/H Synthase 2		P35354
(6Ar,11Ar)-9,10-Dimethoxy-6A,11A-Dihydro-6H-Benzofurano[3,2-C]Chromen-3-Ol	SMTT02969	RXRA		retinoid X receptor alpha	Retinoic Acid Receptor RXR-alpha		P19793
(6Ar,11Ar)-9,10-Dimethoxy-6A,11A-Dihydro-6H-Benzofurano[3,2-C]Chromen-3-Ol	SMTT03005	SCN5A	3	Sodium Voltage-gated Channel Alpha Subunit 5	Sodium Channel Protein Type 5 Subunit Alpha	ENSG00000183873	Q14524
(Z)-1-(2,4-Dihydroxyphenyl)-3-(4-Hydroxyphenyl)Prop-2-En-1-One	SMTT00106	ADRB2		adrenergic, beta-2-, receptor, surface	Beta-2 Adrenergic Receptor		P07550
(Z)-1-(2,4-Dihydroxyphenyl)-3-(4-Hydroxyphenyl)Prop-2-En-1-One	SMTT00139	AKR1B1		Aldo-keto reductase family 1, member B1 (aldose reductase)	Aldose Reductase		P15121
(Z)-1-(2,4-Dihydroxyphenyl)-3-(4-Hydroxyphenyl)Prop-2-En-1-One	SMTT00436	CA2	8	Carbonic Anhydrase 2	Carbonic Anhydrase 2	ENSG00000104267	P00918
(Z)-1-(2,4-Dihydroxyphenyl)-3-(4-Hydroxyphenyl)Prop-2-En-1-One	SMTT00520	CCNA2		cyclin A2	Cyclin-A2		P20248
(Z)-1-(2,4-Dihydroxyphenyl)-3-(4-Hydroxyphenyl)Prop-2-En-1-One	SMTT00569	CDK2		cyclin dependent kinase 2	Cyclin-dependent Kinase 2		P24941
(Z)-1-(2,4-Dihydroxyphenyl)-3-(4-Hydroxyphenyl)Prop-2-En-1-One	SMTT01141	ESR1	6	Estrogen Receptor 1	Estrogen Receptor	ENSG00000091831	P03372
(Z)-1-(2,4-Dihydroxyphenyl)-3-(4-Hydroxyphenyl)Prop-2-En-1-One	SMTT01483	GSK3B		glycogen synthase kinase 3 beta	Glycogen Synthase Kinase-3 Beta		P49841
(Z)-1-(2,4-Dihydroxyphenyl)-3-(4-Hydroxyphenyl)Prop-2-En-1-One	SMTT02025	MAOB		monoamine oxidase B	Amine Oxidase [flavin-containing] B		P27338
(Z)-1-(2,4-Dihydroxyphenyl)-3-(4-Hydroxyphenyl)Prop-2-En-1-One	SMTT02349	NOS2		nitric oxide synthase 2	Nitric Oxide Synthase, Inducible		P35228
(Z)-1-(2,4-Dihydroxyphenyl)-3-(4-Hydroxyphenyl)Prop-2-En-1-One	SMTT02776	PTGS1		prostaglandin-endoperoxide synthase 1	Prostaglandin G/H Synthase 1		P23219
(Z)-1-(2,4-Dihydroxyphenyl)-3-(4-Hydroxyphenyl)Prop-2-En-1-One	SMTT02777	PTGS2		prostaglandin-endoperoxide synthase 2	Prostaglandin G/H Synthase 2		P35354
1,7-Dihydroxy-3,9-Dimethoxy Pterocarpene	SMTT02747	PRSS1	7	Serine Protease 1	Trypsin-1	ENSG00000204983	P07477
1,7-Dihydroxy-3,9-Dimethoxy Pterocarpene	SMTT02777	PTGS2		prostaglandin-endoperoxide synthase 2	Prostaglandin G/H Synthase 2		P35354
1,7-Dihydroxy-3,9-Dimethoxy Pterocarpene	SMTT02969	RXRA		retinoid X receptor alpha	Retinoic Acid Receptor RXR-alpha		P19793
13-Hydroxy-9,11-Octadecadienoic Acid	SMTT02776	PTGS1		prostaglandin-endoperoxide synthase 1	Prostaglandin G/H Synthase 1		P23219
13-Hydroxy-9,11-Octadecadienoic Acid	SMTT02777	PTGS2		prostaglandin-endoperoxide synthase 2	Prostaglandin G/H Synthase 2		P35354
3,9-Di-O-Methylnissolin	SMTT00051	ACHE		acetylcholinesterase (Yt blood group)	Acetylcholinesterase		P22303
3,9-Di-O-Methylnissolin	SMTT00105	ADRB1		adrenergic, beta-1-, receptor	Beta-1 Adrenergic Receptor		P08588
3,9-Di-O-Methylnissolin	SMTT00106	ADRB2		adrenergic, beta-2-, receptor, surface	Beta-2 Adrenergic Receptor		P07550
3,9-Di-O-Methylnissolin	SMTT00461	CALM3	19	Calmodulin 3		ENSG00000160014
3,9-Di-O-Methylnissolin	SMTT00636	CHRM1		cholinergic receptor muscarinic 1	Muscarinic Acetylcholine Receptor M1		P11229
3,9-Di-O-Methylnissolin	SMTT01141	ESR1	6	Estrogen Receptor 1	Estrogen Receptor	ENSG00000091831	P03372
3,9-Di-O-Methylnissolin	SMTT01628	HTR3A		6-hydroxytryptamine receptor 3A	5-hydroxytryptamine Receptor 3A		P46098
3,9-Di-O-Methylnissolin	SMTT02349	NOS2		nitric oxide synthase 2	Nitric Oxide Synthase, Inducible		P35228
3,9-Di-O-Methylnissolin	SMTT02430	OPRM1		opioid receptor mu 1	Mu-type Opioid Receptor		P35372
3,9-Di-O-Methylnissolin	SMTT02747	PRSS1	7	Serine Protease 1	Trypsin-1	ENSG00000204983	P07477
3,9-Di-O-Methylnissolin	SMTT02776	PTGS1		prostaglandin-endoperoxide synthase 1	Prostaglandin G/H Synthase 1		P23219
3,9-Di-O-Methylnissolin	SMTT02777	PTGS2		prostaglandin-endoperoxide synthase 2	Prostaglandin G/H Synthase 2		P35354
3,9-Di-O-Methylnissolin	SMTT02969	RXRA		retinoid X receptor alpha	Retinoic Acid Receptor RXR-alpha		P19793
3,9-Di-O-Methylnissolin	SMTT03005	SCN5A	3	Sodium Voltage-gated Channel Alpha Subunit 5	Sodium Channel Protein Type 5 Subunit Alpha	ENSG00000183873	Q14524
7-O-Methylisomucronulatol	SMTT00102	ADRA1A		adrenergic, alpha-1A-, receptor	Alpha-1A Adrenergic Receptor		P35348
7-O-Methylisomucronulatol	SMTT00105	ADRB1		adrenergic, beta-1-, receptor	Beta-1 Adrenergic Receptor		P08588
7-O-Methylisomucronulatol	SMTT00106	ADRB2		adrenergic, beta-2-, receptor, surface	Beta-2 Adrenergic Receptor		P07550
7-O-Methylisomucronulatol	SMTT00244	AR	X	Androgen Receptor	Androgen Receptor	ENSG00000169083	P10275
7-O-Methylisomucronulatol	SMTT00461	CALM3	19	Calmodulin 3		ENSG00000160014
7-O-Methylisomucronulatol	SMTT00520	CCNA2		cyclin A2	Cyclin-A2		P20248
7-O-Methylisomucronulatol	SMTT00569	CDK2		cyclin dependent kinase 2	Cyclin-dependent Kinase 2		P24941
7-O-Methylisomucronulatol	SMTT00636	CHRM1		cholinergic receptor muscarinic 1	Muscarinic Acetylcholine Receptor M1		P11229
7-O-Methylisomucronulatol	SMTT01141	ESR1	6	Estrogen Receptor 1	Estrogen Receptor	ENSG00000091831	P03372
7-O-Methylisomucronulatol	SMTT01142	ESR2		estrogen receptor 2	Estrogen Receptor Beta		Q92731
7-O-Methylisomucronulatol	SMTT01483	GSK3B		glycogen synthase kinase 3 beta	Glycogen Synthase Kinase-3 Beta		P49841
7-O-Methylisomucronulatol	SMTT01803	KCNH2	7	Potassium Voltage-gated Channel Subfamily H Member 2	Potassium Voltage-gated Channel Subfamily H Member 2	ENSG00000055118	Q12809
7-O-Methylisomucronulatol	SMTT02349	NOS2		nitric oxide synthase 2	Nitric Oxide Synthase, Inducible		P35228
7-O-Methylisomucronulatol	SMTT02428	OPRD1		opioid receptor delta 1	Delta-type Opioid Receptor		P41143
7-O-Methylisomucronulatol	SMTT02747	PRSS1	7	Serine Protease 1	Trypsin-1	ENSG00000204983	P07477
7-O-Methylisomucronulatol	SMTT02776	PTGS1		prostaglandin-endoperoxide synthase 1	Prostaglandin G/H Synthase 1		P23219
7-O-Methylisomucronulatol	SMTT02777	PTGS2		prostaglandin-endoperoxide synthase 2	Prostaglandin G/H Synthase 2		P35354
7-O-Methylisomucronulatol	SMTT02969	RXRA		retinoid X receptor alpha	Retinoic Acid Receptor RXR-alpha		P19793
7-O-Methylisomucronulatol	SMTT02970	RXRB		retinoid X receptor beta	Retinoic Acid Receptor RXR-beta		P28702
7-O-Methylisomucronulatol	SMTT03005	SCN5A	3	Sodium Voltage-gated Channel Alpha Subunit 5	Sodium Channel Protein Type 5 Subunit Alpha	ENSG00000183873	Q14524
7-O-Methylisomucronulatol	SMTT03195	SLC6A3	5	Solute Carrier Family 6 Member 3	Sodium-dependent Dopamine Transporter	ENSG00000142319	Q01959
7-O-Methylisomucronulatol	SMTT03196	SLC6A4		solute carrier family 6 member 4	Sodium-dependent Serotonin Transporter		P31645
Beta-Carotene	SMTT00361	BCL2	18	BCL2, Apoptosis Regulator	Apoptosis Regulator Bcl-2	ENSG00000171791	P10415
Beta-Carotene	SMTT00481	CASP7		Caspase 7	Caspase-7		P55210
Beta-Carotene	SMTT00866	CYP1A2		cytochrome P450 family 1 subfamily A member 2	Cytochrome P450 1A2		P05177
Beta-Carotene	SMTT00883	CYP3A4		cytochrome P450 family 3 subfamily A member 4	Cytochrome P450 3A4		P08684
Beta-Carotene	SMTT01170	F3		coagulation factor III, tissue factor	Tissue Factor		P13726
Beta-Carotene	SMTT01380	GJA1	6	Gap Junction Protein Alpha 1	Gap Junction Alpha-1 Protein	ENSG00000152661	P17302
Beta-Carotene	SMTT01569	HMOX1	22	Heme Oxygenase 1	Heme Oxygenase 1	ENSG00000100292	P09601
Beta-Carotene	SMTT01778	JUN		Jun proto-oncogene, AP-1 transcription factor subunit	Transcription Factor AP-1		P05412
Beta-Carotene	SMTT02132	MMP1	11	Matrix Metallopeptidase 1	Interstitial Collagenase	ENSG00000196611	P03956
Beta-Carotene	SMTT02133	MMP10		matrix metallopeptidase 10	Stromelysin-2		P09238
Beta-Carotene	SMTT02137	MMP2	16	Matrix Metallopeptidase 2	72 KDa Type IV Collagenase	ENSG00000087245	P08253
Beta-Carotene	SMTT02777	PTGS2		prostaglandin-endoperoxide synthase 2	Prostaglandin G/H Synthase 2		P35354
Beta-Carotene	SMTT03708	VEGFA		vascular endothelial growth factor A	Vascular Endothelial Growth Factor A		P15692
Betaine	SMTT00010	ABAT	16	4-aminobutyrate Aminotransferase	4-aminobutyrate Aminotransferase, Mitochondrial	ENSG00000183044	P80404
Betaine	SMTT00139	AKR1B1		Aldo-keto reductase family 1, member B1 (aldose reductase)	Aldose Reductase		P15121
Betaine	SMTT00356	BCHE		butyrylcholinesterase	Cholinesterase		P06276
Betaine	SMTT00558	CDC25B		cell division cycle 25B	M-phase Inducer Phosphatase 2		P30305
Betaine	SMTT00838	CTSD	11	Cathepsin D	Cathepsin D	ENSG00000117984	P07339
Betaine	SMTT01348	GATM	15	Glycine Amidinotransferase	Glycine Amidinotransferase, Mitochondrial	ENSG00000171766	P50440
Betaine	SMTT01436	GOT1		glutamic-oxaloacetic transaminase 1	Aspartate Aminotransferase, Cytoplasmic		P17174
Betaine	SMTT01463	GRIA1		glutamate ionotropic receptor AMPA type subunit 1	Glutamate Receptor 1		P42261
Betaine	SMTT02025	MAOB		monoamine oxidase B	Amine Oxidase [flavin-containing] B		P27338
Betaine	SMTT02776	PTGS1		prostaglandin-endoperoxide synthase 1	Prostaglandin G/H Synthase 1		P23219
Betaine	SMTT02777	PTGS2		prostaglandin-endoperoxide synthase 2	Prostaglandin G/H Synthase 2		P35354
Bifendate	SMTT01833	KDR	4	Kinase Insert Domain Receptor	Vascular Endothelial Growth Factor Receptor 2	ENSG00000128052	P35968
Bifendate	SMTT02088	MET	7	MET Proto-oncogene, Receptor Tyrosine Kinase	Hepatocyte Growth Factor Receptor	ENSG00000105976	P08581
Bifendate	SMTT02776	PTGS1		prostaglandin-endoperoxide synthase 1	Prostaglandin G/H Synthase 1		P23219
Bifendate	SMTT02777	PTGS2		prostaglandin-endoperoxide synthase 2	Prostaglandin G/H Synthase 2		P35354
Caffeate	SMTT00103	ADRA2A		adrenergic, alpha-2A-, receptor	Alpha-2A Adrenergic Receptor		P08913
Caffeate	SMTT00105	ADRB1		adrenergic, beta-1-, receptor	Beta-1 Adrenergic Receptor		P08588
Caffeate	SMTT00106	ADRB2		adrenergic, beta-2-, receptor, surface	Beta-2 Adrenergic Receptor		P07550
Caffeate	SMTT02024	MAOA	X	Monoamine Oxidase A	Amine Oxidase [flavin-containing] A	ENSG00000189221	P21397
Caffeate	SMTT02025	MAOB		monoamine oxidase B	Amine Oxidase [flavin-containing] B		P27338
Caffeate	SMTT02776	PTGS1		prostaglandin-endoperoxide synthase 1	Prostaglandin G/H Synthase 1		P23219
Caffeate	SMTT02777	PTGS2		prostaglandin-endoperoxide synthase 2	Prostaglandin G/H Synthase 2		P35354
Calycosin	SMTT00106	ADRB2		adrenergic, beta-2-, receptor, surface	Beta-2 Adrenergic Receptor		P07550
Calycosin	SMTT00244	AR	X	Androgen Receptor	Androgen Receptor	ENSG00000169083	P10275
Calycosin	SMTT00461	CALM3	19	Calmodulin 3		ENSG00000160014
Calycosin	SMTT00520	CCNA2		cyclin A2	Cyclin-A2		P20248
Calycosin	SMTT00569	CDK2		cyclin dependent kinase 2	Cyclin-dependent Kinase 2		P24941
Calycosin	SMTT01141	ESR1	6	Estrogen Receptor 1	Estrogen Receptor	ENSG00000091831	P03372
Calycosin	SMTT01142	ESR2		estrogen receptor 2	Estrogen Receptor Beta		Q92731
Calycosin	SMTT01483	GSK3B		glycogen synthase kinase 3 beta	Glycogen Synthase Kinase-3 Beta		P49841
Calycosin	SMTT02349	NOS2		nitric oxide synthase 2	Nitric Oxide Synthase, Inducible		P35228
Calycosin	SMTT02747	PRSS1	7	Serine Protease 1	Trypsin-1	ENSG00000204983	P07477
Calycosin	SMTT02776	PTGS1		prostaglandin-endoperoxide synthase 1	Prostaglandin G/H Synthase 1		P23219
Calycosin	SMTT02777	PTGS2		prostaglandin-endoperoxide synthase 2	Prostaglandin G/H Synthase 2		P35354
Calycosin	SMTT02969	RXRA		retinoid X receptor alpha	Retinoic Acid Receptor RXR-alpha		P19793
Cis-P-Coumarate	SMTT00636	CHRM1		cholinergic receptor muscarinic 1	Muscarinic Acetylcholine Receptor M1		P11229
Cis-P-Coumarate	SMTT02024	MAOA	X	Monoamine Oxidase A	Amine Oxidase [flavin-containing] A	ENSG00000189221	P21397
Cis-P-Coumarate	SMTT02025	MAOB		monoamine oxidase B	Amine Oxidase [flavin-containing] B		P27338
Cis-P-Coumarate	SMTT02776	PTGS1		prostaglandin-endoperoxide synthase 1	Prostaglandin G/H Synthase 1		P23219
Cis-P-Coumarate	SMTT02777	PTGS2		prostaglandin-endoperoxide synthase 2	Prostaglandin G/H Synthase 2		P35354
Crystal Vi	SMTT00010	ABAT	16	4-aminobutyrate Aminotransferase	4-aminobutyrate Aminotransferase, Mitochondrial	ENSG00000183044	P80404
Crystal Vi	SMTT00139	AKR1B1		Aldo-keto reductase family 1, member B1 (aldose reductase)	Aldose Reductase		P15121
Crystal Vi	SMTT00356	BCHE		butyrylcholinesterase	Cholinesterase		P06276
Crystal Vi	SMTT00838	CTSD	11	Cathepsin D	Cathepsin D	ENSG00000117984	P07339
Crystal Vi	SMTT01348	GATM	15	Glycine Amidinotransferase	Glycine Amidinotransferase, Mitochondrial	ENSG00000171766	P50440
Crystal Vi	SMTT01436	GOT1		glutamic-oxaloacetic transaminase 1	Aspartate Aminotransferase, Cytoplasmic		P17174
Eic	SMTT00636	CHRM1		cholinergic receptor muscarinic 1	Muscarinic Acetylcholine Receptor M1		P11229
Eic	SMTT01671	IGHG1		immunoglobulin heavy constant gamma 1	Immunoglobulin heavy constant gamma 1		P01857
Eic	SMTT02776	PTGS1		prostaglandin-endoperoxide synthase 1	Prostaglandin G/H Synthase 1		P23219
Eic	SMTT02777	PTGS2		prostaglandin-endoperoxide synthase 2	Prostaglandin G/H Synthase 2		P35354
Eic	SMTT02969	RXRA		retinoid X receptor alpha	Retinoic Acid Receptor RXR-alpha		P19793
Eic	SMTT03193	SLC6A2	16	Solute Carrier Family 6 Member 2	Sodium-dependent Noradrenaline Transporter	ENSG00000103546	P23975
Eic	SMTT03590	TRPV1		transient receptor potential cation channel subfamily V member 1	Transient Receptor Potential Cation Channel Subfamily V Member 1		Q8NER1
Fa	SMTT00569	CDK2		cyclin dependent kinase 2	Cyclin-dependent Kinase 2		P24941
Fa	SMTT01483	GSK3B		glycogen synthase kinase 3 beta	Glycogen Synthase Kinase-3 Beta		P49841
Ferulic Acid (Cis)	SMTT00103	ADRA2A		adrenergic, alpha-2A-, receptor	Alpha-2A Adrenergic Receptor		P08913
Ferulic Acid (Cis)	SMTT00106	ADRB2		adrenergic, beta-2-, receptor, surface	Beta-2 Adrenergic Receptor		P07550
Ferulic Acid (Cis)	SMTT02024	MAOA	X	Monoamine Oxidase A	Amine Oxidase [flavin-containing] A	ENSG00000189221	P21397
Ferulic Acid (Cis)	SMTT02025	MAOB		monoamine oxidase B	Amine Oxidase [flavin-containing] B		P27338
Ferulic Acid (Cis)	SMTT02776	PTGS1		prostaglandin-endoperoxide synthase 1	Prostaglandin G/H Synthase 1		P23219
Ferulic Acid (Cis)	SMTT02777	PTGS2		prostaglandin-endoperoxide synthase 2	Prostaglandin G/H Synthase 2		P35354
Ferulic Acid (Cis)	SMTT03193	SLC6A2	16	Solute Carrier Family 6 Member 2	Sodium-dependent Noradrenaline Transporter	ENSG00000103546	P23975
Ferulic Acid (Cis)	SMTT03195	SLC6A3	5	Solute Carrier Family 6 Member 3	Sodium-dependent Dopamine Transporter	ENSG00000142319	Q01959
Formononetin	SMTT00051	ACHE		acetylcholinesterase (Yt blood group)	Acetylcholinesterase		P22303
Formononetin	SMTT00102	ADRA1A		adrenergic, alpha-1A-, receptor	Alpha-1A Adrenergic Receptor		P35348
Formononetin	SMTT00106	ADRB2		adrenergic, beta-2-, receptor, surface	Beta-2 Adrenergic Receptor		P07550
Formononetin	SMTT00244	AR	X	Androgen Receptor	Androgen Receptor	ENSG00000169083	P10275
Formononetin	SMTT00297	ATP5B		ATP synthase F1 subunit beta	ATP Synthase Subunit Beta, Mitochondrial		P06576
Formononetin	SMTT00461	CALM3	19	Calmodulin 3		ENSG00000160014
Formononetin	SMTT00520	CCNA2		cyclin A2	Cyclin-A2		P20248
Formononetin	SMTT00569	CDK2		cyclin dependent kinase 2	Cyclin-dependent Kinase 2		P24941
Formononetin	SMTT00636	CHRM1		cholinergic receptor muscarinic 1	Muscarinic Acetylcholine Receptor M1		P11229
Formononetin	SMTT01141	ESR1	6	Estrogen Receptor 1	Estrogen Receptor	ENSG00000091831	P03372
Formononetin	SMTT01142	ESR2		estrogen receptor 2	Estrogen Receptor Beta		Q92731
Formononetin	SMTT01483	GSK3B		glycogen synthase kinase 3 beta	Glycogen Synthase Kinase-3 Beta		P49841
Formononetin	SMTT01611	HSD3B1		dehydrogenase, 3 beta- and steroid delta-isomerase 1	3 Beta-hydroxysteroid Dehydrogenase/Delta 5-->4-isomerase Type 1		P14060
Formononetin	SMTT01612	HSD3B2	1	Hydroxy-delta-5-steroid Dehydrogenase, 3 Beta- And Steroid Delta-isomerase 2	3 Beta-hydroxysteroid Dehydrogenase/Delta 5-->4-isomerase Type 2	ENSG00000203859	P26439
Formononetin	SMTT01710	IL4		interleukin 4	Interleukin-4		P05112
Formononetin	SMTT01778	JUN		Jun proto-oncogene, AP-1 transcription factor subunit	Transcription Factor AP-1		P05412
Formononetin	SMTT02025	MAOB		monoamine oxidase B	Amine Oxidase [flavin-containing] B		P27338
Formononetin	SMTT02180	MT-ND6		mitochondrially encoded NADH:ubiquinone oxidoreductase core subunit 6	NADH-ubiquinone Oxidoreductase Chain 6		P03923
Formononetin	SMTT02349	NOS2		nitric oxide synthase 2	Nitric Oxide Synthase, Inducible		P35228
Formononetin	SMTT02681	PPARG	3	Peroxisome Proliferator Activated Receptor Gamma	Peroxisome Proliferator-activated Receptor Gamma	ENSG00000132170	P37231
Formononetin	SMTT02747	PRSS1	7	Serine Protease 1	Trypsin-1	ENSG00000204983	P07477
Formononetin	SMTT02776	PTGS1		prostaglandin-endoperoxide synthase 1	Prostaglandin G/H Synthase 1		P23219
Formononetin	SMTT02777	PTGS2		prostaglandin-endoperoxide synthase 2	Prostaglandin G/H Synthase 2		P35354
Formononetin	SMTT02969	RXRA		retinoid X receptor alpha	Retinoic Acid Receptor RXR-alpha		P19793
Formononetin	SMTT03092	SIRT1		Sirtuin 1	NAD-dependent Protein Deacetylase Sirtuin-1		Q96EB6
Formononetin	SMTT03195	SLC6A3	5	Solute Carrier Family 6 Member 3	Sodium-dependent Dopamine Transporter	ENSG00000142319	Q01959
Formononetin	SMTT03196	SLC6A4		solute carrier family 6 member 4	Sodium-dependent Serotonin Transporter		P31645
Hederagenin	SMTT00636	CHRM1		cholinergic receptor muscarinic 1	Muscarinic Acetylcholine Receptor M1		P11229
Hederagenin	SMTT01464	GRIA2		glutamate ionotropic receptor AMPA type subunit 2	Glutamate Receptor 2		P42262
Hederagenin	SMTT01671	IGHG1		immunoglobulin heavy constant gamma 1	Immunoglobulin heavy constant gamma 1		P01857
Hederagenin	SMTT02550	PGR	11	Progesterone Receptor	Progesterone Receptor	ENSG00000082175	P06401
Hederagenin	SMTT02776	PTGS1		prostaglandin-endoperoxide synthase 1	Prostaglandin G/H Synthase 1		P23219
Hederagenin	SMTT02777	PTGS2		prostaglandin-endoperoxide synthase 2	Prostaglandin G/H Synthase 2		P35354
Hederagenin	SMTT02969	RXRA		retinoid X receptor alpha	Retinoic Acid Receptor RXR-alpha		P19793
Hederagenin	SMTT03005	SCN5A	3	Sodium Voltage-gated Channel Alpha Subunit 5	Sodium Channel Protein Type 5 Subunit Alpha	ENSG00000183873	Q14524
Hederagenin	SMTT03193	SLC6A2	16	Solute Carrier Family 6 Member 2	Sodium-dependent Noradrenaline Transporter	ENSG00000103546	P23975
Isobutyric Acid	SMTT00010	ABAT	16	4-aminobutyrate Aminotransferase	4-aminobutyrate Aminotransferase, Mitochondrial	ENSG00000183044	P80404
Isobutyric Acid	SMTT00356	BCHE		butyrylcholinesterase	Cholinesterase		P06276
Isobutyric Acid	SMTT00487	CAT	11	Catalase	Catalase	ENSG00000121691	P04040
Isobutyric Acid	SMTT00838	CTSD	11	Cathepsin D	Cathepsin D	ENSG00000117984	P07339
Isobutyric Acid	SMTT01348	GATM	15	Glycine Amidinotransferase	Glycine Amidinotransferase, Mitochondrial	ENSG00000171766	P50440
Isobutyric Acid	SMTT01401	GLRA1	5	Glycine Receptor Alpha 1	Glycine Receptor Subunit Alpha-1	ENSG00000145888	P23415
Isobutyric Acid	SMTT01456	GPT		glutamic--pyruvic transaminase	Alanine Aminotransferase 1		P24298
Isobutyric Acid	SMTT02776	PTGS1		prostaglandin-endoperoxide synthase 1	Prostaglandin G/H Synthase 1		P23219
Isoferulic Acid	SMTT00102	ADRA1A		adrenergic, alpha-1A-, receptor	Alpha-1A Adrenergic Receptor		P35348
Isoferulic Acid	SMTT00103	ADRA2A		adrenergic, alpha-2A-, receptor	Alpha-2A Adrenergic Receptor		P08913
Isoferulic Acid	SMTT00105	ADRB1		adrenergic, beta-1-, receptor	Beta-1 Adrenergic Receptor		P08588
Isoferulic Acid	SMTT00106	ADRB2		adrenergic, beta-2-, receptor, surface	Beta-2 Adrenergic Receptor		P07550
Isoferulic Acid	SMTT02024	MAOA	X	Monoamine Oxidase A	Amine Oxidase [flavin-containing] A	ENSG00000189221	P21397
Isoferulic Acid	SMTT02025	MAOB		monoamine oxidase B	Amine Oxidase [flavin-containing] B		P27338
Isoferulic Acid	SMTT02776	PTGS1		prostaglandin-endoperoxide synthase 1	Prostaglandin G/H Synthase 1		P23219
Isoferulic Acid	SMTT02777	PTGS2		prostaglandin-endoperoxide synthase 2	Prostaglandin G/H Synthase 2		P35354
Isoferulic Acid	SMTT03195	SLC6A3	5	Solute Carrier Family 6 Member 3	Sodium-dependent Dopamine Transporter	ENSG00000142319	Q01959
Isorhamnetin	SMTT00051	ACHE		acetylcholinesterase (Yt blood group)	Acetylcholinesterase		P22303
Isorhamnetin	SMTT00139	AKR1B1		Aldo-keto reductase family 1, member B1 (aldose reductase)	Aldose Reductase		P15121
Isorhamnetin	SMTT00244	AR	X	Androgen Receptor	Androgen Receptor	ENSG00000169083	P10275
Isorhamnetin	SMTT00461	CALM3	19	Calmodulin 3		ENSG00000160014
Isorhamnetin	SMTT00520	CCNA2		cyclin A2	Cyclin-A2		P20248
Isorhamnetin	SMTT00569	CDK2		cyclin dependent kinase 2	Cyclin-dependent Kinase 2		P24941
Isorhamnetin	SMTT01141	ESR1	6	Estrogen Receptor 1	Estrogen Receptor	ENSG00000091831	P03372
Isorhamnetin	SMTT01142	ESR2		estrogen receptor 2	Estrogen Receptor Beta		Q92731
Isorhamnetin	SMTT01464	GRIA2		glutamate ionotropic receptor AMPA type subunit 2	Glutamate Receptor 2		P42262
Isorhamnetin	SMTT01483	GSK3B		glycogen synthase kinase 3 beta	Glycogen Synthase Kinase-3 Beta		P49841
Isorhamnetin	SMTT02025	MAOB		monoamine oxidase B	Amine Oxidase [flavin-containing] B		P27338
Isorhamnetin	SMTT02248	NCF1	7	Neutrophil Cytosolic Factor 1	Neutrophil Cytosol Factor 1	ENSG00000158517	P14598
Isorhamnetin	SMTT02251	NCOA1		nuclear receptor coactivator 1	Nuclear Receptor Coactivator 1		Q15788
Isorhamnetin	SMTT02349	NOS2		nitric oxide synthase 2	Nitric Oxide Synthase, Inducible		P35228
Isorhamnetin	SMTT02747	PRSS1	7	Serine Protease 1	Trypsin-1	ENSG00000204983	P07477
Isorhamnetin	SMTT02776	PTGS1		prostaglandin-endoperoxide synthase 1	Prostaglandin G/H Synthase 1		P23219
Isorhamnetin	SMTT02777	PTGS2		prostaglandin-endoperoxide synthase 2	Prostaglandin G/H Synthase 2		P35354
Isorhamnetin	SMTT02865	RELA		RELA proto-oncogene, NF-kB subunit	Transcription Factor P65		Q04206
Isorhamnetin	SMTT03764	XDH	2	Xanthine Dehydrogenase	Xanthine Dehydrogenase/oxidase	ENSG00000158125	P47989
Isorhamnetin	SMTT04024	OLR1	12	Oxidized Low Density Lipoprotein Receptor 1		ENSG00000173391	P78380
Jaranol	SMTT00244	AR	X	Androgen Receptor	Androgen Receptor	ENSG00000169083	P10275
Jaranol	SMTT00461	CALM3	19	Calmodulin 3		ENSG00000160014
Jaranol	SMTT00569	CDK2		cyclin dependent kinase 2	Cyclin-dependent Kinase 2		P24941
Jaranol	SMTT01142	ESR2		estrogen receptor 2	Estrogen Receptor Beta		Q92731
Jaranol	SMTT02349	NOS2		nitric oxide synthase 2	Nitric Oxide Synthase, Inducible		P35228
Jaranol	SMTT02747	PRSS1	7	Serine Protease 1	Trypsin-1	ENSG00000204983	P07477
Jaranol	SMTT02776	PTGS1		prostaglandin-endoperoxide synthase 1	Prostaglandin G/H Synthase 1		P23219
Jaranol	SMTT02777	PTGS2		prostaglandin-endoperoxide synthase 2	Prostaglandin G/H Synthase 2		P35354
Jaranol	SMTT03005	SCN5A	3	Sodium Voltage-gated Channel Alpha Subunit 5	Sodium Channel Protein Type 5 Subunit Alpha	ENSG00000183873	Q14524
Kaempferol	SMTT00051	ACHE		acetylcholinesterase (Yt blood group)	Acetylcholinesterase		P22303
Kaempferol	SMTT00129	AHR		Aryl hydrocarbon receptor	Aryl Hydrocarbon Receptor		P35869
Kaempferol	SMTT00142	AKR1C3		aldo-keto reductase family 1 member C3	Aldo-keto Reductase Family 1 Member C3		P42330
Kaempferol	SMTT00144	AKT1	14	AKT Serine/threonine Kinase 1	RAC-alpha Serine/threonine-protein Kinase	ENSG00000142208	P31749
Kaempferol	SMTT00175	ALOX5		arachidonate 5-lipoxygenase	Arachidonate 5-lipoxygenase		P09917
Kaempferol	SMTT00244	AR	X	Androgen Receptor	Androgen Receptor	ENSG00000169083	P10275
Kaempferol	SMTT00361	BCL2	18	BCL2, Apoptosis Regulator	Apoptosis Regulator Bcl-2	ENSG00000171791	P10415
Kaempferol	SMTT00461	CALM3	19	Calmodulin 3		ENSG00000160014
Kaempferol	SMTT00480	CASP3		Caspase 3	Caspase-3		P42574
Kaempferol	SMTT00636	CHRM1		cholinergic receptor muscarinic 1	Muscarinic Acetylcholine Receptor M1		P11229
Kaempferol	SMTT00865	CYP1A1		cytochrome P450 family 1 subfamily A member 1	Cytochrome P450 1A1		P04798
Kaempferol	SMTT00866	CYP1A2		cytochrome P450 family 1 subfamily A member 2	Cytochrome P450 1A2		P05177
Kaempferol	SMTT00867	CYP1B1	2	Cytochrome P450 Family 1 Subfamily B Member 1	Cytochrome P450 1B1	ENSG00000138061	Q16678
Kaempferol	SMTT00883	CYP3A4		cytochrome P450 family 3 subfamily A member 4	Cytochrome P450 3A4		P08684
Kaempferol	SMTT01141	ESR1	6	Estrogen Receptor 1	Estrogen Receptor	ENSG00000091831	P03372
Kaempferol	SMTT01142	ESR2		estrogen receptor 2	Estrogen Receptor Beta		Q92731
Kaempferol	SMTT01489	GSTM1		glutathione S-transferase mu 1	Glutathione S-transferase Mu 1		P09488
Kaempferol	SMTT01490	GSTM2		glutathione S-transferase mu 2	Glutathione S-transferase Mu 2		P28161
Kaempferol	SMTT01491	GSTP1		glutathione S-transferase pi 1	Glutathione S-transferase P		P09211
Kaempferol	SMTT01569	HMOX1	22	Heme Oxygenase 1	Heme Oxygenase 1	ENSG00000100292	P09601
Kaempferol	SMTT01638	ICAM1		intercellular adhesion molecule 1	Intercellular Adhesion Molecule 1		P05362
Kaempferol	SMTT01679	IKBKB	8	Inhibitor Of Nuclear Factor Kappa B Kinase Subunit Beta	Inhibitor Of Nuclear Factor Kappa-B Kinase Subunit Beta	ENSG00000104365	O14920
Kaempferol	SMTT01726	INSR	19	Insulin Receptor	Insulin Receptor	ENSG00000171105	P06213
Kaempferol	SMTT01778	JUN		Jun proto-oncogene, AP-1 transcription factor subunit	Transcription Factor AP-1		P05412
Kaempferol	SMTT02038	MAPK8		Mitogen-activated Protein Kinase 8	Mitogen-activated Protein Kinase 8		P45983
Kaempferol	SMTT02132	MMP1	11	Matrix Metallopeptidase 1	Interstitial Collagenase	ENSG00000196611	P03956
Kaempferol	SMTT02349	NOS2		nitric oxide synthase 2	Nitric Oxide Synthase, Inducible		P35228
Kaempferol	SMTT02374	NR1I2		nuclear receptor subfamily 1 group I member 2	Nuclear Receptor Subfamily 1 Group I Member 2		O75469
Kaempferol	SMTT02375	NR1I3		nuclear receptor subfamily 1 group I member 3	Nuclear Receptor Subfamily 1 Group I Member 3		Q14994
Kaempferol	SMTT02550	PGR	11	Progesterone Receptor	Progesterone Receptor	ENSG00000082175	P06401
Kaempferol	SMTT02681	PPARG	3	Peroxisome Proliferator Activated Receptor Gamma	Peroxisome Proliferator-activated Receptor Gamma	ENSG00000132170	P37231
Kaempferol	SMTT02696	PPP3CA		protein phosphatase 3 catalytic subunit alpha	Serine/threonine-protein Phosphatase 2B Catalytic Subunit Alpha Isoform		Q08209
Kaempferol	SMTT02747	PRSS1	7	Serine Protease 1	Trypsin-1	ENSG00000204983	P07477
Kaempferol	SMTT02776	PTGS1		prostaglandin-endoperoxide synthase 1	Prostaglandin G/H Synthase 1		P23219
Kaempferol	SMTT02777	PTGS2		prostaglandin-endoperoxide synthase 2	Prostaglandin G/H Synthase 2		P35354
Kaempferol	SMTT02865	RELA		RELA proto-oncogene, NF-kB subunit	Transcription Factor P65		Q04206
Kaempferol	SMTT03028	SELE		selectin E	E-selectin		P16581
Kaempferol	SMTT03193	SLC6A2	16	Solute Carrier Family 6 Member 2	Sodium-dependent Noradrenaline Transporter	ENSG00000103546	P23975
Kaempferol	SMTT03317	STAT1	2	Signal Transducer And Activator Of Transcription 1		ENSG00000115415
Kaempferol	SMTT03502	TNF		tumor necrosis factor	Tumor Necrosis Factor		P01375
Kaempferol	SMTT03701	VCAM1		vascular cell adhesion molecule 1	Vascular Cell Adhesion Protein 1		P19320
Kaempferol	SMTT03764	XDH	2	Xanthine Dehydrogenase	Xanthine Dehydrogenase/oxidase	ENSG00000158125	P47989
Kaempferol	SMTT03877	BAX	19	BCL2 Associated X, Apoptosis Regulator		ENSG00000087088	Q07812
Kaempferol	SMTT03893	DIO1	1	Iodothyronine Deiodinase 1		ENSG00000211452	P49895
Kaempferol	SMTT03927	HAS2	8	Hyaluronan Synthase 2		ENSG00000170961	Q92819
Kaempferol	SMTT04055	PSMD3	17	Proteasome 26S Subunit, Non-ATPase 3		ENSG00000108344	O43242
Kaempferol	SMTT04074	SLC2A4	17	Solute Carrier Family 2 Member 4		ENSG00000181856	P14672
Kaempferol	SMTT04080	SLPI	20	Secretory Leukocyte Peptidase Inhibitor		ENSG00000124107	P03973
Kaempferol	SMTT04106	AHSA1	14	Activator Of HSP90 ATPase Activity 1		ENSG00000100591	O95433
Kaempferol	SMTT04258	PRXC1A		Peroxidase C1A			P00433
Kaempferol	SMTT04266	CDC2		Cell Division Control Protein 2 Homolog/cyclin dependent kinase 1			P06493
L-	SMTT02777	PTGS2		prostaglandin-endoperoxide synthase 2	Prostaglandin G/H Synthase 2		P35354
Linolenic Acid	SMTT00062	ACTB	7	Actin Beta	Actin, Cytoplasmic 1	ENSG00000075624	P60709
Linolenic Acid	SMTT00150	ALB	4	Albumin	Serum Albumin	ENSG00000163631	P02768
Linolenic Acid	SMTT00461	CALM3	19	Calmodulin 3		ENSG00000160014
Linolenic Acid	SMTT01571	HNF1A	12	HNF1 Homeobox A	Hepatocyte Nuclear Factor 1-alpha	ENSG00000135100	P20823
Linolenic Acid	SMTT01573	HNF4A	20	Hepatocyte Nuclear Factor 4 Alpha	Hepatocyte Nuclear Factor 4-alpha	ENSG00000101076	P41235
Linolenic Acid	SMTT02203	MYC	8	MYC Proto-oncogene, BHLH Transcription Factor	Myc Proto-oncogene Protein	ENSG00000136997	P01106
Linolenic Acid	SMTT02490	PCNA	20	Proliferating Cell Nuclear Antigen	Proliferating Cell Nuclear Antigen	ENSG00000132646	P12004
Linolenic Acid	SMTT02776	PTGS1		prostaglandin-endoperoxide synthase 1	Prostaglandin G/H Synthase 1		P23219
Linolenic Acid	SMTT02777	PTGS2		prostaglandin-endoperoxide synthase 2	Prostaglandin G/H Synthase 2		P35354
Linolenic Acid	SMTT02865	RELA		RELA proto-oncogene, NF-kB subunit	Transcription Factor P65		Q04206
Linolenic Acid	SMTT02969	RXRA		retinoid X receptor alpha	Retinoic Acid Receptor RXR-alpha		P19793
Linolenic Acid	SMTT03590	TRPV1		transient receptor potential cation channel subfamily V member 1	Transient Receptor Potential Cation Channel Subfamily V Member 1		Q8NER1
Linolenic Acid	SMTT03662	UCP2	11	Uncoupling Protein 2		ENSG00000175567
Linolenic Acid	SMTT04088	TRIM26	6	Tripartite Motif Containing 26		ENSG00000234127	Q12899
Mairin	SMTT02550	PGR	11	Progesterone Receptor	Progesterone Receptor	ENSG00000082175	P06401
Nicotinic Acid	SMTT00297	ATP5B		ATP synthase F1 subunit beta	ATP Synthase Subunit Beta, Mitochondrial		P06576
Nicotinic Acid	SMTT01979	LPL	8	Lipoprotein Lipase	Lipoprotein Lipase	ENSG00000175445	P06858
Nicotinic Acid	SMTT02776	PTGS1		prostaglandin-endoperoxide synthase 1	Prostaglandin G/H Synthase 1		P23219
Nicotinic Acid	SMTT02777	PTGS2		prostaglandin-endoperoxide synthase 2	Prostaglandin G/H Synthase 2		P35354
Prolinum	SMTT00356	BCHE		butyrylcholinesterase	Cholinesterase		P06276
Prolinum	SMTT00838	CTSD	11	Cathepsin D	Cathepsin D	ENSG00000117984	P07339
Prolinum	SMTT01348	GATM	15	Glycine Amidinotransferase	Glycine Amidinotransferase, Mitochondrial	ENSG00000171766	P50440
Prolinum	SMTT02777	PTGS2		prostaglandin-endoperoxide synthase 2	Prostaglandin G/H Synthase 2		P35354
Quercetin	SMTT00032	ABCG2		ATP-binding cassette, sub-family G (WHITE), member 2	ATP-binding Cassette Sub-family G Member 2		Q9UNQ0
Quercetin	SMTT00038	ACACA	17	Acetyl-CoA Carboxylase Alpha	Acetyl-CoA Carboxylase 1	ENSG00000278540	Q13085
Quercetin	SMTT00051	ACHE		acetylcholinesterase (Yt blood group)	Acetylcholinesterase		P22303
Quercetin	SMTT00056	ACPP		acid phosphatase, prostate	Prostatic Acid Phosphatase		P15309
Quercetin	SMTT00106	ADRB2		adrenergic, beta-2-, receptor, surface	Beta-2 Adrenergic Receptor		P07550
Quercetin	SMTT00129	AHR		Aryl hydrocarbon receptor	Aryl Hydrocarbon Receptor		P35869
Quercetin	SMTT00139	AKR1B1		Aldo-keto reductase family 1, member B1 (aldose reductase)	Aldose Reductase		P15121
Quercetin	SMTT00144	AKT1	14	AKT Serine/threonine Kinase 1	RAC-alpha Serine/threonine-protein Kinase	ENSG00000142208	P31749
Quercetin	SMTT00175	ALOX5		arachidonate 5-lipoxygenase	Arachidonate 5-lipoxygenase		P09917
Quercetin	SMTT00244	AR	X	Androgen Receptor	Androgen Receptor	ENSG00000169083	P10275
Quercetin	SMTT00361	BCL2	18	BCL2, Apoptosis Regulator	Apoptosis Regulator Bcl-2	ENSG00000171791	P10415
Quercetin	SMTT00362	BCL2L1		BCL2 like 1	Bcl-2-like Protein 1		Q07817
Quercetin	SMTT00380	BIRC5		Baculoviral IAP repeat containing 5	Baculoviral IAP Repeat-containing Protein 5		O15392
Quercetin	SMTT00389	BMP2	20	Bone Morphogenetic Protein 2		ENSG00000125845
Quercetin	SMTT00480	CASP3		Caspase 3	Caspase-3		P42574
Quercetin	SMTT00482	CASP8	2	Caspase 8	Caspase-8	ENSG00000064012	Q14790
Quercetin	SMTT00487	CAT	11	Catalase	Catalase	ENSG00000121691	P04040
Quercetin	SMTT00490	CAV1	7	Caveolin 1		ENSG00000105974
Quercetin	SMTT00516	CCL2		C-C motif chemokine ligand 2	C-C Motif Chemokine 2		P13500
Quercetin	SMTT00521	CCND1	11	Cyclin D1	G1/S-specific Cyclin-D1	ENSG00000110092	P24385
Quercetin	SMTT00547	CD40LG	X	CD40 Ligand	CD40 Ligand	ENSG00000102245	P29965
Quercetin	SMTT00577	CDKN1A	6	Cyclin Dependent Kinase Inhibitor 1A	Cyclin-dependent Kinase Inhibitor 1	ENSG00000124762	P38936
Quercetin	SMTT00580	CDKN2A	9	Cyclin Dependent Kinase Inhibitor 2A		ENSG00000147889
Quercetin	SMTT00628	CHEK2	22	Checkpoint Kinase 2	Serine/threonine-protein Kinase Chk2	ENSG00000183765	O96017
Quercetin	SMTT00654	CHUK	10	Conserved Helix-loop-helix Ubiquitous Kinase	Inhibitor Of Nuclear Factor Kappa-B Kinase Subunit Alpha	ENSG00000213341	O15111
Quercetin	SMTT00721	COL1A1	17	Collagen Type I Alpha 1 Chain	Collagen Alpha-1(I) Chain	ENSG00000108821	P02452
Quercetin	SMTT00726	COL3A1	2	Collagen Type III Alpha 1 Chain	Collagen Alpha-1(III) Chain	ENSG00000168542	P02461
Quercetin	SMTT00793	CRP		C-reactive protein	C-reactive Protein		P02741
Quercetin	SMTT00838	CTSD	11	Cathepsin D	Cathepsin D	ENSG00000117984	P07339
Quercetin	SMTT00849	CXCL10		C-X-C motif chemokine ligand 10	C-X-C Motif Chemokine 10		P02778
Quercetin	SMTT00851	CXCL8		C-X-C motif chemokine ligand 8	Interleukin-8		P10145
Quercetin	SMTT00865	CYP1A1		cytochrome P450 family 1 subfamily A member 1	Cytochrome P450 1A1		P04798
Quercetin	SMTT00866	CYP1A2		cytochrome P450 family 1 subfamily A member 2	Cytochrome P450 1A2		P05177
Quercetin	SMTT00867	CYP1B1	2	Cytochrome P450 Family 1 Subfamily B Member 1	Cytochrome P450 1B1	ENSG00000138061	Q16678
Quercetin	SMTT00883	CYP3A4		cytochrome P450 family 3 subfamily A member 4	Cytochrome P450 3A4		P08684
Quercetin	SMTT01033	DUOX2	15	Dual Oxidase 2		ENSG00000140279
Quercetin	SMTT01069	EGF	4	Epidermal Growth Factor	Pro-epidermal Growth Factor	ENSG00000138798	P01133
Quercetin	SMTT01070	EGFR	7	Epidermal Growth Factor Receptor	Epidermal Growth Factor Receptor	ENSG00000146648	P00533
Quercetin	SMTT01084	EIF6		eukaryotic translation initiation factor 6	Eukaryotic Translation Initiation Factor 6		P56537
Quercetin	SMTT01124	ERBB2	17	Erb-b2 Receptor Tyrosine Kinase 2	Receptor Tyrosine-protein Kinase ErbB-2	ENSG00000141736	P04626
Quercetin	SMTT01125	ERBB3	12	Erb-b2 Receptor Tyrosine Kinase 3		ENSG00000065361
Quercetin	SMTT01141	ESR1	6	Estrogen Receptor 1	Estrogen Receptor	ENSG00000091831	P03372
Quercetin	SMTT01142	ESR2		estrogen receptor 2	Estrogen Receptor Beta		Q92731
Quercetin	SMTT01170	F3		coagulation factor III, tissue factor	Tissue Factor		P13726
Quercetin	SMTT01272	FOS	14	Fos Proto-oncogene, AP-1 Transcription Factor Subunit	Proto-oncogene C-Fos	ENSG00000170345	P01100
Quercetin	SMTT01380	GJA1	6	Gap Junction Protein Alpha 1	Gap Junction Alpha-1 Protein	ENSG00000152661	P17302
Quercetin	SMTT01483	GSK3B		glycogen synthase kinase 3 beta	Glycogen Synthase Kinase-3 Beta		P49841
Quercetin	SMTT01489	GSTM1		glutathione S-transferase mu 1	Glutathione S-transferase Mu 1		P09488
Quercetin	SMTT01490	GSTM2		glutathione S-transferase mu 2	Glutathione S-transferase Mu 2		P28161
Quercetin	SMTT01491	GSTP1		glutathione S-transferase pi 1	Glutathione S-transferase P		P09211
Quercetin	SMTT01550	HIF1A		hypoxia inducible factor 1 subunit alpha	Hypoxia-inducible Factor 1-alpha		Q16665
Quercetin	SMTT01569	HMOX1	22	Heme Oxygenase 1	Heme Oxygenase 1	ENSG00000100292	P09601
Quercetin	SMTT01614	HSF1		heat shock transcription factor 1	Heat Shock Factor Protein 1		Q00613
Quercetin	SMTT01618	HSPA5		heat shock protein family A (Hsp70) member 5	Endoplasmic reticulum chaperone BiP		P11021
Quercetin	SMTT01620	HSPB1	7	Heat Shock Protein Family B (small) Member 1	Heat Shock Protein Beta-1	ENSG00000106211	P04792
Quercetin	SMTT01638	ICAM1		intercellular adhesion molecule 1	Intercellular Adhesion Molecule 1		P05362
Quercetin	SMTT01652	IFNG		interferon gamma	Interferon Gamma		P01579
Quercetin	SMTT01665	IGF2	11	Insulin Like Growth Factor 2		ENSG00000167244
Quercetin	SMTT01668	IGFBP3		insulin like growth factor binding protein 3	Insulin-like Growth Factor-binding Protein 3		P17936
Quercetin	SMTT01682	IL10	1	Interleukin 10	Interleukin-10	ENSG00000136634	P22301
Quercetin	SMTT01696	IL1A		interleukin 1 alpha	Interleukin-1 Alpha		P01583
Quercetin	SMTT01697	IL1B		interleukin 1 beta	Interleukin-1 Beta		P01584
Quercetin	SMTT01700	IL2		interleukin 2	Interleukin-2		P60568
Quercetin	SMTT01712	IL6	7	Interleukin 6	Interleukin-6	ENSG00000136244	P05231
Quercetin	SMTT01726	INSR	19	Insulin Receptor	Insulin Receptor	ENSG00000171105	P06213
Quercetin	SMTT01732	IRF1	5	Interferon Regulatory Factor 1		ENSG00000125347
Quercetin	SMTT01778	JUN		Jun proto-oncogene, AP-1 transcription factor subunit	Transcription Factor AP-1		P05412
Quercetin	SMTT01803	KCNH2	7	Potassium Voltage-gated Channel Subfamily H Member 2	Potassium Voltage-gated Channel Subfamily H Member 2	ENSG00000055118	Q12809
Quercetin	SMTT02025	MAOB		monoamine oxidase B	Amine Oxidase [flavin-containing] B		P27338
Quercetin	SMTT02033	MAPK1	22	Mitogen-activated Protein Kinase 1	Mitogen-activated Protein Kinase 1	ENSG00000100030	P28482
Quercetin	SMTT02037	MAPK3		Mitogen-activated Protein Kinase 3	Mitogen-activated Protein Kinase 3		P27361
Quercetin	SMTT02095	MGAM		maltase-glucoamylase	Maltase-glucoamylase, Intestinal		O43451
Quercetin	SMTT02132	MMP1	11	Matrix Metallopeptidase 1	Interstitial Collagenase	ENSG00000196611	P03956
Quercetin	SMTT02137	MMP2	16	Matrix Metallopeptidase 2	72 KDa Type IV Collagenase	ENSG00000087245	P08253
Quercetin	SMTT02140	MMP3		Matrix Metallopeptidase 3	Stromelysin-1		P08254
Quercetin	SMTT02143	MMP9	20	Matrix Metallopeptidase 9	Matrix Metalloproteinase-9	ENSG00000100985	P14780
Quercetin	SMTT02157	MPO	17	Myeloperoxidase	Myeloperoxidase	ENSG00000005381	P05164
Quercetin	SMTT02203	MYC	8	MYC Proto-oncogene, BHLH Transcription Factor	Myc Proto-oncogene Protein	ENSG00000136997	P01106
Quercetin	SMTT02248	NCF1	7	Neutrophil Cytosolic Factor 1	Neutrophil Cytosol Factor 1	ENSG00000158517	P14598
Quercetin	SMTT02314	NFKBIA	14	NFKB Inhibitor Alpha	NF-kappa-B Inhibitor Alpha	ENSG00000100906	P25963
Quercetin	SMTT02349	NOS2		nitric oxide synthase 2	Nitric Oxide Synthase, Inducible		P35228
Quercetin	SMTT02350	NOS3		nitric oxide synthase 3	Nitric Oxide Synthase, Endothelial		P29474
Quercetin	SMTT02358	NPEPPS		aminopeptidase puromycin sensitive	Puromycin-sensitive Aminopeptidase		P55786
Quercetin	SMTT02368	NQO1		NAD(P)H quinone dehydrogenase 1	NAD(P)H Dehydrogenase [quinone] 1		P15559
Quercetin	SMTT02374	NR1I2		nuclear receptor subfamily 1 group I member 2	Nuclear Receptor Subfamily 1 Group I Member 2		O75469
Quercetin	SMTT02375	NR1I3		nuclear receptor subfamily 1 group I member 3	Nuclear Receptor Subfamily 1 Group I Member 3		Q14994
Quercetin	SMTT02417	ODC1		ornithine decarboxylase 1	Ornithine Decarboxylase		P11926
Quercetin	SMTT02471	PARP1		poly(ADP-ribose) polymerase 1	Poly [ADP-ribose] Polymerase 1		P09874
Quercetin	SMTT02603	PLAT	8	Plasminogen Activator, Tissue Type	Tissue-type Plasminogen Activator	ENSG00000104368	P00750
Quercetin	SMTT02604	PLAU	10	Plasminogen Activator, Urokinase	Urokinase-type Plasminogen Activator	ENSG00000122861	P00749
Quercetin	SMTT02668	PON1	7	Paraoxonase 1	Serum Paraoxonase/arylesterase 1	ENSG00000005421	P27169
Quercetin	SMTT02671	POR	7	Cytochrome P450 Oxidoreductase	NADPH--cytochrome P450 Reductase	ENSG00000127948	P16435
Quercetin	SMTT02679	PPARA		peroxisome proliferator activated receptor alpha	Peroxisome Proliferator-activated Receptor Alpha		Q07869
Quercetin	SMTT02680	PPARD		peroxisome proliferator activated receptor delta	Peroxisome Proliferator-activated Receptor Delta		Q03181
Quercetin	SMTT02681	PPARG	3	Peroxisome Proliferator Activated Receptor Gamma	Peroxisome Proliferator-activated Receptor Gamma	ENSG00000132170	P37231
Quercetin	SMTT02717	PRKCA		protein kinase C alpha	Protein Kinase C Alpha Type		P17252
Quercetin	SMTT02718	PRKCB		protein kinase C beta	Protein Kinase C Beta Type		P05771
Quercetin	SMTT02747	PRSS1	7	Serine Protease 1	Trypsin-1	ENSG00000204983	P07477
Quercetin	SMTT02769	PTEN	10	Phosphatase And Tensin Homolog	Phosphatidylinositol 3,4,5-trisphosphate 3-phosphatase And Dual-specificity Protein Phosphatase PTEN	ENSG00000171862	P60484
Quercetin	SMTT02772	PTGER3		prostaglandin E receptor 3	Prostaglandin E2 Receptor EP3 Subtype		P43115
Quercetin	SMTT02776	PTGS1		prostaglandin-endoperoxide synthase 1	Prostaglandin G/H Synthase 1		P23219
Quercetin	SMTT02777	PTGS2		prostaglandin-endoperoxide synthase 2	Prostaglandin G/H Synthase 2		P35354
Quercetin	SMTT02824	RAF1	3	Raf-1 Proto-oncogene, Serine/threonine Kinase	RAF Proto-oncogene Serine/threonine-protein Kinase	ENSG00000132155	P04049
Quercetin	SMTT02836	RASA1	5	RAS P21 Protein Activator 1		ENSG00000145715
Quercetin	SMTT02839	RASSF1	3	Ras Association Domain Family Member 1		ENSG00000068028
Quercetin	SMTT02842	RB1	13	RB Transcriptional Corepressor 1	Retinoblastoma-associated Protein	ENSG00000139687	P06400
Quercetin	SMTT02865	RELA		RELA proto-oncogene, NF-kB subunit	Transcription Factor P65		Q04206
Quercetin	SMTT02967	RUNX2	6	Runt Related Transcription Factor 2		ENSG00000124813
Quercetin	SMTT02969	RXRA		retinoid X receptor alpha	Retinoic Acid Receptor RXR-alpha		P19793
Quercetin	SMTT03005	SCN5A	3	Sodium Voltage-gated Channel Alpha Subunit 5	Sodium Channel Protein Type 5 Subunit Alpha	ENSG00000183873	Q14524
Quercetin	SMTT03028	SELE		selectin E	E-selectin		P16581
Quercetin	SMTT03048	SERPINE1	7	Serpin Family E Member 1	Plasminogen Activator Inhibitor 1	ENSG00000106366	P05121
Quercetin	SMTT03256	SOD1	21	Superoxide Dismutase 1	Superoxide Dismutase [Cu-Zn]	ENSG00000142168	P00441
Quercetin	SMTT03317	STAT1	2	Signal Transducer And Activator Of Transcription 1		ENSG00000115415
Quercetin	SMTT03347	SULT1E1		sulfotransferase family 1E member 1	Estrogen Sulfotransferase		P49888
Quercetin	SMTT03447	TGFB1	19	Transforming Growth Factor Beta 1	Transforming Growth Factor Beta-1	ENSG00000105329	P01137
Quercetin	SMTT03461	THBD	20	Thrombomodulin	Thrombomodulin	ENSG00000178726	P07204
Quercetin	SMTT03502	TNF		tumor necrosis factor	Tumor Necrosis Factor		P01375
Quercetin	SMTT03526	TOP1		DNA topoisomerase I	DNA Topoisomerase 1		P11387
Quercetin	SMTT03527	TOP2A	17	DNA Topoisomerase II Alpha	DNA Topoisomerase 2-alpha	ENSG00000131747	P11388
Quercetin	SMTT03530	TP53	17	Tumor Protein P53	Cellular Tumor Antigen P53	ENSG00000141510	P04637
Quercetin	SMTT03701	VCAM1		vascular cell adhesion molecule 1	Vascular Cell Adhesion Protein 1		P19320
Quercetin	SMTT03708	VEGFA		vascular endothelial growth factor A	Vascular Endothelial Growth Factor A		P15692
Quercetin	SMTT03764	XDH	2	Xanthine Dehydrogenase	Xanthine Dehydrogenase/oxidase	ENSG00000158125	P47989
Quercetin	SMTT03845	CCNB1	5	Cyclin B1		ENSG00000134057	P14635
Quercetin	SMTT03857	ELK1	X	ELK1, ETS Transcription Factor		ENSG00000126767	P19419
Quercetin	SMTT03877	BAX	19	BCL2 Associated X, Apoptosis Regulator		ENSG00000087088	Q07812
Quercetin	SMTT03893	DIO1	1	Iodothyronine Deiodinase 1		ENSG00000211452	P49895
Quercetin	SMTT03908	E2F1	20	E2F Transcription Factor 1		ENSG00000101412	Q01094
Quercetin	SMTT03909	E2F2	1	E2F Transcription Factor 2		ENSG00000007968	Q14209
Quercetin	SMTT03915	CLDN4	7	Claudin 4		ENSG00000189143	O14493
Quercetin	SMTT03918	CASP9	1	Caspase 9		ENSG00000132906	P55211
Quercetin	SMTT03920	RUNX1T1	8	RUNX1 Translocation Partner 1		ENSG00000079102	Q06455
Quercetin	SMTT03927	HAS2	8	Hyaluronan Synthase 2		ENSG00000170961	Q92819
Quercetin	SMTT03935	HK2	2	Hexokinase 2		ENSG00000159399	P52789
Quercetin	SMTT03972	CXCL2	4	C-X-C Motif Chemokine Ligand 2		ENSG00000081041	P19875
Quercetin	SMTT03990	NFE2L2	2	Nuclear Factor, Erythroid 2 Like 2		ENSG00000116044	Q16236
Quercetin	SMTT04001	NKX3-1	8	NK3 Homeobox 1		ENSG00000167034	Q99801
Quercetin	SMTT04010	CXCL11	4	C-X-C Motif Chemokine Ligand 11		ENSG00000169248	O14625
Quercetin	SMTT04037	PCOLCE	7	Procollagen C-endopeptidase Enhancer		ENSG00000106333	Q15113
Quercetin	SMTT04055	PSMD3	17	Proteasome 26S Subunit, Non-ATPase 3		ENSG00000108344	O43242
Quercetin	SMTT04074	SLC2A4	17	Solute Carrier Family 2 Member 4		ENSG00000181856	P14672
Quercetin	SMTT04090	SOD3	4	Superoxide Dismutase 3		ENSG00000109610	P08294
Quercetin	SMTT04094	SPP1	4	Secreted Phosphoprotein 1		ENSG00000118785	P10451
Quercetin	SMTT04106	AHSA1	14	Activator Of HSP90 ATPase Activity 1		ENSG00000100591	O95433
Quercetin	SMTT04114	DCAF5	14	DDB1 And CUL4 Associated Factor 5		ENSG00000139990	Q96JK2
Quercetin	SMTT04177	HERC5	4	HECT And RLD Domain Containing E3 Ubiquitin Protein Ligase 5		ENSG00000138646	Q9UII4
Quercetin	SMTT04258	PRXC1A		Peroxidase C1A			P00433
Quercetin	SMTT04260	gyrB		DNA Gyrase Subunit B			P0AES6
Quercetin	SMTT04266	CDC2		Cell Division Control Protein 2 Homolog/cyclin dependent kinase 1			P06493
Ram	SMTT00356	BCHE		butyrylcholinesterase	Cholinesterase		P06276
Ram	SMTT00838	CTSD	11	Cathepsin D	Cathepsin D	ENSG00000117984	P07339
Ram	SMTT01671	IGHG1		immunoglobulin heavy constant gamma 1	Immunoglobulin heavy constant gamma 1		P01857
Ram	SMTT02776	PTGS1		prostaglandin-endoperoxide synthase 1	Prostaglandin G/H Synthase 1		P23219
Ram	SMTT02777	PTGS2		prostaglandin-endoperoxide synthase 2	Prostaglandin G/H Synthase 2		P35354
Vanillic Acid	SMTT00103	ADRA2A		adrenergic, alpha-2A-, receptor	Alpha-2A Adrenergic Receptor		P08913
Vanillic Acid	SMTT02024	MAOA	X	Monoamine Oxidase A	Amine Oxidase [flavin-containing] A	ENSG00000189221	P21397
Vanillic Acid	SMTT02025	MAOB		monoamine oxidase B	Amine Oxidase [flavin-containing] B		P27338
Vanillic Acid	SMTT02350	NOS3		nitric oxide synthase 3	Nitric Oxide Synthase, Endothelial		P29474
Vanillic Acid	SMTT02776	PTGS1		prostaglandin-endoperoxide synthase 1	Prostaglandin G/H Synthase 1		P23219
Vanillic Acid	SMTT02777	PTGS2		prostaglandin-endoperoxide synthase 2	Prostaglandin G/H Synthase 2		P35354
Vanillic Acid	SMTT03650	TYRP1	9	Tyrosinase Related Protein 1		ENSG00000107165

## Sheet: ren shen
Ingredients	Target id	Gene symbol	Chromosome	Gene name	Protein name	Ensembl id	UniProt id
(1R,4S,4Ar,8Ar)-4-Isopropyl-1,6-Dimethyl-3,4,4A,7,8,8A-Hexahydro-2H-Naphthalen-1-Ol	SMTT00636	CHRM1		cholinergic receptor muscarinic 1	Muscarinic Acetylcholine Receptor M1		P11229
(1R,4S,4Ar,8Ar)-4-Isopropyl-1,6-Dimethyl-3,4,4A,7,8,8A-Hexahydro-2H-Naphthalen-1-Ol	SMTT02777	PTGS2		prostaglandin-endoperoxide synthase 2	Prostaglandin G/H Synthase 2		P35354
(1R,4S,4Ar,8Ar)-4-Isopropyl-1,6-Dimethyl-3,4,4A,7,8,8A-Hexahydro-2H-Naphthalen-1-Ol	SMTT03193	SLC6A2	16	Solute Carrier Family 6 Member 2	Sodium-dependent Noradrenaline Transporter	ENSG00000103546	P23975
(R)-()-Citronellal	SMTT00106	ADRB2		adrenergic, beta-2-, receptor, surface	Beta-2 Adrenergic Receptor		P07550
(Z)-2-Methyl-5-[(1S,2R,4R)-2-Methyl-3-Methylene-2-Norbornanyl]Pent-2-En-1-Ol	SMTT02777	PTGS2		prostaglandin-endoperoxide synthase 2	Prostaglandin G/H Synthase 2		P35354
(Z)-2-Methyl-5-[(1S,2R,4R)-2-Methyl-3-Methylene-2-Norbornanyl]Pent-2-En-1-Ol	SMTT02969	RXRA		retinoid X receptor alpha	Retinoic Acid Receptor RXR-alpha		P19793
3,5-Dimethyl-P-Anisic Acid	SMTT00102	ADRA1A		adrenergic, alpha-1A-, receptor	Alpha-1A Adrenergic Receptor		P35348
3,5-Dimethyl-P-Anisic Acid	SMTT00103	ADRA2A		adrenergic, alpha-2A-, receptor	Alpha-2A Adrenergic Receptor		P08913
3,5-Dimethyl-P-Anisic Acid	SMTT00105	ADRB1		adrenergic, beta-1-, receptor	Beta-1 Adrenergic Receptor		P08588
3,5-Dimethyl-P-Anisic Acid	SMTT00106	ADRB2		adrenergic, beta-2-, receptor, surface	Beta-2 Adrenergic Receptor		P07550
3,5-Dimethyl-P-Anisic Acid	SMTT00636	CHRM1		cholinergic receptor muscarinic 1	Muscarinic Acetylcholine Receptor M1		P11229
3,5-Dimethyl-P-Anisic Acid	SMTT02024	MAOA	X	Monoamine Oxidase A	Amine Oxidase [flavin-containing] A	ENSG00000189221	P21397
3,5-Dimethyl-P-Anisic Acid	SMTT02025	MAOB		monoamine oxidase B	Amine Oxidase [flavin-containing] B		P27338
3,5-Dimethyl-P-Anisic Acid	SMTT02776	PTGS1		prostaglandin-endoperoxide synthase 1	Prostaglandin G/H Synthase 1		P23219
3,5-Dimethyl-P-Anisic Acid	SMTT02777	PTGS2		prostaglandin-endoperoxide synthase 2	Prostaglandin G/H Synthase 2		P35354
3,5-Dimethyl-P-Anisic Acid	SMTT03193	SLC6A2	16	Solute Carrier Family 6 Member 2	Sodium-dependent Noradrenaline Transporter	ENSG00000103546	P23975
3,5-Dimethyl-P-Anisic Acid	SMTT03195	SLC6A3	5	Solute Carrier Family 6 Member 3	Sodium-dependent Dopamine Transporter	ENSG00000142319	Q01959
3-Ethyl-3-Methylheptane	SMTT00356	BCHE		butyrylcholinesterase	Cholinesterase		P06276
4,7-Dihydroxy-5-Methoxyl-6-Methyl-8-Formyl-Flavan	SMTT00461	CALM3	19	Calmodulin 3		ENSG00000160014
4,7-Dihydroxy-5-Methoxyl-6-Methyl-8-Formyl-Flavan	SMTT02776	PTGS1		prostaglandin-endoperoxide synthase 1	Prostaglandin G/H Synthase 1		P23219
4,7-Dihydroxy-5-Methoxyl-6-Methyl-8-Formyl-Flavan	SMTT02777	PTGS2		prostaglandin-endoperoxide synthase 2	Prostaglandin G/H Synthase 2		P35354
4,7-Dihydroxy-5-Methoxyl-6-Methyl-8-Formyl-Flavan	SMTT03005	SCN5A	3	Sodium Voltage-gated Channel Alpha Subunit 5	Sodium Channel Protein Type 5 Subunit Alpha	ENSG00000183873	Q14524
5-[(3As,6R,6Ar)-2-Keto-1,3,3A,4,6,6A-Hexahydrothieno[3,4-D]Imidazol-6-Yl]Valeric Acid	SMTT01464	GRIA2		glutamate ionotropic receptor AMPA type subunit 2	Glutamate Receptor 2		P42262
5-[(3As,6R,6Ar)-2-Keto-1,3,3A,4,6,6A-Hexahydrothieno[3,4-D]Imidazol-6-Yl]Valeric Acid	SMTT02777	PTGS2		prostaglandin-endoperoxide synthase 2	Prostaglandin G/H Synthase 2		P35354
9-Hexadecenoic Acid	SMTT00461	CALM3	19	Calmodulin 3		ENSG00000160014
9-Hexadecenoic Acid	SMTT01671	IGHG1		immunoglobulin heavy constant gamma 1	Immunoglobulin heavy constant gamma 1		P01857
9-Hexadecenoic Acid	SMTT02776	PTGS1		prostaglandin-endoperoxide synthase 1	Prostaglandin G/H Synthase 1		P23219
9-Hexadecenoic Acid	SMTT02777	PTGS2		prostaglandin-endoperoxide synthase 2	Prostaglandin G/H Synthase 2		P35354
9-Hexadecenoic Acid	SMTT03193	SLC6A2	16	Solute Carrier Family 6 Member 2	Sodium-dependent Noradrenaline Transporter	ENSG00000103546	P23975
Alloaromadedrene	SMTT00636	CHRM1		cholinergic receptor muscarinic 1	Muscarinic Acetylcholine Receptor M1		P11229
Anethole	SMTT00102	ADRA1A		adrenergic, alpha-1A-, receptor	Alpha-1A Adrenergic Receptor		P35348
Anethole	SMTT00106	ADRB2		adrenergic, beta-2-, receptor, surface	Beta-2 Adrenergic Receptor		P07550
Anethole	SMTT00636	CHRM1		cholinergic receptor muscarinic 1	Muscarinic Acetylcholine Receptor M1		P11229
Anethole	SMTT01700	IL2		interleukin 2	Interleukin-2		P60568
Anethole	SMTT01778	JUN		Jun proto-oncogene, AP-1 transcription factor subunit	Transcription Factor AP-1		P05412
Anethole	SMTT02024	MAOA	X	Monoamine Oxidase A	Amine Oxidase [flavin-containing] A	ENSG00000189221	P21397
Anethole	SMTT02025	MAOB		monoamine oxidase B	Amine Oxidase [flavin-containing] B		P27338
Anethole	SMTT03193	SLC6A2	16	Solute Carrier Family 6 Member 2	Sodium-dependent Noradrenaline Transporter	ENSG00000103546	P23975
Anethole	SMTT03195	SLC6A3	5	Solute Carrier Family 6 Member 3	Sodium-dependent Dopamine Transporter	ENSG00000142319	Q01959
Aposiopolamine	SMTT00106	ADRB2		adrenergic, beta-2-, receptor, surface	Beta-2 Adrenergic Receptor		P07550
Aposiopolamine	SMTT00636	CHRM1		cholinergic receptor muscarinic 1	Muscarinic Acetylcholine Receptor M1		P11229
Aposiopolamine	SMTT03193	SLC6A2	16	Solute Carrier Family 6 Member 2	Sodium-dependent Noradrenaline Transporter	ENSG00000103546	P23975
Aposiopolamine	SMTT03195	SLC6A3	5	Solute Carrier Family 6 Member 3	Sodium-dependent Dopamine Transporter	ENSG00000142319	Q01959
Aposiopolamine	SMTT03196	SLC6A4		solute carrier family 6 member 4	Sodium-dependent Serotonin Transporter		P31645
Arachidonate	SMTT02776	PTGS1		prostaglandin-endoperoxide synthase 1	Prostaglandin G/H Synthase 1		P23219
Arachidonate	SMTT02777	PTGS2		prostaglandin-endoperoxide synthase 2	Prostaglandin G/H Synthase 2		P35354
Astilbin	SMTT01652	IFNG		interferon gamma	Interferon Gamma		P01579
Astilbin	SMTT03502	TNF		tumor necrosis factor	Tumor Necrosis Factor		P01375
Beta-Sitosterol	SMTT00102	ADRA1A		adrenergic, alpha-1A-, receptor	Alpha-1A Adrenergic Receptor		P35348
Beta-Sitosterol	SMTT00106	ADRB2		adrenergic, beta-2-, receptor, surface	Beta-2 Adrenergic Receptor		P07550
Beta-Sitosterol	SMTT00361	BCL2	18	BCL2, Apoptosis Regulator	Apoptosis Regulator Bcl-2	ENSG00000171791	P10415
Beta-Sitosterol	SMTT00636	CHRM1		cholinergic receptor muscarinic 1	Muscarinic Acetylcholine Receptor M1		P11229
Beta-Sitosterol	SMTT01778	JUN		Jun proto-oncogene, AP-1 transcription factor subunit	Transcription Factor AP-1		P05412
Beta-Sitosterol	SMTT01803	KCNH2	7	Potassium Voltage-gated Channel Subfamily H Member 2	Potassium Voltage-gated Channel Subfamily H Member 2	ENSG00000055118	Q12809
Beta-Sitosterol	SMTT02027	MAP2		microtubule associated protein 2	Microtubule-associated Protein 2		P11137
Beta-Sitosterol	SMTT02430	OPRM1		opioid receptor mu 1	Mu-type Opioid Receptor		P35372
Beta-Sitosterol	SMTT02550	PGR	11	Progesterone Receptor	Progesterone Receptor	ENSG00000082175	P06401
Beta-Sitosterol	SMTT02668	PON1	7	Paraoxonase 1	Serum Paraoxonase/arylesterase 1	ENSG00000005421	P27169
Beta-Sitosterol	SMTT02776	PTGS1		prostaglandin-endoperoxide synthase 1	Prostaglandin G/H Synthase 1		P23219
Beta-Sitosterol	SMTT02777	PTGS2		prostaglandin-endoperoxide synthase 2	Prostaglandin G/H Synthase 2		P35354
Beta-Sitosterol	SMTT03005	SCN5A	3	Sodium Voltage-gated Channel Alpha Subunit 5	Sodium Channel Protein Type 5 Subunit Alpha	ENSG00000183873	Q14524
Beta-Sitosterol	SMTT03196	SLC6A4		solute carrier family 6 member 4	Sodium-dependent Serotonin Transporter		P31645
Cis-Widdrol Alpha-Epoxide	SMTT00636	CHRM1		cholinergic receptor muscarinic 1	Muscarinic Acetylcholine Receptor M1		P11229
Dbp	SMTT00102	ADRA1A		adrenergic, alpha-1A-, receptor	Alpha-1A Adrenergic Receptor		P35348
Dbp	SMTT00106	ADRB2		adrenergic, beta-2-, receptor, surface	Beta-2 Adrenergic Receptor		P07550
Dbp	SMTT00636	CHRM1		cholinergic receptor muscarinic 1	Muscarinic Acetylcholine Receptor M1		P11229
Dbp	SMTT01483	GSK3B		glycogen synthase kinase 3 beta	Glycogen Synthase Kinase-3 Beta		P49841
Dbp	SMTT01671	IGHG1		immunoglobulin heavy constant gamma 1	Immunoglobulin heavy constant gamma 1		P01857
Dbp	SMTT02776	PTGS1		prostaglandin-endoperoxide synthase 1	Prostaglandin G/H Synthase 1		P23219
Dbp	SMTT02777	PTGS2		prostaglandin-endoperoxide synthase 2	Prostaglandin G/H Synthase 2		P35354
Dbp	SMTT02969	RXRA		retinoid X receptor alpha	Retinoic Acid Receptor RXR-alpha		P19793
Dbp	SMTT03193	SLC6A2	16	Solute Carrier Family 6 Member 2	Sodium-dependent Noradrenaline Transporter	ENSG00000103546	P23975
Dbp	SMTT03195	SLC6A3	5	Solute Carrier Family 6 Member 3	Sodium-dependent Dopamine Transporter	ENSG00000142319	Q01959
Dbp	SMTT03196	SLC6A4		solute carrier family 6 member 4	Sodium-dependent Serotonin Transporter		P31645
Deoxyharringtonine	SMTT00244	AR	X	Androgen Receptor	Androgen Receptor	ENSG00000169083	P10275
Deoxyharringtonine	SMTT02380	NR3C2	4	Nuclear Receptor Subfamily 3 Group C Member 2	Mineralocorticoid Receptor	ENSG00000151623	P08235
Dianthramine	SMTT02776	PTGS1		prostaglandin-endoperoxide synthase 1	Prostaglandin G/H Synthase 1		P23219
Dianthramine	SMTT02777	PTGS2		prostaglandin-endoperoxide synthase 2	Prostaglandin G/H Synthase 2		P35354
Diop	SMTT00106	ADRB2		adrenergic, beta-2-, receptor, surface	Beta-2 Adrenergic Receptor		P07550
Diop	SMTT03005	SCN5A	3	Sodium Voltage-gated Channel Alpha Subunit 5	Sodium Channel Protein Type 5 Subunit Alpha	ENSG00000183873	Q14524
Frutinone A	SMTT00051	ACHE		acetylcholinesterase (Yt blood group)	Acetylcholinesterase		P22303
Frutinone A	SMTT00106	ADRB2		adrenergic, beta-2-, receptor, surface	Beta-2 Adrenergic Receptor		P07550
Frutinone A	SMTT00244	AR	X	Androgen Receptor	Androgen Receptor	ENSG00000169083	P10275
Frutinone A	SMTT02776	PTGS1		prostaglandin-endoperoxide synthase 1	Prostaglandin G/H Synthase 1		P23219
Frutinone A	SMTT02777	PTGS2		prostaglandin-endoperoxide synthase 2	Prostaglandin G/H Synthase 2		P35354
Frutinone A	SMTT02969	RXRA		retinoid X receptor alpha	Retinoic Acid Receptor RXR-alpha		P19793
Frutinone A	SMTT03005	SCN5A	3	Sodium Voltage-gated Channel Alpha Subunit 5	Sodium Channel Protein Type 5 Subunit Alpha	ENSG00000183873	Q14524
Fumarine	SMTT00106	ADRB2		adrenergic, beta-2-, receptor, surface	Beta-2 Adrenergic Receptor		P07550
Fumarine	SMTT00461	CALM3	19	Calmodulin 3		ENSG00000160014
Fumarine	SMTT00636	CHRM1		cholinergic receptor muscarinic 1	Muscarinic Acetylcholine Receptor M1		P11229
Fumarine	SMTT01628	HTR3A		6-hydroxytryptamine receptor 3A	5-hydroxytryptamine Receptor 3A		P46098
Fumarine	SMTT01803	KCNH2	7	Potassium Voltage-gated Channel Subfamily H Member 2	Potassium Voltage-gated Channel Subfamily H Member 2	ENSG00000055118	Q12809
Fumarine	SMTT01833	KDR	4	Kinase Insert Domain Receptor	Vascular Endothelial Growth Factor Receptor 2	ENSG00000128052	P35968
Fumarine	SMTT02428	OPRD1		opioid receptor delta 1	Delta-type Opioid Receptor		P41143
Fumarine	SMTT02430	OPRM1		opioid receptor mu 1	Mu-type Opioid Receptor		P35372
Fumarine	SMTT02776	PTGS1		prostaglandin-endoperoxide synthase 1	Prostaglandin G/H Synthase 1		P23219
Fumarine	SMTT02777	PTGS2		prostaglandin-endoperoxide synthase 2	Prostaglandin G/H Synthase 2		P35354
Fumarine	SMTT03005	SCN5A	3	Sodium Voltage-gated Channel Alpha Subunit 5	Sodium Channel Protein Type 5 Subunit Alpha	ENSG00000183873	Q14524
Fumarine	SMTT03195	SLC6A3	5	Solute Carrier Family 6 Member 3	Sodium-dependent Dopamine Transporter	ENSG00000142319	Q01959
Fumarine	SMTT03196	SLC6A4		solute carrier family 6 member 4	Sodium-dependent Serotonin Transporter		P31645
Ginsenoside Rh2	SMTT00092	ADCYAP1		adenylate cyclase activating polypeptide 1	Pituitary Adenylate Cyclase-activating Polypeptide		P18509
Ginsenoside Rh2	SMTT00477	CASP1		caspase 1	Caspase-1		P29466
Ginsenoside Rh2	SMTT00480	CASP3		Caspase 3	Caspase-3		P42574
Ginsenoside Rh2	SMTT01652	IFNG		interferon gamma	Interferon Gamma		P01579
Ginsenoside Rh2	SMTT01697	IL1B		interleukin 1 beta	Interleukin-1 Beta		P01584
Ginsenoside Rh2	SMTT02314	NFKBIA	14	NFKB Inhibitor Alpha	NF-kappa-B Inhibitor Alpha	ENSG00000100906	P25963
Ginsenoside Rh2	SMTT02349	NOS2		nitric oxide synthase 2	Nitric Oxide Synthase, Inducible		P35228
Ginsenoside Rh2	SMTT02777	PTGS2		prostaglandin-endoperoxide synthase 2	Prostaglandin G/H Synthase 2		P35354
Ginsenoside Rh2	SMTT03502	TNF		tumor necrosis factor	Tumor Necrosis Factor		P01375
Ginsenoside Rh2	SMTT03877	BAX	19	BCL2 Associated X, Apoptosis Regulator		ENSG00000087088	Q07812
Ginsenoside Rh2	SMTT04005	MAP2K4	17	Mitogen-activated Protein Kinase Kinase 4		ENSG00000065559	P45985
Ginsenoside Rh2	SMTT04060	PSMG1	21	Proteasome Assembly Chaperone 1		ENSG00000183527	O95456
Ginsenoside Rh2	SMTT04074	SLC2A4	17	Solute Carrier Family 2 Member 4		ENSG00000181856	P14672
Ginsenoside-Rh4_Qt	SMTT02380	NR3C2	4	Nuclear Receptor Subfamily 3 Group C Member 2	Mineralocorticoid Receptor	ENSG00000151623	P08235
Ginsenoyne A	SMTT02777	PTGS2		prostaglandin-endoperoxide synthase 2	Prostaglandin G/H Synthase 2		P35354
Ginsenoyne B	SMTT02776	PTGS1		prostaglandin-endoperoxide synthase 1	Prostaglandin G/H Synthase 1		P23219
Ginsenoyne B	SMTT02777	PTGS2		prostaglandin-endoperoxide synthase 2	Prostaglandin G/H Synthase 2		P35354
Ginsenoyne E	SMTT02777	PTGS2		prostaglandin-endoperoxide synthase 2	Prostaglandin G/H Synthase 2		P35354
Girinimbin	SMTT00106	ADRB2		adrenergic, beta-2-, receptor, surface	Beta-2 Adrenergic Receptor		P07550
Girinimbin	SMTT02776	PTGS1		prostaglandin-endoperoxide synthase 1	Prostaglandin G/H Synthase 1		P23219
Girinimbin	SMTT02777	PTGS2		prostaglandin-endoperoxide synthase 2	Prostaglandin G/H Synthase 2		P35354
Girinimbin	SMTT02969	RXRA		retinoid X receptor alpha	Retinoic Acid Receptor RXR-alpha		P19793
Girinimbin	SMTT03005	SCN5A	3	Sodium Voltage-gated Channel Alpha Subunit 5	Sodium Channel Protein Type 5 Subunit Alpha	ENSG00000183873	Q14524
Gup	SMTT00056	ACPP		acid phosphatase, prostate	Prostatic Acid Phosphatase		P15309
Gup	SMTT00838	CTSD	11	Cathepsin D	Cathepsin D	ENSG00000117984	P07339
Gup	SMTT01392	GLB1	3	Galactosidase Beta 1		ENSG00000170266
Gup	SMTT01464	GRIA2		glutamate ionotropic receptor AMPA type subunit 2	Glutamate Receptor 2		P42262
Gup	SMTT01671	IGHG1		immunoglobulin heavy constant gamma 1	Immunoglobulin heavy constant gamma 1		P01857
Gup	SMTT01926	LCT	2	Lactase	Lactase-phlorizin Hydrolase	ENSG00000115850	P09848
Gup	SMTT02776	PTGS1		prostaglandin-endoperoxide synthase 1	Prostaglandin G/H Synthase 1		P23219
Gup	SMTT02777	PTGS2		prostaglandin-endoperoxide synthase 2	Prostaglandin G/H Synthase 2		P35354
Hepanal	SMTT01671	IGHG1		immunoglobulin heavy constant gamma 1	Immunoglobulin heavy constant gamma 1		P01857
Inermin	SMTT00106	ADRB2		adrenergic, beta-2-, receptor, surface	Beta-2 Adrenergic Receptor		P07550
Inermin	SMTT00461	CALM3	19	Calmodulin 3		ENSG00000160014
Inermin	SMTT01628	HTR3A		6-hydroxytryptamine receptor 3A	5-hydroxytryptamine Receptor 3A		P46098
Inermin	SMTT01671	IGHG1		immunoglobulin heavy constant gamma 1	Immunoglobulin heavy constant gamma 1		P01857
Inermin	SMTT02251	NCOA1		nuclear receptor coactivator 1	Nuclear Receptor Coactivator 1		Q15788
Inermin	SMTT02747	PRSS1	7	Serine Protease 1	Trypsin-1	ENSG00000204983	P07477
Inermin	SMTT02776	PTGS1		prostaglandin-endoperoxide synthase 1	Prostaglandin G/H Synthase 1		P23219
Inermin	SMTT02777	PTGS2		prostaglandin-endoperoxide synthase 2	Prostaglandin G/H Synthase 2		P35354
Inermin	SMTT02969	RXRA		retinoid X receptor alpha	Retinoic Acid Receptor RXR-alpha		P19793
Inermin	SMTT03005	SCN5A	3	Sodium Voltage-gated Channel Alpha Subunit 5	Sodium Channel Protein Type 5 Subunit Alpha	ENSG00000183873	Q14524
Inermin	SMTT03196	SLC6A4		solute carrier family 6 member 4	Sodium-dependent Serotonin Transporter		P31645
Isoengelitin	SMTT02777	PTGS2		prostaglandin-endoperoxide synthase 2	Prostaglandin G/H Synthase 2		P35354
Kaempferol	SMTT00051	ACHE		acetylcholinesterase (Yt blood group)	Acetylcholinesterase		P22303
Kaempferol	SMTT00129	AHR		Aryl hydrocarbon receptor	Aryl Hydrocarbon Receptor		P35869
Kaempferol	SMTT00142	AKR1C3		aldo-keto reductase family 1 member C3	Aldo-keto Reductase Family 1 Member C3		P42330
Kaempferol	SMTT00144	AKT1	14	AKT Serine/threonine Kinase 1	RAC-alpha Serine/threonine-protein Kinase	ENSG00000142208	P31749
Kaempferol	SMTT00175	ALOX5		arachidonate 5-lipoxygenase	Arachidonate 5-lipoxygenase		P09917
Kaempferol	SMTT00244	AR	X	Androgen Receptor	Androgen Receptor	ENSG00000169083	P10275
Kaempferol	SMTT00361	BCL2	18	BCL2, Apoptosis Regulator	Apoptosis Regulator Bcl-2	ENSG00000171791	P10415
Kaempferol	SMTT00461	CALM3	19	Calmodulin 3		ENSG00000160014
Kaempferol	SMTT00480	CASP3		Caspase 3	Caspase-3		P42574
Kaempferol	SMTT00636	CHRM1		cholinergic receptor muscarinic 1	Muscarinic Acetylcholine Receptor M1		P11229
Kaempferol	SMTT00865	CYP1A1		cytochrome P450 family 1 subfamily A member 1	Cytochrome P450 1A1		P04798
Kaempferol	SMTT00866	CYP1A2		cytochrome P450 family 1 subfamily A member 2	Cytochrome P450 1A2		P05177
Kaempferol	SMTT00867	CYP1B1	2	Cytochrome P450 Family 1 Subfamily B Member 1	Cytochrome P450 1B1	ENSG00000138061	Q16678
Kaempferol	SMTT00883	CYP3A4		cytochrome P450 family 3 subfamily A member 4	Cytochrome P450 3A4		P08684
Kaempferol	SMTT01141	ESR1	6	Estrogen Receptor 1	Estrogen Receptor	ENSG00000091831	P03372
Kaempferol	SMTT01142	ESR2		estrogen receptor 2	Estrogen Receptor Beta		Q92731
Kaempferol	SMTT01489	GSTM1		glutathione S-transferase mu 1	Glutathione S-transferase Mu 1		P09488
Kaempferol	SMTT01490	GSTM2		glutathione S-transferase mu 2	Glutathione S-transferase Mu 2		P28161
Kaempferol	SMTT01491	GSTP1		glutathione S-transferase pi 1	Glutathione S-transferase P		P09211
Kaempferol	SMTT01569	HMOX1	22	Heme Oxygenase 1	Heme Oxygenase 1	ENSG00000100292	P09601
Kaempferol	SMTT01638	ICAM1		intercellular adhesion molecule 1	Intercellular Adhesion Molecule 1		P05362
Kaempferol	SMTT01679	IKBKB	8	Inhibitor Of Nuclear Factor Kappa B Kinase Subunit Beta	Inhibitor Of Nuclear Factor Kappa-B Kinase Subunit Beta	ENSG00000104365	O14920
Kaempferol	SMTT01726	INSR	19	Insulin Receptor	Insulin Receptor	ENSG00000171105	P06213
Kaempferol	SMTT01778	JUN		Jun proto-oncogene, AP-1 transcription factor subunit	Transcription Factor AP-1		P05412
Kaempferol	SMTT02038	MAPK8		Mitogen-activated Protein Kinase 8	Mitogen-activated Protein Kinase 8		P45983
Kaempferol	SMTT02132	MMP1	11	Matrix Metallopeptidase 1	Interstitial Collagenase	ENSG00000196611	P03956
Kaempferol	SMTT02349	NOS2		nitric oxide synthase 2	Nitric Oxide Synthase, Inducible		P35228
Kaempferol	SMTT02374	NR1I2		nuclear receptor subfamily 1 group I member 2	Nuclear Receptor Subfamily 1 Group I Member 2		O75469
Kaempferol	SMTT02375	NR1I3		nuclear receptor subfamily 1 group I member 3	Nuclear Receptor Subfamily 1 Group I Member 3		Q14994
Kaempferol	SMTT02550	PGR	11	Progesterone Receptor	Progesterone Receptor	ENSG00000082175	P06401
Kaempferol	SMTT02681	PPARG	3	Peroxisome Proliferator Activated Receptor Gamma	Peroxisome Proliferator-activated Receptor Gamma	ENSG00000132170	P37231
Kaempferol	SMTT02696	PPP3CA		protein phosphatase 3 catalytic subunit alpha	Serine/threonine-protein Phosphatase 2B Catalytic Subunit Alpha Isoform		Q08209
Kaempferol	SMTT02747	PRSS1	7	Serine Protease 1	Trypsin-1	ENSG00000204983	P07477
Kaempferol	SMTT02776	PTGS1		prostaglandin-endoperoxide synthase 1	Prostaglandin G/H Synthase 1		P23219
Kaempferol	SMTT02777	PTGS2		prostaglandin-endoperoxide synthase 2	Prostaglandin G/H Synthase 2		P35354
Kaempferol	SMTT02865	RELA		RELA proto-oncogene, NF-kB subunit	Transcription Factor P65		Q04206
Kaempferol	SMTT03028	SELE		selectin E	E-selectin		P16581
Kaempferol	SMTT03193	SLC6A2	16	Solute Carrier Family 6 Member 2	Sodium-dependent Noradrenaline Transporter	ENSG00000103546	P23975
Kaempferol	SMTT03317	STAT1	2	Signal Transducer And Activator Of Transcription 1		ENSG00000115415
Kaempferol	SMTT03502	TNF		tumor necrosis factor	Tumor Necrosis Factor		P01375
Kaempferol	SMTT03701	VCAM1		vascular cell adhesion molecule 1	Vascular Cell Adhesion Protein 1		P19320
Kaempferol	SMTT03764	XDH	2	Xanthine Dehydrogenase	Xanthine Dehydrogenase/oxidase	ENSG00000158125	P47989
Kaempferol	SMTT03877	BAX	19	BCL2 Associated X, Apoptosis Regulator		ENSG00000087088	Q07812
Kaempferol	SMTT03893	DIO1	1	Iodothyronine Deiodinase 1		ENSG00000211452	P49895
Kaempferol	SMTT03927	HAS2	8	Hyaluronan Synthase 2		ENSG00000170961	Q92819
Kaempferol	SMTT04055	PSMD3	17	Proteasome 26S Subunit, Non-ATPase 3		ENSG00000108344	O43242
Kaempferol	SMTT04074	SLC2A4	17	Solute Carrier Family 2 Member 4		ENSG00000181856	P14672
Kaempferol	SMTT04080	SLPI	20	Secretory Leukocyte Peptidase Inhibitor		ENSG00000124107	P03973
Kaempferol	SMTT04106	AHSA1	14	Activator Of HSP90 ATPase Activity 1		ENSG00000100591	O95433
Kaempferol	SMTT04258	PRXC1A		Peroxidase C1A			P00433
Kaempferol	SMTT04266	CDC2		Cell Division Control Protein 2 Homolog/cyclin dependent kinase 1			P06493
L-Erythro-Isocitric Acid	SMTT02777	PTGS2		prostaglandin-endoperoxide synthase 2	Prostaglandin G/H Synthase 2		P35354
Linoleic	SMTT00103	ADRA2A		adrenergic, alpha-2A-, receptor	Alpha-2A Adrenergic Receptor		P08913
Linoleic	SMTT00105	ADRB1		adrenergic, beta-1-, receptor	Beta-1 Adrenergic Receptor		P08588
Linoleic	SMTT00106	ADRB2		adrenergic, beta-2-, receptor, surface	Beta-2 Adrenergic Receptor		P07550
Linoleic	SMTT00636	CHRM1		cholinergic receptor muscarinic 1	Muscarinic Acetylcholine Receptor M1		P11229
Linoleic	SMTT02025	MAOB		monoamine oxidase B	Amine Oxidase [flavin-containing] B		P27338
Linoleic	SMTT02776	PTGS1		prostaglandin-endoperoxide synthase 1	Prostaglandin G/H Synthase 1		P23219
Linoleic	SMTT02777	PTGS2		prostaglandin-endoperoxide synthase 2	Prostaglandin G/H Synthase 2		P35354
Linoleic	SMTT02969	RXRA		retinoid X receptor alpha	Retinoic Acid Receptor RXR-alpha		P19793
Linoleic	SMTT03193	SLC6A2	16	Solute Carrier Family 6 Member 2	Sodium-dependent Noradrenaline Transporter	ENSG00000103546	P23975
Linoleic	SMTT03195	SLC6A3	5	Solute Carrier Family 6 Member 3	Sodium-dependent Dopamine Transporter	ENSG00000142319	Q01959
Linoleic	SMTT03196	SLC6A4		solute carrier family 6 member 4	Sodium-dependent Serotonin Transporter		P31645
Malvic Acid	SMTT02776	PTGS1		prostaglandin-endoperoxide synthase 1	Prostaglandin G/H Synthase 1		P23219
Malvic Acid	SMTT02777	PTGS2		prostaglandin-endoperoxide synthase 2	Prostaglandin G/H Synthase 2		P35354
Malvic Acid	SMTT03193	SLC6A2	16	Solute Carrier Family 6 Member 2	Sodium-dependent Noradrenaline Transporter	ENSG00000103546	P23975
Mav	SMTT01464	GRIA2		glutamate ionotropic receptor AMPA type subunit 2	Glutamate Receptor 2		P42262
Mav	SMTT01671	IGHG1		immunoglobulin heavy constant gamma 1	Immunoglobulin heavy constant gamma 1		P01857
Mav	SMTT01926	LCT	2	Lactase	Lactase-phlorizin Hydrolase	ENSG00000115850	P09848
Mav	SMTT02777	PTGS2		prostaglandin-endoperoxide synthase 2	Prostaglandin G/H Synthase 2		P35354
Methyl Linoleate	SMTT02776	PTGS1		prostaglandin-endoperoxide synthase 1	Prostaglandin G/H Synthase 1		P23219
Methyl Linoleate	SMTT02777	PTGS2		prostaglandin-endoperoxide synthase 2	Prostaglandin G/H Synthase 2		P35354
Methyl Linoleate	SMTT02969	RXRA		retinoid X receptor alpha	Retinoic Acid Receptor RXR-alpha		P19793
Methyl Palmitelaidate	SMTT02776	PTGS1		prostaglandin-endoperoxide synthase 1	Prostaglandin G/H Synthase 1		P23219
Methyl Palmitelaidate	SMTT02777	PTGS2		prostaglandin-endoperoxide synthase 2	Prostaglandin G/H Synthase 2		P35354
Methyl Palmitelaidate	SMTT02969	RXRA		retinoid X receptor alpha	Retinoic Acid Receptor RXR-alpha		P19793
Methylselenocysteine	SMTT00838	CTSD	11	Cathepsin D	Cathepsin D	ENSG00000117984	P07339
Mycosinol	SMTT02777	PTGS2		prostaglandin-endoperoxide synthase 2	Prostaglandin G/H Synthase 2		P35354
N-Salicylidene-Salicylamine	SMTT02025	MAOB		monoamine oxidase B	Amine Oxidase [flavin-containing] B		P27338
N-Salicylidene-Salicylamine	SMTT02776	PTGS1		prostaglandin-endoperoxide synthase 1	Prostaglandin G/H Synthase 1		P23219
N-Salicylidene-Salicylamine	SMTT02777	PTGS2		prostaglandin-endoperoxide synthase 2	Prostaglandin G/H Synthase 2		P35354
Neocnidilide	SMTT01464	GRIA2		glutamate ionotropic receptor AMPA type subunit 2	Glutamate Receptor 2		P42262
Neocnidilide	SMTT02777	PTGS2		prostaglandin-endoperoxide synthase 2	Prostaglandin G/H Synthase 2		P35354
Neocnidilide	SMTT03193	SLC6A2	16	Solute Carrier Family 6 Member 2	Sodium-dependent Noradrenaline Transporter	ENSG00000103546	P23975
Neohexane	SMTT00356	BCHE		butyrylcholinesterase	Cholinesterase		P06276
Nn-Dimethyldecanamide	SMTT01671	IGHG1		immunoglobulin heavy constant gamma 1	Immunoglobulin heavy constant gamma 1		P01857
Panaxadiol	SMTT02143	MMP9	20	Matrix Metallopeptidase 9	Matrix Metalloproteinase-9	ENSG00000100985	P14780
Panaxadiol	SMTT02379	NR3C1	5	Nuclear Receptor Subfamily 3 Group C Member 1	Glucocorticoid Receptor	ENSG00000113580	P04150
Panaxynol	SMTT00636	CHRM1		cholinergic receptor muscarinic 1	Muscarinic Acetylcholine Receptor M1		P11229
Panaxynol	SMTT02776	PTGS1		prostaglandin-endoperoxide synthase 1	Prostaglandin G/H Synthase 1		P23219
Panaxynol	SMTT02777	PTGS2		prostaglandin-endoperoxide synthase 2	Prostaglandin G/H Synthase 2		P35354
Panaxynol	SMTT02969	RXRA		retinoid X receptor alpha	Retinoic Acid Receptor RXR-alpha		P19793
Panaxynol	SMTT03929	MAP1B	5	Microtubule Associated Protein 1B		ENSG00000131711	P46821
Suchilactone	SMTT00106	ADRB2		adrenergic, beta-2-, receptor, surface	Beta-2 Adrenergic Receptor		P07550
Suchilactone	SMTT00461	CALM3	19	Calmodulin 3		ENSG00000160014
Suchilactone	SMTT01803	KCNH2	7	Potassium Voltage-gated Channel Subfamily H Member 2	Potassium Voltage-gated Channel Subfamily H Member 2	ENSG00000055118	Q12809
Suchilactone	SMTT02251	NCOA1		nuclear receptor coactivator 1	Nuclear Receptor Coactivator 1		Q15788
Suchilactone	SMTT02776	PTGS1		prostaglandin-endoperoxide synthase 1	Prostaglandin G/H Synthase 1		P23219
Suchilactone	SMTT02777	PTGS2		prostaglandin-endoperoxide synthase 2	Prostaglandin G/H Synthase 2		P35354
Suchilactone	SMTT02969	RXRA		retinoid X receptor alpha	Retinoic Acid Receptor RXR-alpha		P19793
Suchilactone	SMTT03005	SCN5A	3	Sodium Voltage-gated Channel Alpha Subunit 5	Sodium Channel Protein Type 5 Subunit Alpha	ENSG00000183873	Q14524
Taxifolin	SMTT00139	AKR1B1		Aldo-keto reductase family 1, member B1 (aldose reductase)	Aldose Reductase		P15121
Taxifolin	SMTT00232	APOB	2	Apolipoprotein B		ENSG00000084674
Taxifolin	SMTT01638	ICAM1		intercellular adhesion molecule 1	Intercellular Adhesion Molecule 1		P05362
Taxifolin	SMTT02193	MTTP	4	Microsomal Triglyceride Transfer Protein	Microsomal Triglyceride Transfer Protein Large Subunit	ENSG00000138823	P55157
Taxifolin	SMTT02349	NOS2		nitric oxide synthase 2	Nitric Oxide Synthase, Inducible		P35228
Taxifolin	SMTT02776	PTGS1		prostaglandin-endoperoxide synthase 1	Prostaglandin G/H Synthase 1		P23219
Taxifolin	SMTT02777	PTGS2		prostaglandin-endoperoxide synthase 2	Prostaglandin G/H Synthase 2		P35354
Taxifolin	SMTT02865	RELA		RELA proto-oncogene, NF-kB subunit	Transcription Factor P65		Q04206
Taxifolin	SMTT02969	RXRA		retinoid X receptor alpha	Retinoic Acid Receptor RXR-alpha		P19793
Taxifolin	SMTT04217	DGAT2	11	Diacylglycerol O-acyltransferase 2		ENSG00000062282	Q96PD7
Taxifolin	SMTT04268	MAC1		Metal-binding Activator 1			P35192

## Sheet: huai shan yao
Ingredients	Target id	Gene symbol	Chromosome	Gene name	Protein name	Ensembl id	UniProt id
(-)-Aba	SMTT02777	PTGS2		prostaglandin-endoperoxide synthase 2	Prostaglandin G/H Synthase 2		P35354
(-)-Taxifolin	SMTT02776	PTGS1		prostaglandin-endoperoxide synthase 1	Prostaglandin G/H Synthase 1		P23219
(-)-Taxifolin	SMTT02777	PTGS2		prostaglandin-endoperoxide synthase 2	Prostaglandin G/H Synthase 2		P35354
(S)-Allantoin	SMTT02777	PTGS2		prostaglandin-endoperoxide synthase 2	Prostaglandin G/H Synthase 2		P35354
1,8-Cineole	SMTT01697	IL1B		interleukin 1 beta	Interleukin-1 Beta		P01584
1,8-Cineole	SMTT01710	IL4		interleukin 4	Interleukin-4		P05112
1,8-Cineole	SMTT01711	IL5		interleukin 5	Interleukin-5		P05113
1,8-Cineole	SMTT02731	PRODH	22	Proline Dehydrogenase 1	Proline Dehydrogenase 1, Mitochondrial	ENSG00000100033	O43272
1,8-Cineole	SMTT03502	TNF		tumor necrosis factor	Tumor Necrosis Factor		P01375
24-Methylcholest-5-Enyl-3Belta-O-Glucopyranoside_Qt	SMTT02550	PGR	11	Progesterone Receptor	Progesterone Receptor	ENSG00000082175	P06401
Abk	SMTT02777	PTGS2		prostaglandin-endoperoxide synthase 2	Prostaglandin G/H Synthase 2		P35354
Aids180907	SMTT00244	AR	X	Androgen Receptor	Androgen Receptor	ENSG00000169083	P10275
Aids180907	SMTT00461	CALM3	19	Calmodulin 3		ENSG00000160014
Aids180907	SMTT00520	CCNA2		cyclin A2	Cyclin-A2		P20248
Aids180907	SMTT01141	ESR1	6	Estrogen Receptor 1	Estrogen Receptor	ENSG00000091831	P03372
Aids180907	SMTT01483	GSK3B		glycogen synthase kinase 3 beta	Glycogen Synthase Kinase-3 Beta		P49841
Aids180907	SMTT02251	NCOA1		nuclear receptor coactivator 1	Nuclear Receptor Coactivator 1		Q15788
Aids180907	SMTT02349	NOS2		nitric oxide synthase 2	Nitric Oxide Synthase, Inducible		P35228
Aids180907	SMTT02777	PTGS2		prostaglandin-endoperoxide synthase 2	Prostaglandin G/H Synthase 2		P35354
Alpha-Terpineol	SMTT01712	IL6	7	Interleukin 6	Interleukin-6	ENSG00000136244	P05231
Asi	SMTT00010	ABAT	16	4-aminobutyrate Aminotransferase	4-aminobutyrate Aminotransferase, Mitochondrial	ENSG00000183044	P80404
Asi	SMTT00139	AKR1B1		Aldo-keto reductase family 1, member B1 (aldose reductase)	Aldose Reductase		P15121
Asi	SMTT00175	ALOX5		arachidonate 5-lipoxygenase	Arachidonate 5-lipoxygenase		P09917
Asi	SMTT00356	BCHE		butyrylcholinesterase	Cholinesterase		P06276
Asi	SMTT00558	CDC25B		cell division cycle 25B	M-phase Inducer Phosphatase 2		P30305
Asi	SMTT00838	CTSD	11	Cathepsin D	Cathepsin D	ENSG00000117984	P07339
Asi	SMTT01348	GATM	15	Glycine Amidinotransferase	Glycine Amidinotransferase, Mitochondrial	ENSG00000171766	P50440
Asi	SMTT01436	GOT1		glutamic-oxaloacetic transaminase 1	Aspartate Aminotransferase, Cytoplasmic		P17174
Asi	SMTT01463	GRIA1		glutamate ionotropic receptor AMPA type subunit 1	Glutamate Receptor 1		P42261
Bgc	SMTT00056	ACPP		acid phosphatase, prostate	Prostatic Acid Phosphatase		P15309
Bgc	SMTT00194	AMY2A		amylase, alpha 2A(pancreatic)	Pancreatic Alpha-amylase		P04746
Bgc	SMTT00356	BCHE		butyrylcholinesterase	Cholinesterase		P06276
Bgc	SMTT00838	CTSD	11	Cathepsin D	Cathepsin D	ENSG00000117984	P07339
Bgc	SMTT01392	GLB1	3	Galactosidase Beta 1		ENSG00000170266
Bgc	SMTT01464	GRIA2		glutamate ionotropic receptor AMPA type subunit 2	Glutamate Receptor 2		P42262
Bgc	SMTT01671	IGHG1		immunoglobulin heavy constant gamma 1	Immunoglobulin heavy constant gamma 1		P01857
Bgc	SMTT01926	LCT	2	Lactase	Lactase-phlorizin Hydrolase	ENSG00000115850	P09848
Bgc	SMTT02776	PTGS1		prostaglandin-endoperoxide synthase 1	Prostaglandin G/H Synthase 1		P23219
Bgc	SMTT02777	PTGS2		prostaglandin-endoperoxide synthase 2	Prostaglandin G/H Synthase 2		P35354
Bgc	SMTT03910	AMY1C	1	Amylase, Alpha 1C (salivary)		ENSG00000187733	P04745
Clr	SMTT02380	NR3C2	4	Nuclear Receptor Subfamily 3 Group C Member 2	Mineralocorticoid Receptor	ENSG00000151623	P08235
Clr	SMTT02550	PGR	11	Progesterone Receptor	Progesterone Receptor	ENSG00000082175	P06401
Dioscoreside C_Qt	SMTT02379	NR3C1	5	Nuclear Receptor Subfamily 3 Group C Member 1	Glucocorticoid Receptor	ENSG00000113580	P04150
Diosgenin	SMTT00023	ABCC2	10	ATP Binding Cassette Subfamily C Member 2	Canalicular Multispecific Organic Anion Transporter 1	ENSG00000023839	Q92887
Diosgenin	SMTT00144	AKT1	14	AKT Serine/threonine Kinase 1	RAC-alpha Serine/threonine-protein Kinase	ENSG00000142208	P31749
Diosgenin	SMTT00487	CAT	11	Catalase	Catalase	ENSG00000121691	P04040
Diosgenin	SMTT00577	CDKN1A	6	Cyclin Dependent Kinase Inhibitor 1A	Cyclin-dependent Kinase Inhibitor 1	ENSG00000124762	P38936
Diosgenin	SMTT01141	ESR1	6	Estrogen Receptor 1	Estrogen Receptor	ENSG00000091831	P03372
Diosgenin	SMTT01202	FASN		fatty acid synthase	Fatty Acid Synthase		P49327
Diosgenin	SMTT01550	HIF1A		hypoxia inducible factor 1 subunit alpha	Hypoxia-inducible Factor 1-alpha		Q16665
Diosgenin	SMTT02374	NR1I2		nuclear receptor subfamily 1 group I member 2	Nuclear Receptor Subfamily 1 Group I Member 2		O75469
Diosgenin	SMTT02380	NR3C2	4	Nuclear Receptor Subfamily 3 Group C Member 2	Mineralocorticoid Receptor	ENSG00000151623	P08235
Diosgenin	SMTT02550	PGR	11	Progesterone Receptor	Progesterone Receptor	ENSG00000082175	P06401
Diosgenin	SMTT02598	PLA2G4A		phospholipase A2 group IVA	Cytosolic Phospholipase A2		P47712
Diosgenin	SMTT02777	PTGS2		prostaglandin-endoperoxide synthase 2	Prostaglandin G/H Synthase 2		P35354
Diosgenin	SMTT02865	RELA		RELA proto-oncogene, NF-kB subunit	Transcription Factor P65		Q04206
Diosgenin	SMTT03256	SOD1	21	Superoxide Dismutase 1	Superoxide Dismutase [Cu-Zn]	ENSG00000142168	P00441
Diosgenin	SMTT03530	TP53	17	Tumor Protein P53	Cellular Tumor Antigen P53	ENSG00000141510	P04637
Diosgenin	SMTT03708	VEGFA		vascular endothelial growth factor A	Vascular Endothelial Growth Factor A		P15692
Diosgenin	SMTT04252	FRAP1		Serine/threonine-protein Kinase MTOR/mechanistic target of rapamycin kinase			P42345
Dty	SMTT00051	ACHE		acetylcholinesterase (Yt blood group)	Acetylcholinesterase		P22303
Dty	SMTT00102	ADRA1A		adrenergic, alpha-1A-, receptor	Alpha-1A Adrenergic Receptor		P35348
Dty	SMTT00103	ADRA2A		adrenergic, alpha-2A-, receptor	Alpha-2A Adrenergic Receptor		P08913
Dty	SMTT00105	ADRB1		adrenergic, beta-1-, receptor	Beta-1 Adrenergic Receptor		P08588
Dty	SMTT00106	ADRB2		adrenergic, beta-2-, receptor, surface	Beta-2 Adrenergic Receptor		P07550
Dty	SMTT00636	CHRM1		cholinergic receptor muscarinic 1	Muscarinic Acetylcholine Receptor M1		P11229
Dty	SMTT02024	MAOA	X	Monoamine Oxidase A	Amine Oxidase [flavin-containing] A	ENSG00000189221	P21397
Dty	SMTT02025	MAOB		monoamine oxidase B	Amine Oxidase [flavin-containing] B		P27338
Dty	SMTT02776	PTGS1		prostaglandin-endoperoxide synthase 1	Prostaglandin G/H Synthase 1		P23219
Dty	SMTT02777	PTGS2		prostaglandin-endoperoxide synthase 2	Prostaglandin G/H Synthase 2		P35354
Dty	SMTT03195	SLC6A3	5	Solute Carrier Family 6 Member 3	Sodium-dependent Dopamine Transporter	ENSG00000142319	Q01959
Elymoclavine	SMTT00102	ADRA1A		adrenergic, alpha-1A-, receptor	Alpha-1A Adrenergic Receptor		P35348
Elymoclavine	SMTT00103	ADRA2A		adrenergic, alpha-2A-, receptor	Alpha-2A Adrenergic Receptor		P08913
Elymoclavine	SMTT00105	ADRB1		adrenergic, beta-1-, receptor	Beta-1 Adrenergic Receptor		P08588
Elymoclavine	SMTT00106	ADRB2		adrenergic, beta-2-, receptor, surface	Beta-2 Adrenergic Receptor		P07550
Elymoclavine	SMTT00636	CHRM1		cholinergic receptor muscarinic 1	Muscarinic Acetylcholine Receptor M1		P11229
Elymoclavine	SMTT02428	OPRD1		opioid receptor delta 1	Delta-type Opioid Receptor		P41143
Elymoclavine	SMTT02430	OPRM1		opioid receptor mu 1	Mu-type Opioid Receptor		P35372
Elymoclavine	SMTT02776	PTGS1		prostaglandin-endoperoxide synthase 1	Prostaglandin G/H Synthase 1		P23219
Elymoclavine	SMTT02777	PTGS2		prostaglandin-endoperoxide synthase 2	Prostaglandin G/H Synthase 2		P35354
Elymoclavine	SMTT03005	SCN5A	3	Sodium Voltage-gated Channel Alpha Subunit 5	Sodium Channel Protein Type 5 Subunit Alpha	ENSG00000183873	Q14524
Elymoclavine	SMTT03195	SLC6A3	5	Solute Carrier Family 6 Member 3	Sodium-dependent Dopamine Transporter	ENSG00000142319	Q01959
Elymoclavine	SMTT03196	SLC6A4		solute carrier family 6 member 4	Sodium-dependent Serotonin Transporter		P31645
Eugenol	SMTT00023	ABCC2	10	ATP Binding Cassette Subfamily C Member 2	Canalicular Multispecific Organic Anion Transporter 1	ENSG00000023839	Q92887
Eugenol	SMTT00102	ADRA1A		adrenergic, alpha-1A-, receptor	Alpha-1A Adrenergic Receptor		P35348
Eugenol	SMTT00103	ADRA2A		adrenergic, alpha-2A-, receptor	Alpha-2A Adrenergic Receptor		P08913
Eugenol	SMTT00105	ADRB1		adrenergic, beta-1-, receptor	Beta-1 Adrenergic Receptor		P08588
Eugenol	SMTT00106	ADRB2		adrenergic, beta-2-, receptor, surface	Beta-2 Adrenergic Receptor		P07550
Eugenol	SMTT00129	AHR		Aryl hydrocarbon receptor	Aryl Hydrocarbon Receptor		P35869
Eugenol	SMTT00175	ALOX5		arachidonate 5-lipoxygenase	Arachidonate 5-lipoxygenase		P09917
Eugenol	SMTT00295	ATP2C1	3	ATPase Secretory Pathway Ca2+ Transporting 1	Calcium-transporting ATPase Type 2C Member 1	ENSG00000017260	P98194
Eugenol	SMTT00554	CD86		CD86 molecule	T-lymphocyte Activation Antigen CD86		P42081
Eugenol	SMTT00636	CHRM1		cholinergic receptor muscarinic 1	Muscarinic Acetylcholine Receptor M1		P11229
Eugenol	SMTT00809	CRYZ		crystallin zeta	Quinone Oxidoreductase		Q08257
Eugenol	SMTT00865	CYP1A1		cytochrome P450 family 1 subfamily A member 1	Cytochrome P450 1A1		P04798
Eugenol	SMTT00867	CYP1B1	2	Cytochrome P450 Family 1 Subfamily B Member 1	Cytochrome P450 1B1	ENSG00000138061	Q16678
Eugenol	SMTT01103	ENOX2		ecto-NOX disulfide-thiol exchanger 2	Ecto-NOX Disulfide-thiol Exchanger 2		Q16206
Eugenol	SMTT02024	MAOA	X	Monoamine Oxidase A	Amine Oxidase [flavin-containing] A	ENSG00000189221	P21397
Eugenol	SMTT02025	MAOB		monoamine oxidase B	Amine Oxidase [flavin-containing] B		P27338
Eugenol	SMTT02194	MUC1	1	Mucin 1, Cell Surface Associated		ENSG00000185499
Eugenol	SMTT02349	NOS2		nitric oxide synthase 2	Nitric Oxide Synthase, Inducible		P35228
Eugenol	SMTT02604	PLAU	10	Plasminogen Activator, Urokinase	Urokinase-type Plasminogen Activator	ENSG00000122861	P00749
Eugenol	SMTT02696	PPP3CA		protein phosphatase 3 catalytic subunit alpha	Serine/threonine-protein Phosphatase 2B Catalytic Subunit Alpha Isoform		Q08209
Eugenol	SMTT02776	PTGS1		prostaglandin-endoperoxide synthase 1	Prostaglandin G/H Synthase 1		P23219
Eugenol	SMTT02777	PTGS2		prostaglandin-endoperoxide synthase 2	Prostaglandin G/H Synthase 2		P35354
Eugenol	SMTT02865	RELA		RELA proto-oncogene, NF-kB subunit	Transcription Factor P65		Q04206
Eugenol	SMTT03005	SCN5A	3	Sodium Voltage-gated Channel Alpha Subunit 5	Sodium Channel Protein Type 5 Subunit Alpha	ENSG00000183873	Q14524
Eugenol	SMTT03193	SLC6A2	16	Solute Carrier Family 6 Member 2	Sodium-dependent Noradrenaline Transporter	ENSG00000103546	P23975
Eugenol	SMTT03195	SLC6A3	5	Solute Carrier Family 6 Member 3	Sodium-dependent Dopamine Transporter	ENSG00000142319	Q01959
Eugenol	SMTT03583	TRPC3	4	Transient Receptor Potential Cation Channel Subfamily C Member 3		ENSG00000138741
Eugenol	SMTT03591	TRPV3	17	Transient Receptor Potential Cation Channel Subfamily V Member 3	Transient Receptor Potential Cation Channel Subfamily V Member 3	ENSG00000167723	Q8NET8
Eugenol	SMTT04054	PGA5	11	Pepsinogen 5, Group I (pepsinogen A)		ENSG00000256713	P00790
Glb	SMTT00056	ACPP		acid phosphatase, prostate	Prostatic Acid Phosphatase		P15309
Glb	SMTT00175	ALOX5		arachidonate 5-lipoxygenase	Arachidonate 5-lipoxygenase		P09917
Glb	SMTT00194	AMY2A		amylase, alpha 2A(pancreatic)	Pancreatic Alpha-amylase		P04746
Glb	SMTT00356	BCHE		butyrylcholinesterase	Cholinesterase		P06276
Glb	SMTT00838	CTSD	11	Cathepsin D	Cathepsin D	ENSG00000117984	P07339
Glb	SMTT01392	GLB1	3	Galactosidase Beta 1		ENSG00000170266
Glb	SMTT01464	GRIA2		glutamate ionotropic receptor AMPA type subunit 2	Glutamate Receptor 2		P42262
Glb	SMTT01671	IGHG1		immunoglobulin heavy constant gamma 1	Immunoglobulin heavy constant gamma 1		P01857
Glb	SMTT01926	LCT	2	Lactase	Lactase-phlorizin Hydrolase	ENSG00000115850	P09848
Glb	SMTT02776	PTGS1		prostaglandin-endoperoxide synthase 1	Prostaglandin G/H Synthase 1		P23219
Glb	SMTT02777	PTGS2		prostaglandin-endoperoxide synthase 2	Prostaglandin G/H Synthase 2		P35354
Glb	SMTT02803	PYGL	14	Glycogen Phosphorylase L	Glycogen Phosphorylase, Liver Form	ENSG00000100504	P06737
Gly	SMTT00010	ABAT	16	4-aminobutyrate Aminotransferase	4-aminobutyrate Aminotransferase, Mitochondrial	ENSG00000183044	P80404
Gly	SMTT00139	AKR1B1		Aldo-keto reductase family 1, member B1 (aldose reductase)	Aldose Reductase		P15121
Gly	SMTT00148	ALAS1		5'-aminolevulinate synthase 1	5-aminolevulinate Synthase, Nonspecific, Mitochondrial		P13196
Gly	SMTT00149	ALAS2	X	5'-aminolevulinate Synthase 2	5-aminolevulinate Synthase, Erythroid-specific, Mitochondrial	ENSG00000158578	P22557
Gly	SMTT00153	ALDH2	12	Aldehyde Dehydrogenase 2 Family Member	Aldehyde Dehydrogenase, Mitochondrial	ENSG00000111275	P05091
Gly	SMTT00194	AMY2A		amylase, alpha 2A(pancreatic)	Pancreatic Alpha-amylase		P04746
Gly	SMTT00295	ATP2C1	3	ATPase Secretory Pathway Ca2+ Transporting 1	Calcium-transporting ATPase Type 2C Member 1	ENSG00000017260	P98194
Gly	SMTT00356	BCHE		butyrylcholinesterase	Cholinesterase		P06276
Gly	SMTT00487	CAT	11	Catalase	Catalase	ENSG00000121691	P04040
Gly	SMTT00558	CDC25B		cell division cycle 25B	M-phase Inducer Phosphatase 2		P30305
Gly	SMTT00826	CTH	1	Cystathionine Gamma-lyase	Cystathionine Gamma-lyase	ENSG00000116761	P32929
Gly	SMTT00830	CTNNB1	3	Catenin Beta 1	Catenin Beta-1	ENSG00000168036	P35222
Gly	SMTT00838	CTSD	11	Cathepsin D	Cathepsin D	ENSG00000117984	P07339
Gly	SMTT01348	GATM	15	Glycine Amidinotransferase	Glycine Amidinotransferase, Mitochondrial	ENSG00000171766	P50440
Gly	SMTT01392	GLB1	3	Galactosidase Beta 1		ENSG00000170266
Gly	SMTT01426	GNMT	6	Glycine N-methyltransferase	Glycine N-methyltransferase	ENSG00000124713	Q14749
Gly	SMTT01436	GOT1		glutamic-oxaloacetic transaminase 1	Aspartate Aminotransferase, Cytoplasmic		P17174
Gly	SMTT01456	GPT		glutamic--pyruvic transaminase	Alanine Aminotransferase 1		P24298
Gly	SMTT01457	GPT2	16	Glutamic--pyruvic Transaminase 2	Alanine Aminotransferase 2	ENSG00000166123	Q8TD30
Gly	SMTT01463	GRIA1		glutamate ionotropic receptor AMPA type subunit 1	Glutamate Receptor 1		P42261
Gly	SMTT01468	GRIN1	9	Glutamate Ionotropic Receptor NMDA Type Subunit 1	Glutamate Receptor Ionotropic, NMDA 1	ENSG00000176884	Q05586
Gly	SMTT01472	GRIN3A		glutamate ionotropic receptor NMDA type subunit 3A	Glutamate Receptor Ionotropic, NMDA 3A		Q8TCU5
Gly	SMTT02024	MAOA	X	Monoamine Oxidase A	Amine Oxidase [flavin-containing] A	ENSG00000189221	P21397
Gly	SMTT02025	MAOB		monoamine oxidase B	Amine Oxidase [flavin-containing] B		P27338
Gly	SMTT02071	ME1		Malic enzyme 1	NADP-dependent Malic Enzyme		P48163
Gly	SMTT02142	MMP8		Matrix Metallopeptidase 8	Neutrophil Collagenase		P22894
Gly	SMTT02594	PKLR	1	Pyruvate Kinase L/R	Pyruvate Kinase PKLR	ENSG00000143627	P30613
Gly	SMTT02776	PTGS1		prostaglandin-endoperoxide synthase 1	Prostaglandin G/H Synthase 1		P23219
Gly	SMTT02777	PTGS2		prostaglandin-endoperoxide synthase 2	Prostaglandin G/H Synthase 2		P35354
Gly	SMTT02803	PYGL	14	Glycogen Phosphorylase L	Glycogen Phosphorylase, Liver Form	ENSG00000100504	P06737
Gly	SMTT03764	XDH	2	Xanthine Dehydrogenase	Xanthine Dehydrogenase/oxidase	ENSG00000158125	P47989
Gly	SMTT04237	PLB1	2	Phospholipase B1		ENSG00000163803	Q6P1J6
Gup	SMTT00056	ACPP		acid phosphatase, prostate	Prostatic Acid Phosphatase		P15309
Gup	SMTT00838	CTSD	11	Cathepsin D	Cathepsin D	ENSG00000117984	P07339
Gup	SMTT01392	GLB1	3	Galactosidase Beta 1		ENSG00000170266
Gup	SMTT01464	GRIA2		glutamate ionotropic receptor AMPA type subunit 2	Glutamate Receptor 2		P42262
Gup	SMTT01671	IGHG1		immunoglobulin heavy constant gamma 1	Immunoglobulin heavy constant gamma 1		P01857
Gup	SMTT01926	LCT	2	Lactase	Lactase-phlorizin Hydrolase	ENSG00000115850	P09848
Gup	SMTT02776	PTGS1		prostaglandin-endoperoxide synthase 1	Prostaglandin G/H Synthase 1		P23219
Gup	SMTT02777	PTGS2		prostaglandin-endoperoxide synthase 2	Prostaglandin G/H Synthase 2		P35354
H-Met-H	SMTT00838	CTSD	11	Cathepsin D	Cathepsin D	ENSG00000117984	P07339
Hancinone C	SMTT00461	CALM3	19	Calmodulin 3		ENSG00000160014
Hancinone C	SMTT00636	CHRM1		cholinergic receptor muscarinic 1	Muscarinic Acetylcholine Receptor M1		P11229
Hancinone C	SMTT01141	ESR1	6	Estrogen Receptor 1	Estrogen Receptor	ENSG00000091831	P03372
Hancinone C	SMTT01142	ESR2		estrogen receptor 2	Estrogen Receptor Beta		Q92731
Hancinone C	SMTT01803	KCNH2	7	Potassium Voltage-gated Channel Subfamily H Member 2	Potassium Voltage-gated Channel Subfamily H Member 2	ENSG00000055118	Q12809
Hancinone C	SMTT02251	NCOA1		nuclear receptor coactivator 1	Nuclear Receptor Coactivator 1		Q15788
Hancinone C	SMTT02349	NOS2		nitric oxide synthase 2	Nitric Oxide Synthase, Inducible		P35228
Hancinone C	SMTT02747	PRSS1	7	Serine Protease 1	Trypsin-1	ENSG00000204983	P07477
Hancinone C	SMTT02777	PTGS2		prostaglandin-endoperoxide synthase 2	Prostaglandin G/H Synthase 2		P35354
Hancinone C	SMTT03005	SCN5A	3	Sodium Voltage-gated Channel Alpha Subunit 5	Sodium Channel Protein Type 5 Subunit Alpha	ENSG00000183873	Q14524
Isofucosterol	SMTT00010	ABAT	16	4-aminobutyrate Aminotransferase	4-aminobutyrate Aminotransferase, Mitochondrial	ENSG00000183044	P80404
Isofucosterol	SMTT02380	NR3C2	4	Nuclear Receptor Subfamily 3 Group C Member 2	Mineralocorticoid Receptor	ENSG00000151623	P08235
Isofucosterol	SMTT02550	PGR	11	Progesterone Receptor	Progesterone Receptor	ENSG00000082175	P06401
Istidina	SMTT02776	PTGS1		prostaglandin-endoperoxide synthase 1	Prostaglandin G/H Synthase 1		P23219
Istidina	SMTT02777	PTGS2		prostaglandin-endoperoxide synthase 2	Prostaglandin G/H Synthase 2		P35354
Kadsurenone	SMTT00051	ACHE		acetylcholinesterase (Yt blood group)	Acetylcholinesterase		P22303
Kadsurenone	SMTT00106	ADRB2		adrenergic, beta-2-, receptor, surface	Beta-2 Adrenergic Receptor		P07550
Kadsurenone	SMTT00436	CA2	8	Carbonic Anhydrase 2	Carbonic Anhydrase 2	ENSG00000104267	P00918
Kadsurenone	SMTT00461	CALM3	19	Calmodulin 3		ENSG00000160014
Kadsurenone	SMTT00636	CHRM1		cholinergic receptor muscarinic 1	Muscarinic Acetylcholine Receptor M1		P11229
Kadsurenone	SMTT01803	KCNH2	7	Potassium Voltage-gated Channel Subfamily H Member 2	Potassium Voltage-gated Channel Subfamily H Member 2	ENSG00000055118	Q12809
Kadsurenone	SMTT02251	NCOA1		nuclear receptor coactivator 1	Nuclear Receptor Coactivator 1		Q15788
Kadsurenone	SMTT02430	OPRM1		opioid receptor mu 1	Mu-type Opioid Receptor		P35372
Kadsurenone	SMTT02747	PRSS1	7	Serine Protease 1	Trypsin-1	ENSG00000204983	P07477
Kadsurenone	SMTT02776	PTGS1		prostaglandin-endoperoxide synthase 1	Prostaglandin G/H Synthase 1		P23219
Kadsurenone	SMTT02777	PTGS2		prostaglandin-endoperoxide synthase 2	Prostaglandin G/H Synthase 2		P35354
Kadsurenone	SMTT02969	RXRA		retinoid X receptor alpha	Retinoic Acid Receptor RXR-alpha		P19793
Kadsurenone	SMTT03005	SCN5A	3	Sodium Voltage-gated Channel Alpha Subunit 5	Sodium Channel Protein Type 5 Subunit Alpha	ENSG00000183873	Q14524
L-	SMTT02777	PTGS2		prostaglandin-endoperoxide synthase 2	Prostaglandin G/H Synthase 2		P35354
L-Ile	SMTT00010	ABAT	16	4-aminobutyrate Aminotransferase	4-aminobutyrate Aminotransferase, Mitochondrial	ENSG00000183044	P80404
L-Ile	SMTT00356	BCHE		butyrylcholinesterase	Cholinesterase		P06276
L-Ile	SMTT00838	CTSD	11	Cathepsin D	Cathepsin D	ENSG00000117984	P07339
L-Ile	SMTT01348	GATM	15	Glycine Amidinotransferase	Glycine Amidinotransferase, Mitochondrial	ENSG00000171766	P50440
L-Serin	SMTT00010	ABAT	16	4-aminobutyrate Aminotransferase	4-aminobutyrate Aminotransferase, Mitochondrial	ENSG00000183044	P80404
L-Serin	SMTT00139	AKR1B1		Aldo-keto reductase family 1, member B1 (aldose reductase)	Aldose Reductase		P15121
L-Serin	SMTT00184	AMD1		adenosylmethionine decarboxylase 1	S-adenosylmethionine Decarboxylase Proenzyme		P17707
L-Serin	SMTT00356	BCHE		butyrylcholinesterase	Cholinesterase		P06276
L-Serin	SMTT00826	CTH	1	Cystathionine Gamma-lyase	Cystathionine Gamma-lyase	ENSG00000116761	P32929
L-Serin	SMTT00838	CTSD	11	Cathepsin D	Cathepsin D	ENSG00000117984	P07339
L-Serin	SMTT01348	GATM	15	Glycine Amidinotransferase	Glycine Amidinotransferase, Mitochondrial	ENSG00000171766	P50440
L-Serin	SMTT01392	GLB1	3	Galactosidase Beta 1		ENSG00000170266
L-Serin	SMTT01436	GOT1		glutamic-oxaloacetic transaminase 1	Aspartate Aminotransferase, Cytoplasmic		P17174
L-Serin	SMTT01456	GPT		glutamic--pyruvic transaminase	Alanine Aminotransferase 1		P24298
L-Serin	SMTT01468	GRIN1	9	Glutamate Ionotropic Receptor NMDA Type Subunit 1	Glutamate Receptor Ionotropic, NMDA 1	ENSG00000176884	Q05586
L-Serin	SMTT02776	PTGS1		prostaglandin-endoperoxide synthase 1	Prostaglandin G/H Synthase 1		P23219
L-Serin	SMTT03764	XDH	2	Xanthine Dehydrogenase	Xanthine Dehydrogenase/oxidase	ENSG00000158125	P47989
L-Valin	SMTT00010	ABAT	16	4-aminobutyrate Aminotransferase	4-aminobutyrate Aminotransferase, Mitochondrial	ENSG00000183044	P80404
L-Valin	SMTT00139	AKR1B1		Aldo-keto reductase family 1, member B1 (aldose reductase)	Aldose Reductase		P15121
L-Valin	SMTT00356	BCHE		butyrylcholinesterase	Cholinesterase		P06276
L-Valin	SMTT00826	CTH	1	Cystathionine Gamma-lyase	Cystathionine Gamma-lyase	ENSG00000116761	P32929
L-Valin	SMTT00838	CTSD	11	Cathepsin D	Cathepsin D	ENSG00000117984	P07339
L-Valin	SMTT01348	GATM	15	Glycine Amidinotransferase	Glycine Amidinotransferase, Mitochondrial	ENSG00000171766	P50440
L-Valin	SMTT01436	GOT1		glutamic-oxaloacetic transaminase 1	Aspartate Aminotransferase, Cytoplasmic		P17174
L-Valin	SMTT02025	MAOB		monoamine oxidase B	Amine Oxidase [flavin-containing] B		P27338
L-Valin	SMTT02776	PTGS1		prostaglandin-endoperoxide synthase 1	Prostaglandin G/H Synthase 1		P23219
L-Valin	SMTT02777	PTGS2		prostaglandin-endoperoxide synthase 2	Prostaglandin G/H Synthase 2		P35354
Leucinum	SMTT00010	ABAT	16	4-aminobutyrate Aminotransferase	4-aminobutyrate Aminotransferase, Mitochondrial	ENSG00000183044	P80404
Leucinum	SMTT00139	AKR1B1		Aldo-keto reductase family 1, member B1 (aldose reductase)	Aldose Reductase		P15121
Leucinum	SMTT00356	BCHE		butyrylcholinesterase	Cholinesterase		P06276
Leucinum	SMTT00838	CTSD	11	Cathepsin D	Cathepsin D	ENSG00000117984	P07339
Leucinum	SMTT02776	PTGS1		prostaglandin-endoperoxide synthase 1	Prostaglandin G/H Synthase 1		P23219
Lpg	SMTT00010	ABAT	16	4-aminobutyrate Aminotransferase	4-aminobutyrate Aminotransferase, Mitochondrial	ENSG00000183044	P80404
Lpg	SMTT00356	BCHE		butyrylcholinesterase	Cholinesterase		P06276
Lpg	SMTT00487	CAT	11	Catalase	Catalase	ENSG00000121691	P04040
Lpg	SMTT00558	CDC25B		cell division cycle 25B	M-phase Inducer Phosphatase 2		P30305
Lpg	SMTT00826	CTH	1	Cystathionine Gamma-lyase	Cystathionine Gamma-lyase	ENSG00000116761	P32929
Lpg	SMTT00838	CTSD	11	Cathepsin D	Cathepsin D	ENSG00000117984	P07339
Lpg	SMTT01348	GATM	15	Glycine Amidinotransferase	Glycine Amidinotransferase, Mitochondrial	ENSG00000171766	P50440
Lpg	SMTT01392	GLB1	3	Galactosidase Beta 1		ENSG00000170266
Lpg	SMTT01436	GOT1		glutamic-oxaloacetic transaminase 1	Aspartate Aminotransferase, Cytoplasmic		P17174
Lpg	SMTT01456	GPT		glutamic--pyruvic transaminase	Alanine Aminotransferase 1		P24298
Lpg	SMTT01468	GRIN1	9	Glutamate Ionotropic Receptor NMDA Type Subunit 1	Glutamate Receptor Ionotropic, NMDA 1	ENSG00000176884	Q05586
Lpg	SMTT02071	ME1		Malic enzyme 1	NADP-dependent Malic Enzyme		P48163
Lpg	SMTT02142	MMP8		Matrix Metallopeptidase 8	Neutrophil Collagenase		P22894
Lpg	SMTT02594	PKLR	1	Pyruvate Kinase L/R	Pyruvate Kinase PKLR	ENSG00000143627	P30613
Lpg	SMTT02776	PTGS1		prostaglandin-endoperoxide synthase 1	Prostaglandin G/H Synthase 1		P23219
Lpg	SMTT03764	XDH	2	Xanthine Dehydrogenase	Xanthine Dehydrogenase/oxidase	ENSG00000158125	P47989
M-Xylene	SMTT00880	CYP2E1		cytochrome P450 family 2 subfamily E member 1	Cytochrome P450 2E1		P05181
M-Xylene	SMTT03871	CYP4B1	1	Cytochrome P450 Family 4 Subfamily B Member 1		ENSG00000142973	P13584
M-Xylene	SMTT04254	Cyp2b1		Cytochrome P450 2B1			P00176
O-Xylene	SMTT00865	CYP1A1		cytochrome P450 family 1 subfamily A member 1	Cytochrome P450 1A1		P04798
O-Xylene	SMTT04254	Cyp2b1		Cytochrome P450 2B1			P00176
P-Xylene	SMTT00879	CYP2D6		cytochrome P450 family 2 subfamily D member 6	Cytochrome P450 2D6		P10635
P-Xylene	SMTT00880	CYP2E1		cytochrome P450 family 2 subfamily E member 1	Cytochrome P450 2E1		P05181
P-Xylene	SMTT02251	NCOA1		nuclear receptor coactivator 1	Nuclear Receptor Coactivator 1		Q15788
P-Xylene	SMTT02379	NR3C1	5	Nuclear Receptor Subfamily 3 Group C Member 1	Glucocorticoid Receptor	ENSG00000113580	P04150
P-Xylene	SMTT02380	NR3C2	4	Nuclear Receptor Subfamily 3 Group C Member 2	Mineralocorticoid Receptor	ENSG00000151623	P08235
P-Xylene	SMTT02550	PGR	11	Progesterone Receptor	Progesterone Receptor	ENSG00000082175	P06401
P-Xylene	SMTT02969	RXRA		retinoid X receptor alpha	Retinoic Acid Receptor RXR-alpha		P19793
Pha	SMTT00051	ACHE		acetylcholinesterase (Yt blood group)	Acetylcholinesterase		P22303
Pha	SMTT00102	ADRA1A		adrenergic, alpha-1A-, receptor	Alpha-1A Adrenergic Receptor		P35348
Pha	SMTT00103	ADRA2A		adrenergic, alpha-2A-, receptor	Alpha-2A Adrenergic Receptor		P08913
Pha	SMTT00105	ADRB1		adrenergic, beta-1-, receptor	Beta-1 Adrenergic Receptor		P08588
Pha	SMTT00106	ADRB2		adrenergic, beta-2-, receptor, surface	Beta-2 Adrenergic Receptor		P07550
Pha	SMTT00636	CHRM1		cholinergic receptor muscarinic 1	Muscarinic Acetylcholine Receptor M1		P11229
Pha	SMTT02024	MAOA	X	Monoamine Oxidase A	Amine Oxidase [flavin-containing] A	ENSG00000189221	P21397
Pha	SMTT02025	MAOB		monoamine oxidase B	Amine Oxidase [flavin-containing] B		P27338
Pha	SMTT02776	PTGS1		prostaglandin-endoperoxide synthase 1	Prostaglandin G/H Synthase 1		P23219
Pha	SMTT02777	PTGS2		prostaglandin-endoperoxide synthase 2	Prostaglandin G/H Synthase 2		P35354
Pha	SMTT03005	SCN5A	3	Sodium Voltage-gated Channel Alpha Subunit 5	Sodium Channel Protein Type 5 Subunit Alpha	ENSG00000183873	Q14524
Pha	SMTT03193	SLC6A2	16	Solute Carrier Family 6 Member 2	Sodium-dependent Noradrenaline Transporter	ENSG00000103546	P23975
Pha	SMTT03195	SLC6A3	5	Solute Carrier Family 6 Member 3	Sodium-dependent Dopamine Transporter	ENSG00000142319	Q01959
Piperlonguminine	SMTT00106	ADRB2		adrenergic, beta-2-, receptor, surface	Beta-2 Adrenergic Receptor		P07550
Piperlonguminine	SMTT00636	CHRM1		cholinergic receptor muscarinic 1	Muscarinic Acetylcholine Receptor M1		P11229
Piperlonguminine	SMTT02025	MAOB		monoamine oxidase B	Amine Oxidase [flavin-containing] B		P27338
Piperlonguminine	SMTT02969	RXRA		retinoid X receptor alpha	Retinoic Acid Receptor RXR-alpha		P19793
Piperlonguminine	SMTT03195	SLC6A3	5	Solute Carrier Family 6 Member 3	Sodium-dependent Dopamine Transporter	ENSG00000142319	Q01959
Piperlonguminine	SMTT03196	SLC6A4		solute carrier family 6 member 4	Sodium-dependent Serotonin Transporter		P31645
Piperlonguminine	SMTT03986	SAA2	11	Serum Amyloid A2		ENSG00000134339	P02735
Prolinum	SMTT00356	BCHE		butyrylcholinesterase	Cholinesterase		P06276
Prolinum	SMTT00838	CTSD	11	Cathepsin D	Cathepsin D	ENSG00000117984	P07339
Prolinum	SMTT01348	GATM	15	Glycine Amidinotransferase	Glycine Amidinotransferase, Mitochondrial	ENSG00000171766	P50440
Prolinum	SMTT02777	PTGS2		prostaglandin-endoperoxide synthase 2	Prostaglandin G/H Synthase 2		P35354
Threonin	SMTT00010	ABAT	16	4-aminobutyrate Aminotransferase	4-aminobutyrate Aminotransferase, Mitochondrial	ENSG00000183044	P80404
Threonin	SMTT00139	AKR1B1		Aldo-keto reductase family 1, member B1 (aldose reductase)	Aldose Reductase		P15121
Threonin	SMTT00356	BCHE		butyrylcholinesterase	Cholinesterase		P06276
Threonin	SMTT00826	CTH	1	Cystathionine Gamma-lyase	Cystathionine Gamma-lyase	ENSG00000116761	P32929
Threonin	SMTT00838	CTSD	11	Cathepsin D	Cathepsin D	ENSG00000117984	P07339
Threonin	SMTT01348	GATM	15	Glycine Amidinotransferase	Glycine Amidinotransferase, Mitochondrial	ENSG00000171766	P50440
Threonin	SMTT01392	GLB1	3	Galactosidase Beta 1		ENSG00000170266
Threonin	SMTT01436	GOT1		glutamic-oxaloacetic transaminase 1	Aspartate Aminotransferase, Cytoplasmic		P17174
Threonin	SMTT01468	GRIN1	9	Glutamate Ionotropic Receptor NMDA Type Subunit 1	Glutamate Receptor Ionotropic, NMDA 1	ENSG00000176884	Q05586
Threonin	SMTT02776	PTGS1		prostaglandin-endoperoxide synthase 1	Prostaglandin G/H Synthase 1		P23219
Threonin	SMTT02777	PTGS2		prostaglandin-endoperoxide synthase 2	Prostaglandin G/H Synthase 2		P35354
Thymol	SMTT00102	ADRA1A		adrenergic, alpha-1A-, receptor	Alpha-1A Adrenergic Receptor		P35348
Thymol	SMTT00105	ADRB1		adrenergic, beta-1-, receptor	Beta-1 Adrenergic Receptor		P08588
Thymol	SMTT00106	ADRB2		adrenergic, beta-2-, receptor, surface	Beta-2 Adrenergic Receptor		P07550
Thymol	SMTT00636	CHRM1		cholinergic receptor muscarinic 1	Muscarinic Acetylcholine Receptor M1		P11229
Thymol	SMTT01086	ELANE	19	Elastase, Neutrophil Expressed	Neutrophil Elastase	ENSG00000197561	P08246
Thymol	SMTT02776	PTGS1		prostaglandin-endoperoxide synthase 1	Prostaglandin G/H Synthase 1		P23219
Thymol	SMTT02777	PTGS2		prostaglandin-endoperoxide synthase 2	Prostaglandin G/H Synthase 2		P35354
Thymol	SMTT03193	SLC6A2	16	Solute Carrier Family 6 Member 2	Sodium-dependent Noradrenaline Transporter	ENSG00000103546	P23975
Thymol	SMTT03195	SLC6A3	5	Solute Carrier Family 6 Member 3	Sodium-dependent Dopamine Transporter	ENSG00000142319	Q01959

## Sheet: shan zhuyu
Ingredients	Target id	Gene symbol	Chromosome	Gene name	Protein name	Ensembl id	UniProt id
(-)-Nopinene	SMTT00102	ADRA1A		adrenergic, alpha-1A-, receptor	Alpha-1A Adrenergic Receptor		P35348
(-)-Nopinene	SMTT00636	CHRM1		cholinergic receptor muscarinic 1	Muscarinic Acetylcholine Receptor M1		P11229
(-)-Nopinene	SMTT02024	MAOA	X	Monoamine Oxidase A	Amine Oxidase [flavin-containing] A	ENSG00000189221	P21397
(-)-Nopinene	SMTT02776	PTGS1		prostaglandin-endoperoxide synthase 1	Prostaglandin G/H Synthase 1		P23219
(-)-Nopinene	SMTT02777	PTGS2		prostaglandin-endoperoxide synthase 2	Prostaglandin G/H Synthase 2		P35354
(-)-Nopinene	SMTT02969	RXRA		retinoid X receptor alpha	Retinoic Acid Receptor RXR-alpha		P19793
(-)-Nopinene	SMTT03193	SLC6A2	16	Solute Carrier Family 6 Member 2	Sodium-dependent Noradrenaline Transporter	ENSG00000103546	P23975
(-)-Nopinene	SMTT03195	SLC6A3	5	Solute Carrier Family 6 Member 3	Sodium-dependent Dopamine Transporter	ENSG00000142319	Q01959
(-)-Pulegone	SMTT00636	CHRM1		cholinergic receptor muscarinic 1	Muscarinic Acetylcholine Receptor M1		P11229
(L)-Alpha-Terpineol	SMTT00102	ADRA1A		adrenergic, alpha-1A-, receptor	Alpha-1A Adrenergic Receptor		P35348
(L)-Alpha-Terpineol	SMTT00636	CHRM1		cholinergic receptor muscarinic 1	Muscarinic Acetylcholine Receptor M1		P11229
(L)-Alpha-Terpineol	SMTT01671	IGHG1		immunoglobulin heavy constant gamma 1	Immunoglobulin heavy constant gamma 1		P01857
(L)-Alpha-Terpineol	SMTT02776	PTGS1		prostaglandin-endoperoxide synthase 1	Prostaglandin G/H Synthase 1		P23219
(L)-Alpha-Terpineol	SMTT02777	PTGS2		prostaglandin-endoperoxide synthase 2	Prostaglandin G/H Synthase 2		P35354
(L)-Alpha-Terpineol	SMTT03005	SCN5A	3	Sodium Voltage-gated Channel Alpha Subunit 5	Sodium Channel Protein Type 5 Subunit Alpha	ENSG00000183873	Q14524
(L)-Alpha-Terpineol	SMTT03193	SLC6A2	16	Solute Carrier Family 6 Member 2	Sodium-dependent Noradrenaline Transporter	ENSG00000103546	P23975
(L)-Alpha-Terpineol	SMTT03195	SLC6A3	5	Solute Carrier Family 6 Member 3	Sodium-dependent Dopamine Transporter	ENSG00000142319	Q01959
1,2-Benzenedicarboxylicacid, Mono(2-Ethyl) Hexylester	SMTT00102	ADRA1A		adrenergic, alpha-1A-, receptor	Alpha-1A Adrenergic Receptor		P35348
1,2-Benzenedicarboxylicacid, Mono(2-Ethyl) Hexylester	SMTT00105	ADRB1		adrenergic, beta-1-, receptor	Beta-1 Adrenergic Receptor		P08588
1,2-Benzenedicarboxylicacid, Mono(2-Ethyl) Hexylester	SMTT00106	ADRB2		adrenergic, beta-2-, receptor, surface	Beta-2 Adrenergic Receptor		P07550
1,2-Benzenedicarboxylicacid, Mono(2-Ethyl) Hexylester	SMTT00636	CHRM1		cholinergic receptor muscarinic 1	Muscarinic Acetylcholine Receptor M1		P11229
1,2-Benzenedicarboxylicacid, Mono(2-Ethyl) Hexylester	SMTT02777	PTGS2		prostaglandin-endoperoxide synthase 2	Prostaglandin G/H Synthase 2		P35354
1,2-Benzenedicarboxylicacid, Mono(2-Ethyl) Hexylester	SMTT02969	RXRA		retinoid X receptor alpha	Retinoic Acid Receptor RXR-alpha		P19793
1,2-Benzenedicarboxylicacid, Mono(2-Ethyl) Hexylester	SMTT03005	SCN5A	3	Sodium Voltage-gated Channel Alpha Subunit 5	Sodium Channel Protein Type 5 Subunit Alpha	ENSG00000183873	Q14524
1,2-Benzenedicarboxylicacid, Mono(2-Ethyl) Hexylester	SMTT03193	SLC6A2	16	Solute Carrier Family 6 Member 2	Sodium-dependent Noradrenaline Transporter	ENSG00000103546	P23975
1,2-Benzenedicarboxylicacid, Mono(2-Ethyl) Hexylester	SMTT03195	SLC6A3	5	Solute Carrier Family 6 Member 3	Sodium-dependent Dopamine Transporter	ENSG00000142319	Q01959
1,2-Benzenedicarboxylicacid, Mono(2-Ethyl) Hexylester	SMTT03196	SLC6A4		solute carrier family 6 member 4	Sodium-dependent Serotonin Transporter		P31645
1,8-Dimethylnaphthalene	SMTT02025	MAOB		monoamine oxidase B	Amine Oxidase [flavin-containing] B		P27338
1,8-Dimethylnaphthalene	SMTT02776	PTGS1		prostaglandin-endoperoxide synthase 1	Prostaglandin G/H Synthase 1		P23219
1,8-Dimethylnaphthalene	SMTT02777	PTGS2		prostaglandin-endoperoxide synthase 2	Prostaglandin G/H Synthase 2		P35354
2,6,10,14,18-Pentamethylicosa-2,6,10,14,18-Pentaene	SMTT02777	PTGS2		prostaglandin-endoperoxide synthase 2	Prostaglandin G/H Synthase 2		P35354
2-Methylnaphthalene	SMTT02025	MAOB		monoamine oxidase B	Amine Oxidase [flavin-containing] B		P27338
3,4,5-Trihydroxybenzoic Acid	SMTT01202	FASN		fatty acid synthase	Fatty Acid Synthase		P49327
3,4,5-Trihydroxybenzoic Acid	SMTT02025	MAOB		monoamine oxidase B	Amine Oxidase [flavin-containing] B		P27338
3,4,5-Trihydroxybenzoic Acid	SMTT02101	MGST1		microsomal glutathione S-transferase 1	Microsomal Glutathione S-transferase 1		P10620
3,4,5-Trihydroxybenzoic Acid	SMTT02550	PGR	11	Progesterone Receptor	Progesterone Receptor	ENSG00000082175	P06401
3,4,5-Trihydroxybenzoic Acid	SMTT02776	PTGS1		prostaglandin-endoperoxide synthase 1	Prostaglandin G/H Synthase 1		P23219
3,4,5-Trihydroxybenzoic Acid	SMTT02777	PTGS2		prostaglandin-endoperoxide synthase 2	Prostaglandin G/H Synthase 2		P35354
3,4,5-Trihydroxybenzoic Acid	SMTT03530	TP53	17	Tumor Protein P53	Cellular Tumor Antigen P53	ENSG00000141510	P04637
4-(4-Ethylphenyl)Benzoic Acid	SMTT01141	ESR1	6	Estrogen Receptor 1	Estrogen Receptor	ENSG00000091831	P03372
4-(4-Ethylphenyl)Benzoic Acid	SMTT02025	MAOB		monoamine oxidase B	Amine Oxidase [flavin-containing] B		P27338
4-(4-Ethylphenyl)Benzoic Acid	SMTT02777	PTGS2		prostaglandin-endoperoxide synthase 2	Prostaglandin G/H Synthase 2		P35354
4-Ethyl-O-Xylene	SMTT03193	SLC6A2	16	Solute Carrier Family 6 Member 2	Sodium-dependent Noradrenaline Transporter	ENSG00000103546	P23975
4-Ethyl-O-Xylene	SMTT03195	SLC6A3	5	Solute Carrier Family 6 Member 3	Sodium-dependent Dopamine Transporter	ENSG00000142319	Q01959
4-Methoxy-1,2-Benzodioxole	SMTT00436	CA2	8	Carbonic Anhydrase 2	Carbonic Anhydrase 2	ENSG00000104267	P00918
4-Methoxy-1,2-Benzodioxole	SMTT02025	MAOB		monoamine oxidase B	Amine Oxidase [flavin-containing] B		P27338
5-Carboxyresorcinol	SMTT02025	MAOB		monoamine oxidase B	Amine Oxidase [flavin-containing] B		P27338
5-Carboxyresorcinol	SMTT02776	PTGS1		prostaglandin-endoperoxide synthase 1	Prostaglandin G/H Synthase 1		P23219
5-Carboxyresorcinol	SMTT02777	PTGS2		prostaglandin-endoperoxide synthase 2	Prostaglandin G/H Synthase 2		P35354
6-Isopropyl-1,4-Dimethylnaphthalene	SMTT00636	CHRM1		cholinergic receptor muscarinic 1	Muscarinic Acetylcholine Receptor M1		P11229
6-Isopropyl-1,4-Dimethylnaphthalene	SMTT02025	MAOB		monoamine oxidase B	Amine Oxidase [flavin-containing] B		P27338
6-Isopropyl-1,4-Dimethylnaphthalene	SMTT02776	PTGS1		prostaglandin-endoperoxide synthase 1	Prostaglandin G/H Synthase 1		P23219
6-Isopropyl-1,4-Dimethylnaphthalene	SMTT02777	PTGS2		prostaglandin-endoperoxide synthase 2	Prostaglandin G/H Synthase 2		P35354
6-Isopropyl-1,4-Dimethylnaphthalene	SMTT03005	SCN5A	3	Sodium Voltage-gated Channel Alpha Subunit 5	Sodium Channel Protein Type 5 Subunit Alpha	ENSG00000183873	Q14524
6-Isopropyl-1,4-Dimethylnaphthalene	SMTT03193	SLC6A2	16	Solute Carrier Family 6 Member 2	Sodium-dependent Noradrenaline Transporter	ENSG00000103546	P23975
7,8-Dehydropenstemoside_Qt	SMTT00436	CA2	8	Carbonic Anhydrase 2	Carbonic Anhydrase 2	ENSG00000104267	P00918
7,8-Dehydropenstemoside_Qt	SMTT01464	GRIA2		glutamate ionotropic receptor AMPA type subunit 2	Glutamate Receptor 2		P42262
7,8-Dehydropenstemoside_Qt	SMTT02747	PRSS1	7	Serine Protease 1	Trypsin-1	ENSG00000204983	P07477
7,8-Dehydropenstemoside_Qt	SMTT02777	PTGS2		prostaglandin-endoperoxide synthase 2	Prostaglandin G/H Synthase 2		P35354
Alpha-Terpineol	SMTT01712	IL6	7	Interleukin 6	Interleukin-6	ENSG00000136244	P05231
Anethole	SMTT00102	ADRA1A		adrenergic, alpha-1A-, receptor	Alpha-1A Adrenergic Receptor		P35348
Anethole	SMTT00106	ADRB2		adrenergic, beta-2-, receptor, surface	Beta-2 Adrenergic Receptor		P07550
Anethole	SMTT00636	CHRM1		cholinergic receptor muscarinic 1	Muscarinic Acetylcholine Receptor M1		P11229
Anethole	SMTT01700	IL2		interleukin 2	Interleukin-2		P60568
Anethole	SMTT01778	JUN		Jun proto-oncogene, AP-1 transcription factor subunit	Transcription Factor AP-1		P05412
Anethole	SMTT02024	MAOA	X	Monoamine Oxidase A	Amine Oxidase [flavin-containing] A	ENSG00000189221	P21397
Anethole	SMTT02025	MAOB		monoamine oxidase B	Amine Oxidase [flavin-containing] B		P27338
Anethole	SMTT03193	SLC6A2	16	Solute Carrier Family 6 Member 2	Sodium-dependent Noradrenaline Transporter	ENSG00000103546	P23975
Anethole	SMTT03195	SLC6A3	5	Solute Carrier Family 6 Member 3	Sodium-dependent Dopamine Transporter	ENSG00000142319	Q01959
Asi	SMTT00010	ABAT	16	4-aminobutyrate Aminotransferase	4-aminobutyrate Aminotransferase, Mitochondrial	ENSG00000183044	P80404
Asi	SMTT00139	AKR1B1		Aldo-keto reductase family 1, member B1 (aldose reductase)	Aldose Reductase		P15121
Asi	SMTT00175	ALOX5		arachidonate 5-lipoxygenase	Arachidonate 5-lipoxygenase		P09917
Asi	SMTT00356	BCHE		butyrylcholinesterase	Cholinesterase		P06276
Asi	SMTT00558	CDC25B		cell division cycle 25B	M-phase Inducer Phosphatase 2		P30305
Asi	SMTT00838	CTSD	11	Cathepsin D	Cathepsin D	ENSG00000117984	P07339
Asi	SMTT01348	GATM	15	Glycine Amidinotransferase	Glycine Amidinotransferase, Mitochondrial	ENSG00000171766	P50440
Asi	SMTT01436	GOT1		glutamic-oxaloacetic transaminase 1	Aspartate Aminotransferase, Cytoplasmic		P17174
Asi	SMTT01463	GRIA1		glutamate ionotropic receptor AMPA type subunit 1	Glutamate Receptor 1		P42261
Azaron	SMTT00102	ADRA1A		adrenergic, alpha-1A-, receptor	Alpha-1A Adrenergic Receptor		P35348
Azaron	SMTT00103	ADRA2A		adrenergic, alpha-2A-, receptor	Alpha-2A Adrenergic Receptor		P08913
Azaron	SMTT00105	ADRB1		adrenergic, beta-1-, receptor	Beta-1 Adrenergic Receptor		P08588
Azaron	SMTT00106	ADRB2		adrenergic, beta-2-, receptor, surface	Beta-2 Adrenergic Receptor		P07550
Azaron	SMTT00636	CHRM1		cholinergic receptor muscarinic 1	Muscarinic Acetylcholine Receptor M1		P11229
Azaron	SMTT02776	PTGS1		prostaglandin-endoperoxide synthase 1	Prostaglandin G/H Synthase 1		P23219
Azaron	SMTT02777	PTGS2		prostaglandin-endoperoxide synthase 2	Prostaglandin G/H Synthase 2		P35354
Azaron	SMTT03005	SCN5A	3	Sodium Voltage-gated Channel Alpha Subunit 5	Sodium Channel Protein Type 5 Subunit Alpha	ENSG00000183873	Q14524
Azaron	SMTT03193	SLC6A2	16	Solute Carrier Family 6 Member 2	Sodium-dependent Noradrenaline Transporter	ENSG00000103546	P23975
Azaron	SMTT03195	SLC6A3	5	Solute Carrier Family 6 Member 3	Sodium-dependent Dopamine Transporter	ENSG00000142319	Q01959
Azaron	SMTT03196	SLC6A4		solute carrier family 6 member 4	Sodium-dependent Serotonin Transporter		P31645
Bb_Nc-0668	SMTT00636	CHRM1		cholinergic receptor muscarinic 1	Muscarinic Acetylcholine Receptor M1		P11229
Bb_Nc-0668	SMTT02025	MAOB		monoamine oxidase B	Amine Oxidase [flavin-containing] B		P27338
Bb_Nc-0668	SMTT02776	PTGS1		prostaglandin-endoperoxide synthase 1	Prostaglandin G/H Synthase 1		P23219
Bb_Nc-0668	SMTT02777	PTGS2		prostaglandin-endoperoxide synthase 2	Prostaglandin G/H Synthase 2		P35354
Bb_Nc-0668	SMTT02969	RXRA		retinoid X receptor alpha	Retinoic Acid Receptor RXR-alpha		P19793
Bb_Nc-0668	SMTT03193	SLC6A2	16	Solute Carrier Family 6 Member 2	Sodium-dependent Noradrenaline Transporter	ENSG00000103546	P23975
Beta-Sitosterol	SMTT00102	ADRA1A		adrenergic, alpha-1A-, receptor	Alpha-1A Adrenergic Receptor		P35348
Beta-Sitosterol	SMTT00106	ADRB2		adrenergic, beta-2-, receptor, surface	Beta-2 Adrenergic Receptor		P07550
Beta-Sitosterol	SMTT00361	BCL2	18	BCL2, Apoptosis Regulator	Apoptosis Regulator Bcl-2	ENSG00000171791	P10415
Beta-Sitosterol	SMTT00636	CHRM1		cholinergic receptor muscarinic 1	Muscarinic Acetylcholine Receptor M1		P11229
Beta-Sitosterol	SMTT01778	JUN		Jun proto-oncogene, AP-1 transcription factor subunit	Transcription Factor AP-1		P05412
Beta-Sitosterol	SMTT01803	KCNH2	7	Potassium Voltage-gated Channel Subfamily H Member 2	Potassium Voltage-gated Channel Subfamily H Member 2	ENSG00000055118	Q12809
Beta-Sitosterol	SMTT02027	MAP2		microtubule associated protein 2	Microtubule-associated Protein 2		P11137
Beta-Sitosterol	SMTT02430	OPRM1		opioid receptor mu 1	Mu-type Opioid Receptor		P35372
Beta-Sitosterol	SMTT02550	PGR	11	Progesterone Receptor	Progesterone Receptor	ENSG00000082175	P06401
Beta-Sitosterol	SMTT02668	PON1	7	Paraoxonase 1	Serum Paraoxonase/arylesterase 1	ENSG00000005421	P27169
Beta-Sitosterol	SMTT02776	PTGS1		prostaglandin-endoperoxide synthase 1	Prostaglandin G/H Synthase 1		P23219
Beta-Sitosterol	SMTT02777	PTGS2		prostaglandin-endoperoxide synthase 2	Prostaglandin G/H Synthase 2		P35354
Beta-Sitosterol	SMTT03005	SCN5A	3	Sodium Voltage-gated Channel Alpha Subunit 5	Sodium Channel Protein Type 5 Subunit Alpha	ENSG00000183873	Q14524
Beta-Sitosterol	SMTT03196	SLC6A4		solute carrier family 6 member 4	Sodium-dependent Serotonin Transporter		P31645
Bu3	SMTT00010	ABAT	16	4-aminobutyrate Aminotransferase	4-aminobutyrate Aminotransferase, Mitochondrial	ENSG00000183044	P80404
Bu3	SMTT00139	AKR1B1		Aldo-keto reductase family 1, member B1 (aldose reductase)	Aldose Reductase		P15121
Bu3	SMTT00356	BCHE		butyrylcholinesterase	Cholinesterase		P06276
Bu3	SMTT00558	CDC25B		cell division cycle 25B	M-phase Inducer Phosphatase 2		P30305
Bu3	SMTT00838	CTSD	11	Cathepsin D	Cathepsin D	ENSG00000117984	P07339
Bu3	SMTT01348	GATM	15	Glycine Amidinotransferase	Glycine Amidinotransferase, Mitochondrial	ENSG00000171766	P50440
Bu3	SMTT01426	GNMT	6	Glycine N-methyltransferase	Glycine N-methyltransferase	ENSG00000124713	Q14749
Bu3	SMTT01456	GPT		glutamic--pyruvic transaminase	Alanine Aminotransferase 1		P24298
Bu3	SMTT02142	MMP8		Matrix Metallopeptidase 8	Neutrophil Collagenase		P22894
Bu3	SMTT02776	PTGS1		prostaglandin-endoperoxide synthase 1	Prostaglandin G/H Synthase 1		P23219
Bu3	SMTT02777	PTGS2		prostaglandin-endoperoxide synthase 2	Prostaglandin G/H Synthase 2		P35354
Bu3	SMTT03764	XDH	2	Xanthine Dehydrogenase	Xanthine Dehydrogenase/oxidase	ENSG00000158125	P47989
Butylated Hydroxytoluene	SMTT00102	ADRA1A		adrenergic, alpha-1A-, receptor	Alpha-1A Adrenergic Receptor		P35348
Butylated Hydroxytoluene	SMTT00105	ADRB1		adrenergic, beta-1-, receptor	Beta-1 Adrenergic Receptor		P08588
Butylated Hydroxytoluene	SMTT00106	ADRB2		adrenergic, beta-2-, receptor, surface	Beta-2 Adrenergic Receptor		P07550
Butylated Hydroxytoluene	SMTT00390	BMP4	14	Bone Morphogenetic Protein 4	Bone Morphogenetic Protein 4	ENSG00000125378	P12644
Butylated Hydroxytoluene	SMTT00636	CHRM1		cholinergic receptor muscarinic 1	Muscarinic Acetylcholine Receptor M1		P11229
Butylated Hydroxytoluene	SMTT01472	GRIN3A		glutamate ionotropic receptor NMDA type subunit 3A	Glutamate Receptor Ionotropic, NMDA 3A		Q8TCU5
Butylated Hydroxytoluene	SMTT01569	HMOX1	22	Heme Oxygenase 1	Heme Oxygenase 1	ENSG00000100292	P09601
Butylated Hydroxytoluene	SMTT01833	KDR	4	Kinase Insert Domain Receptor	Vascular Endothelial Growth Factor Receptor 2	ENSG00000128052	P35968
Butylated Hydroxytoluene	SMTT02969	RXRA		retinoid X receptor alpha	Retinoic Acid Receptor RXR-alpha		P19793
Butylated Hydroxytoluene	SMTT03005	SCN5A	3	Sodium Voltage-gated Channel Alpha Subunit 5	Sodium Channel Protein Type 5 Subunit Alpha	ENSG00000183873	Q14524
Butylated Hydroxytoluene	SMTT03062	SFTPB	2	Surfactant Protein B		ENSG00000168878
Butylated Hydroxytoluene	SMTT03193	SLC6A2	16	Solute Carrier Family 6 Member 2	Sodium-dependent Noradrenaline Transporter	ENSG00000103546	P23975
Butylated Hydroxytoluene	SMTT03195	SLC6A3	5	Solute Carrier Family 6 Member 3	Sodium-dependent Dopamine Transporter	ENSG00000142319	Q01959
Butylated Hydroxytoluene	SMTT03196	SLC6A4		solute carrier family 6 member 4	Sodium-dependent Serotonin Transporter		P31645
Butylated Hydroxytoluene	SMTT04044	PECAM1	17	Platelet And Endothelial Cell Adhesion Molecule 1		ENSG00000261371	P16284
Butylated Hydroxytoluene	SMTT04159	PCDH12	5	Protocadherin 12		ENSG00000113555	Q9NPG4
Capillarisin	SMTT00139	AKR1B1		Aldo-keto reductase family 1, member B1 (aldose reductase)	Aldose Reductase		P15121
Capillarisin	SMTT00461	CALM3	19	Calmodulin 3		ENSG00000160014
Capillarisin	SMTT00569	CDK2		cyclin dependent kinase 2	Cyclin-dependent Kinase 2		P24941
Capillarisin	SMTT01483	GSK3B		glycogen synthase kinase 3 beta	Glycogen Synthase Kinase-3 Beta		P49841
Capillarisin	SMTT02143	MMP9	20	Matrix Metallopeptidase 9	Matrix Metalloproteinase-9	ENSG00000100985	P14780
Capillarisin	SMTT02776	PTGS1		prostaglandin-endoperoxide synthase 1	Prostaglandin G/H Synthase 1		P23219
Capillarisin	SMTT02777	PTGS2		prostaglandin-endoperoxide synthase 2	Prostaglandin G/H Synthase 2		P35354
Cinnamein	SMTT00105	ADRB1		adrenergic, beta-1-, receptor	Beta-1 Adrenergic Receptor		P08588
Cinnamein	SMTT00106	ADRB2		adrenergic, beta-2-, receptor, surface	Beta-2 Adrenergic Receptor		P07550
Cinnamein	SMTT00636	CHRM1		cholinergic receptor muscarinic 1	Muscarinic Acetylcholine Receptor M1		P11229
Cinnamein	SMTT02025	MAOB		monoamine oxidase B	Amine Oxidase [flavin-containing] B		P27338
Cirsilneol	SMTT03256	SOD1	21	Superoxide Dismutase 1	Superoxide Dismutase [Cu-Zn]	ENSG00000142168	P00441
Cornudentanone	SMTT02777	PTGS2		prostaglandin-endoperoxide synthase 2	Prostaglandin G/H Synthase 2		P35354
Coumaran	SMTT02747	PRSS1	7	Serine Protease 1	Trypsin-1	ENSG00000204983	P07477
Dbp	SMTT00102	ADRA1A		adrenergic, alpha-1A-, receptor	Alpha-1A Adrenergic Receptor		P35348
Dbp	SMTT00106	ADRB2		adrenergic, beta-2-, receptor, surface	Beta-2 Adrenergic Receptor		P07550
Dbp	SMTT00636	CHRM1		cholinergic receptor muscarinic 1	Muscarinic Acetylcholine Receptor M1		P11229
Dbp	SMTT01483	GSK3B		glycogen synthase kinase 3 beta	Glycogen Synthase Kinase-3 Beta		P49841
Dbp	SMTT01671	IGHG1		immunoglobulin heavy constant gamma 1	Immunoglobulin heavy constant gamma 1		P01857
Dbp	SMTT02776	PTGS1		prostaglandin-endoperoxide synthase 1	Prostaglandin G/H Synthase 1		P23219
Dbp	SMTT02777	PTGS2		prostaglandin-endoperoxide synthase 2	Prostaglandin G/H Synthase 2		P35354
Dbp	SMTT02969	RXRA		retinoid X receptor alpha	Retinoic Acid Receptor RXR-alpha		P19793
Dbp	SMTT03193	SLC6A2	16	Solute Carrier Family 6 Member 2	Sodium-dependent Noradrenaline Transporter	ENSG00000103546	P23975
Dbp	SMTT03195	SLC6A3	5	Solute Carrier Family 6 Member 3	Sodium-dependent Dopamine Transporter	ENSG00000142319	Q01959
Dbp	SMTT03196	SLC6A4		solute carrier family 6 member 4	Sodium-dependent Serotonin Transporter		P31645
Dehydromevalonic Lactone	SMTT02747	PRSS1	7	Serine Protease 1	Trypsin-1	ENSG00000204983	P07477
Dibp	SMTT00106	ADRB2		adrenergic, beta-2-, receptor, surface	Beta-2 Adrenergic Receptor		P07550
Dibp	SMTT00636	CHRM1		cholinergic receptor muscarinic 1	Muscarinic Acetylcholine Receptor M1		P11229
Dibp	SMTT02379	NR3C1	5	Nuclear Receptor Subfamily 3 Group C Member 1	Glucocorticoid Receptor	ENSG00000113580	P04150
Dibp	SMTT02380	NR3C2	4	Nuclear Receptor Subfamily 3 Group C Member 2	Mineralocorticoid Receptor	ENSG00000151623	P08235
Dibp	SMTT02550	PGR	11	Progesterone Receptor	Progesterone Receptor	ENSG00000082175	P06401
Dibp	SMTT02969	RXRA		retinoid X receptor alpha	Retinoic Acid Receptor RXR-alpha		P19793
Dibp	SMTT03193	SLC6A2	16	Solute Carrier Family 6 Member 2	Sodium-dependent Noradrenaline Transporter	ENSG00000103546	P23975
Dibp	SMTT03195	SLC6A3	5	Solute Carrier Family 6 Member 3	Sodium-dependent Dopamine Transporter	ENSG00000142319	Q01959
Dibp	SMTT03196	SLC6A4		solute carrier family 6 member 4	Sodium-dependent Serotonin Transporter		P31645
Diop	SMTT00106	ADRB2		adrenergic, beta-2-, receptor, surface	Beta-2 Adrenergic Receptor		P07550
Diop	SMTT03005	SCN5A	3	Sodium Voltage-gated Channel Alpha Subunit 5	Sodium Channel Protein Type 5 Subunit Alpha	ENSG00000183873	Q14524
Dle	SMTT00010	ABAT	16	4-aminobutyrate Aminotransferase	4-aminobutyrate Aminotransferase, Mitochondrial	ENSG00000183044	P80404
Dle	SMTT00139	AKR1B1		Aldo-keto reductase family 1, member B1 (aldose reductase)	Aldose Reductase		P15121
Dle	SMTT00356	BCHE		butyrylcholinesterase	Cholinesterase		P06276
Dle	SMTT00838	CTSD	11	Cathepsin D	Cathepsin D	ENSG00000117984	P07339
Eee	SMTT00356	BCHE		butyrylcholinesterase	Cholinesterase		P06276
Eee	SMTT01348	GATM	15	Glycine Amidinotransferase	Glycine Amidinotransferase, Mitochondrial	ENSG00000171766	P50440
Eee	SMTT02776	PTGS1		prostaglandin-endoperoxide synthase 1	Prostaglandin G/H Synthase 1		P23219
Eic	SMTT00636	CHRM1		cholinergic receptor muscarinic 1	Muscarinic Acetylcholine Receptor M1		P11229
Eic	SMTT01671	IGHG1		immunoglobulin heavy constant gamma 1	Immunoglobulin heavy constant gamma 1		P01857
Eic	SMTT02776	PTGS1		prostaglandin-endoperoxide synthase 1	Prostaglandin G/H Synthase 1		P23219
Eic	SMTT02777	PTGS2		prostaglandin-endoperoxide synthase 2	Prostaglandin G/H Synthase 2		P35354
Eic	SMTT02969	RXRA		retinoid X receptor alpha	Retinoic Acid Receptor RXR-alpha		P19793
Eic	SMTT03193	SLC6A2	16	Solute Carrier Family 6 Member 2	Sodium-dependent Noradrenaline Transporter	ENSG00000103546	P23975
Eic	SMTT03590	TRPV1		transient receptor potential cation channel subfamily V member 1	Transient Receptor Potential Cation Channel Subfamily V Member 1		Q8NER1
Eld	SMTT02776	PTGS1		prostaglandin-endoperoxide synthase 1	Prostaglandin G/H Synthase 1		P23219
Eld	SMTT02777	PTGS2		prostaglandin-endoperoxide synthase 2	Prostaglandin G/H Synthase 2		P35354
Ethyl Linolenate	SMTT02776	PTGS1		prostaglandin-endoperoxide synthase 1	Prostaglandin G/H Synthase 1		P23219
Eugenol	SMTT00023	ABCC2	10	ATP Binding Cassette Subfamily C Member 2	Canalicular Multispecific Organic Anion Transporter 1	ENSG00000023839	Q92887
Eugenol	SMTT00102	ADRA1A		adrenergic, alpha-1A-, receptor	Alpha-1A Adrenergic Receptor		P35348
Eugenol	SMTT00103	ADRA2A		adrenergic, alpha-2A-, receptor	Alpha-2A Adrenergic Receptor		P08913
Eugenol	SMTT00105	ADRB1		adrenergic, beta-1-, receptor	Beta-1 Adrenergic Receptor		P08588
Eugenol	SMTT00106	ADRB2		adrenergic, beta-2-, receptor, surface	Beta-2 Adrenergic Receptor		P07550
Eugenol	SMTT00129	AHR		Aryl hydrocarbon receptor	Aryl Hydrocarbon Receptor		P35869
Eugenol	SMTT00175	ALOX5		arachidonate 5-lipoxygenase	Arachidonate 5-lipoxygenase		P09917
Eugenol	SMTT00295	ATP2C1	3	ATPase Secretory Pathway Ca2+ Transporting 1	Calcium-transporting ATPase Type 2C Member 1	ENSG00000017260	P98194
Eugenol	SMTT00554	CD86		CD86 molecule	T-lymphocyte Activation Antigen CD86		P42081
Eugenol	SMTT00636	CHRM1		cholinergic receptor muscarinic 1	Muscarinic Acetylcholine Receptor M1		P11229
Eugenol	SMTT00809	CRYZ		crystallin zeta	Quinone Oxidoreductase		Q08257
Eugenol	SMTT00865	CYP1A1		cytochrome P450 family 1 subfamily A member 1	Cytochrome P450 1A1		P04798
Eugenol	SMTT00867	CYP1B1	2	Cytochrome P450 Family 1 Subfamily B Member 1	Cytochrome P450 1B1	ENSG00000138061	Q16678
Eugenol	SMTT01103	ENOX2		ecto-NOX disulfide-thiol exchanger 2	Ecto-NOX Disulfide-thiol Exchanger 2		Q16206
Eugenol	SMTT02024	MAOA	X	Monoamine Oxidase A	Amine Oxidase [flavin-containing] A	ENSG00000189221	P21397
Eugenol	SMTT02025	MAOB		monoamine oxidase B	Amine Oxidase [flavin-containing] B		P27338
Eugenol	SMTT02194	MUC1	1	Mucin 1, Cell Surface Associated		ENSG00000185499
Eugenol	SMTT02349	NOS2		nitric oxide synthase 2	Nitric Oxide Synthase, Inducible		P35228
Eugenol	SMTT02604	PLAU	10	Plasminogen Activator, Urokinase	Urokinase-type Plasminogen Activator	ENSG00000122861	P00749
Eugenol	SMTT02696	PPP3CA		protein phosphatase 3 catalytic subunit alpha	Serine/threonine-protein Phosphatase 2B Catalytic Subunit Alpha Isoform		Q08209
Eugenol	SMTT02776	PTGS1		prostaglandin-endoperoxide synthase 1	Prostaglandin G/H Synthase 1		P23219
Eugenol	SMTT02777	PTGS2		prostaglandin-endoperoxide synthase 2	Prostaglandin G/H Synthase 2		P35354
Eugenol	SMTT02865	RELA		RELA proto-oncogene, NF-kB subunit	Transcription Factor P65		Q04206
Eugenol	SMTT03005	SCN5A	3	Sodium Voltage-gated Channel Alpha Subunit 5	Sodium Channel Protein Type 5 Subunit Alpha	ENSG00000183873	Q14524
Eugenol	SMTT03193	SLC6A2	16	Solute Carrier Family 6 Member 2	Sodium-dependent Noradrenaline Transporter	ENSG00000103546	P23975
Eugenol	SMTT03195	SLC6A3	5	Solute Carrier Family 6 Member 3	Sodium-dependent Dopamine Transporter	ENSG00000142319	Q01959
Eugenol	SMTT03583	TRPC3	4	Transient Receptor Potential Cation Channel Subfamily C Member 3		ENSG00000138741
Eugenol	SMTT03591	TRPV3	17	Transient Receptor Potential Cation Channel Subfamily V Member 3	Transient Receptor Potential Cation Channel Subfamily V Member 3	ENSG00000167723	Q8NET8
Eugenol	SMTT04054	PGA5	11	Pepsinogen 5, Group I (pepsinogen A)		ENSG00000256713	P00790
Fuseloel	SMTT00356	BCHE		butyrylcholinesterase	Cholinesterase		P06276
Gly	SMTT00010	ABAT	16	4-aminobutyrate Aminotransferase	4-aminobutyrate Aminotransferase, Mitochondrial	ENSG00000183044	P80404
Gly	SMTT00139	AKR1B1		Aldo-keto reductase family 1, member B1 (aldose reductase)	Aldose Reductase		P15121
Gly	SMTT00148	ALAS1		5'-aminolevulinate synthase 1	5-aminolevulinate Synthase, Nonspecific, Mitochondrial		P13196
Gly	SMTT00149	ALAS2	X	5'-aminolevulinate Synthase 2	5-aminolevulinate Synthase, Erythroid-specific, Mitochondrial	ENSG00000158578	P22557
Gly	SMTT00153	ALDH2	12	Aldehyde Dehydrogenase 2 Family Member	Aldehyde Dehydrogenase, Mitochondrial	ENSG00000111275	P05091
Gly	SMTT00194	AMY2A		amylase, alpha 2A(pancreatic)	Pancreatic Alpha-amylase		P04746
Gly	SMTT00295	ATP2C1	3	ATPase Secretory Pathway Ca2+ Transporting 1	Calcium-transporting ATPase Type 2C Member 1	ENSG00000017260	P98194
Gly	SMTT00356	BCHE		butyrylcholinesterase	Cholinesterase		P06276
Gly	SMTT00487	CAT	11	Catalase	Catalase	ENSG00000121691	P04040
Gly	SMTT00558	CDC25B		cell division cycle 25B	M-phase Inducer Phosphatase 2		P30305
Gly	SMTT00826	CTH	1	Cystathionine Gamma-lyase	Cystathionine Gamma-lyase	ENSG00000116761	P32929
Gly	SMTT00830	CTNNB1	3	Catenin Beta 1	Catenin Beta-1	ENSG00000168036	P35222
Gly	SMTT00838	CTSD	11	Cathepsin D	Cathepsin D	ENSG00000117984	P07339
Gly	SMTT01348	GATM	15	Glycine Amidinotransferase	Glycine Amidinotransferase, Mitochondrial	ENSG00000171766	P50440
Gly	SMTT01392	GLB1	3	Galactosidase Beta 1		ENSG00000170266
Gly	SMTT01426	GNMT	6	Glycine N-methyltransferase	Glycine N-methyltransferase	ENSG00000124713	Q14749
Gly	SMTT01436	GOT1		glutamic-oxaloacetic transaminase 1	Aspartate Aminotransferase, Cytoplasmic		P17174
Gly	SMTT01456	GPT		glutamic--pyruvic transaminase	Alanine Aminotransferase 1		P24298
Gly	SMTT01457	GPT2	16	Glutamic--pyruvic Transaminase 2	Alanine Aminotransferase 2	ENSG00000166123	Q8TD30
Gly	SMTT01463	GRIA1		glutamate ionotropic receptor AMPA type subunit 1	Glutamate Receptor 1		P42261
Gly	SMTT01468	GRIN1	9	Glutamate Ionotropic Receptor NMDA Type Subunit 1	Glutamate Receptor Ionotropic, NMDA 1	ENSG00000176884	Q05586
Gly	SMTT01472	GRIN3A		glutamate ionotropic receptor NMDA type subunit 3A	Glutamate Receptor Ionotropic, NMDA 3A		Q8TCU5
Gly	SMTT02024	MAOA	X	Monoamine Oxidase A	Amine Oxidase [flavin-containing] A	ENSG00000189221	P21397
Gly	SMTT02025	MAOB		monoamine oxidase B	Amine Oxidase [flavin-containing] B		P27338
Gly	SMTT02071	ME1		Malic enzyme 1	NADP-dependent Malic Enzyme		P48163
Gly	SMTT02142	MMP8		Matrix Metallopeptidase 8	Neutrophil Collagenase		P22894
Gly	SMTT02594	PKLR	1	Pyruvate Kinase L/R	Pyruvate Kinase PKLR	ENSG00000143627	P30613
Gly	SMTT02776	PTGS1		prostaglandin-endoperoxide synthase 1	Prostaglandin G/H Synthase 1		P23219
Gly	SMTT02777	PTGS2		prostaglandin-endoperoxide synthase 2	Prostaglandin G/H Synthase 2		P35354
Gly	SMTT02803	PYGL	14	Glycogen Phosphorylase L	Glycogen Phosphorylase, Liver Form	ENSG00000100504	P06737
Gly	SMTT03764	XDH	2	Xanthine Dehydrogenase	Xanthine Dehydrogenase/oxidase	ENSG00000158125	P47989
Gly	SMTT04237	PLB1	2	Phospholipase B1		ENSG00000163803	Q6P1J6
Gro	SMTT00102	ADRA1A		adrenergic, alpha-1A-, receptor	Alpha-1A Adrenergic Receptor		P35348
Gro	SMTT00103	ADRA2A		adrenergic, alpha-2A-, receptor	Alpha-2A Adrenergic Receptor		P08913
Gro	SMTT00105	ADRB1		adrenergic, beta-1-, receptor	Beta-1 Adrenergic Receptor		P08588
Gro	SMTT00106	ADRB2		adrenergic, beta-2-, receptor, surface	Beta-2 Adrenergic Receptor		P07550
Gro	SMTT00636	CHRM1		cholinergic receptor muscarinic 1	Muscarinic Acetylcholine Receptor M1		P11229
Gro	SMTT02024	MAOA	X	Monoamine Oxidase A	Amine Oxidase [flavin-containing] A	ENSG00000189221	P21397
Gro	SMTT02025	MAOB		monoamine oxidase B	Amine Oxidase [flavin-containing] B		P27338
Gro	SMTT03193	SLC6A2	16	Solute Carrier Family 6 Member 2	Sodium-dependent Noradrenaline Transporter	ENSG00000103546	P23975
Gro	SMTT03195	SLC6A3	5	Solute Carrier Family 6 Member 3	Sodium-dependent Dopamine Transporter	ENSG00000142319	Q01959
H-Met-H	SMTT00838	CTSD	11	Cathepsin D	Cathepsin D	ENSG00000117984	P07339
Hexanal	SMTT00541	CD36	7	CD36 Molecule		ENSG00000135218
Hexanal	SMTT01170	F3		coagulation factor III, tissue factor	Tissue Factor		P13726
Hexanal	SMTT01778	JUN		Jun proto-oncogene, AP-1 transcription factor subunit	Transcription Factor AP-1		P05412
Hexanal	SMTT02034	MAPK10	4	Mitogen-activated Protein Kinase 10	Mitogen-activated Protein Kinase 10	ENSG00000109339	P53779
Hexanal	SMTT03502	TNF		tumor necrosis factor	Tumor Necrosis Factor		P01375
Hexanal	SMTT04128	ABI1	10	Abl Interactor 1		ENSG00000136754	Q8IZP0
Hydroxygenkwanin	SMTT00461	CALM3	19	Calmodulin 3		ENSG00000160014
Hydroxygenkwanin	SMTT02349	NOS2		nitric oxide synthase 2	Nitric Oxide Synthase, Inducible		P35228
Hydroxygenkwanin	SMTT02747	PRSS1	7	Serine Protease 1	Trypsin-1	ENSG00000204983	P07477
Hydroxygenkwanin	SMTT02776	PTGS1		prostaglandin-endoperoxide synthase 1	Prostaglandin G/H Synthase 1		P23219
Hydroxygenkwanin	SMTT02777	PTGS2		prostaglandin-endoperoxide synthase 2	Prostaglandin G/H Synthase 2		P35354
Isoeugenol	SMTT00102	ADRA1A		adrenergic, alpha-1A-, receptor	Alpha-1A Adrenergic Receptor		P35348
Isoeugenol	SMTT00103	ADRA2A		adrenergic, alpha-2A-, receptor	Alpha-2A Adrenergic Receptor		P08913
Isoeugenol	SMTT00105	ADRB1		adrenergic, beta-1-, receptor	Beta-1 Adrenergic Receptor		P08588
Isoeugenol	SMTT00106	ADRB2		adrenergic, beta-2-, receptor, surface	Beta-2 Adrenergic Receptor		P07550
Isoeugenol	SMTT00636	CHRM1		cholinergic receptor muscarinic 1	Muscarinic Acetylcholine Receptor M1		P11229
Isoeugenol	SMTT01700	IL2		interleukin 2	Interleukin-2		P60568
Isoeugenol	SMTT02024	MAOA	X	Monoamine Oxidase A	Amine Oxidase [flavin-containing] A	ENSG00000189221	P21397
Isoeugenol	SMTT02025	MAOB		monoamine oxidase B	Amine Oxidase [flavin-containing] B		P27338
Isoeugenol	SMTT02776	PTGS1		prostaglandin-endoperoxide synthase 1	Prostaglandin G/H Synthase 1		P23219
Isoeugenol	SMTT02777	PTGS2		prostaglandin-endoperoxide synthase 2	Prostaglandin G/H Synthase 2		P35354
Isoeugenol	SMTT02865	RELA		RELA proto-oncogene, NF-kB subunit	Transcription Factor P65		Q04206
Isoeugenol	SMTT03193	SLC6A2	16	Solute Carrier Family 6 Member 2	Sodium-dependent Noradrenaline Transporter	ENSG00000103546	P23975
Isoeugenol	SMTT03195	SLC6A3	5	Solute Carrier Family 6 Member 3	Sodium-dependent Dopamine Transporter	ENSG00000142319	Q01959
Isoeugenol	SMTT03988	NFATC3	16	Nuclear Factor Of Activated T Cells 3		ENSG00000072736	Q12968
Isorhamnetin	SMTT00051	ACHE		acetylcholinesterase (Yt blood group)	Acetylcholinesterase		P22303
Isorhamnetin	SMTT00139	AKR1B1		Aldo-keto reductase family 1, member B1 (aldose reductase)	Aldose Reductase		P15121
Isorhamnetin	SMTT00244	AR	X	Androgen Receptor	Androgen Receptor	ENSG00000169083	P10275
Isorhamnetin	SMTT00461	CALM3	19	Calmodulin 3		ENSG00000160014
Isorhamnetin	SMTT00520	CCNA2		cyclin A2	Cyclin-A2		P20248
Isorhamnetin	SMTT00569	CDK2		cyclin dependent kinase 2	Cyclin-dependent Kinase 2		P24941
Isorhamnetin	SMTT01141	ESR1	6	Estrogen Receptor 1	Estrogen Receptor	ENSG00000091831	P03372
Isorhamnetin	SMTT01142	ESR2		estrogen receptor 2	Estrogen Receptor Beta		Q92731
Isorhamnetin	SMTT01464	GRIA2		glutamate ionotropic receptor AMPA type subunit 2	Glutamate Receptor 2		P42262
Isorhamnetin	SMTT01483	GSK3B		glycogen synthase kinase 3 beta	Glycogen Synthase Kinase-3 Beta		P49841
Isorhamnetin	SMTT02025	MAOB		monoamine oxidase B	Amine Oxidase [flavin-containing] B		P27338
Isorhamnetin	SMTT02248	NCF1	7	Neutrophil Cytosolic Factor 1	Neutrophil Cytosol Factor 1	ENSG00000158517	P14598
Isorhamnetin	SMTT02251	NCOA1		nuclear receptor coactivator 1	Nuclear Receptor Coactivator 1		Q15788
Isorhamnetin	SMTT02349	NOS2		nitric oxide synthase 2	Nitric Oxide Synthase, Inducible		P35228
Isorhamnetin	SMTT02747	PRSS1	7	Serine Protease 1	Trypsin-1	ENSG00000204983	P07477
Isorhamnetin	SMTT02776	PTGS1		prostaglandin-endoperoxide synthase 1	Prostaglandin G/H Synthase 1		P23219
Isorhamnetin	SMTT02777	PTGS2		prostaglandin-endoperoxide synthase 2	Prostaglandin G/H Synthase 2		P35354
Isorhamnetin	SMTT02865	RELA		RELA proto-oncogene, NF-kB subunit	Transcription Factor P65		Q04206
Isorhamnetin	SMTT03764	XDH	2	Xanthine Dehydrogenase	Xanthine Dehydrogenase/oxidase	ENSG00000158125	P47989
Isorhamnetin	SMTT04024	OLR1	12	Oxidized Low Density Lipoprotein Receptor 1		ENSG00000173391	P78380
Istidina	SMTT02776	PTGS1		prostaglandin-endoperoxide synthase 1	Prostaglandin G/H Synthase 1		P23219
Istidina	SMTT02777	PTGS2		prostaglandin-endoperoxide synthase 2	Prostaglandin G/H Synthase 2		P35354
L-Ile	SMTT00010	ABAT	16	4-aminobutyrate Aminotransferase	4-aminobutyrate Aminotransferase, Mitochondrial	ENSG00000183044	P80404
L-Ile	SMTT00356	BCHE		butyrylcholinesterase	Cholinesterase		P06276
L-Ile	SMTT00838	CTSD	11	Cathepsin D	Cathepsin D	ENSG00000117984	P07339
L-Ile	SMTT01348	GATM	15	Glycine Amidinotransferase	Glycine Amidinotransferase, Mitochondrial	ENSG00000171766	P50440
L-Serin	SMTT00010	ABAT	16	4-aminobutyrate Aminotransferase	4-aminobutyrate Aminotransferase, Mitochondrial	ENSG00000183044	P80404
L-Serin	SMTT00139	AKR1B1		Aldo-keto reductase family 1, member B1 (aldose reductase)	Aldose Reductase		P15121
L-Serin	SMTT00184	AMD1		adenosylmethionine decarboxylase 1	S-adenosylmethionine Decarboxylase Proenzyme		P17707
L-Serin	SMTT00356	BCHE		butyrylcholinesterase	Cholinesterase		P06276
L-Serin	SMTT00826	CTH	1	Cystathionine Gamma-lyase	Cystathionine Gamma-lyase	ENSG00000116761	P32929
L-Serin	SMTT00838	CTSD	11	Cathepsin D	Cathepsin D	ENSG00000117984	P07339
L-Serin	SMTT01348	GATM	15	Glycine Amidinotransferase	Glycine Amidinotransferase, Mitochondrial	ENSG00000171766	P50440
L-Serin	SMTT01392	GLB1	3	Galactosidase Beta 1		ENSG00000170266
L-Serin	SMTT01436	GOT1		glutamic-oxaloacetic transaminase 1	Aspartate Aminotransferase, Cytoplasmic		P17174
L-Serin	SMTT01456	GPT		glutamic--pyruvic transaminase	Alanine Aminotransferase 1		P24298
L-Serin	SMTT01468	GRIN1	9	Glutamate Ionotropic Receptor NMDA Type Subunit 1	Glutamate Receptor Ionotropic, NMDA 1	ENSG00000176884	Q05586
L-Serin	SMTT02776	PTGS1		prostaglandin-endoperoxide synthase 1	Prostaglandin G/H Synthase 1		P23219
L-Serin	SMTT03764	XDH	2	Xanthine Dehydrogenase	Xanthine Dehydrogenase/oxidase	ENSG00000158125	P47989
Len	SMTT00356	BCHE		butyrylcholinesterase	Cholinesterase		P06276
Linalool	SMTT00636	CHRM1		cholinergic receptor muscarinic 1	Muscarinic Acetylcholine Receptor M1		P11229
Linoleic	SMTT00103	ADRA2A		adrenergic, alpha-2A-, receptor	Alpha-2A Adrenergic Receptor		P08913
Linoleic	SMTT00105	ADRB1		adrenergic, beta-1-, receptor	Beta-1 Adrenergic Receptor		P08588
Linoleic	SMTT00106	ADRB2		adrenergic, beta-2-, receptor, surface	Beta-2 Adrenergic Receptor		P07550
Linoleic	SMTT00636	CHRM1		cholinergic receptor muscarinic 1	Muscarinic Acetylcholine Receptor M1		P11229
Linoleic	SMTT02025	MAOB		monoamine oxidase B	Amine Oxidase [flavin-containing] B		P27338
Linoleic	SMTT02776	PTGS1		prostaglandin-endoperoxide synthase 1	Prostaglandin G/H Synthase 1		P23219
Linoleic	SMTT02777	PTGS2		prostaglandin-endoperoxide synthase 2	Prostaglandin G/H Synthase 2		P35354
Linoleic	SMTT02969	RXRA		retinoid X receptor alpha	Retinoic Acid Receptor RXR-alpha		P19793
Linoleic	SMTT03193	SLC6A2	16	Solute Carrier Family 6 Member 2	Sodium-dependent Noradrenaline Transporter	ENSG00000103546	P23975
Linoleic	SMTT03195	SLC6A3	5	Solute Carrier Family 6 Member 3	Sodium-dependent Dopamine Transporter	ENSG00000142319	Q01959
Linoleic	SMTT03196	SLC6A4		solute carrier family 6 member 4	Sodium-dependent Serotonin Transporter		P31645
Linolenate	SMTT02776	PTGS1		prostaglandin-endoperoxide synthase 1	Prostaglandin G/H Synthase 1		P23219
Linolenate	SMTT02777	PTGS2		prostaglandin-endoperoxide synthase 2	Prostaglandin G/H Synthase 2		P35354
Lpg	SMTT00010	ABAT	16	4-aminobutyrate Aminotransferase	4-aminobutyrate Aminotransferase, Mitochondrial	ENSG00000183044	P80404
Lpg	SMTT00356	BCHE		butyrylcholinesterase	Cholinesterase		P06276
Lpg	SMTT00487	CAT	11	Catalase	Catalase	ENSG00000121691	P04040
Lpg	SMTT00558	CDC25B		cell division cycle 25B	M-phase Inducer Phosphatase 2		P30305
Lpg	SMTT00826	CTH	1	Cystathionine Gamma-lyase	Cystathionine Gamma-lyase	ENSG00000116761	P32929
Lpg	SMTT00838	CTSD	11	Cathepsin D	Cathepsin D	ENSG00000117984	P07339
Lpg	SMTT01348	GATM	15	Glycine Amidinotransferase	Glycine Amidinotransferase, Mitochondrial	ENSG00000171766	P50440
Lpg	SMTT01392	GLB1	3	Galactosidase Beta 1		ENSG00000170266
Lpg	SMTT01436	GOT1		glutamic-oxaloacetic transaminase 1	Aspartate Aminotransferase, Cytoplasmic		P17174
Lpg	SMTT01456	GPT		glutamic--pyruvic transaminase	Alanine Aminotransferase 1		P24298
Lpg	SMTT01468	GRIN1	9	Glutamate Ionotropic Receptor NMDA Type Subunit 1	Glutamate Receptor Ionotropic, NMDA 1	ENSG00000176884	Q05586
Lpg	SMTT02071	ME1		Malic enzyme 1	NADP-dependent Malic Enzyme		P48163
Lpg	SMTT02142	MMP8		Matrix Metallopeptidase 8	Neutrophil Collagenase		P22894
Lpg	SMTT02594	PKLR	1	Pyruvate Kinase L/R	Pyruvate Kinase PKLR	ENSG00000143627	P30613
Lpg	SMTT02776	PTGS1		prostaglandin-endoperoxide synthase 1	Prostaglandin G/H Synthase 1		P23219
Lpg	SMTT03764	XDH	2	Xanthine Dehydrogenase	Xanthine Dehydrogenase/oxidase	ENSG00000158125	P47989
Mandenol	SMTT02776	PTGS1		prostaglandin-endoperoxide synthase 1	Prostaglandin G/H Synthase 1		P23219
Mandenol	SMTT02777	PTGS2		prostaglandin-endoperoxide synthase 2	Prostaglandin G/H Synthase 2		P35354
Methyl Linolelaidate	SMTT02776	PTGS1		prostaglandin-endoperoxide synthase 1	Prostaglandin G/H Synthase 1		P23219
Methyl Linolelaidate	SMTT02777	PTGS2		prostaglandin-endoperoxide synthase 2	Prostaglandin G/H Synthase 2		P35354
Methyl Linolelaidate	SMTT02969	RXRA		retinoid X receptor alpha	Retinoic Acid Receptor RXR-alpha		P19793
Methyleugenol	SMTT00102	ADRA1A		adrenergic, alpha-1A-, receptor	Alpha-1A Adrenergic Receptor		P35348
Methyleugenol	SMTT00103	ADRA2A		adrenergic, alpha-2A-, receptor	Alpha-2A Adrenergic Receptor		P08913
Methyleugenol	SMTT00105	ADRB1		adrenergic, beta-1-, receptor	Beta-1 Adrenergic Receptor		P08588
Methyleugenol	SMTT00106	ADRB2		adrenergic, beta-2-, receptor, surface	Beta-2 Adrenergic Receptor		P07550
Methyleugenol	SMTT00636	CHRM1		cholinergic receptor muscarinic 1	Muscarinic Acetylcholine Receptor M1		P11229
Methyleugenol	SMTT02025	MAOB		monoamine oxidase B	Amine Oxidase [flavin-containing] B		P27338
Methyleugenol	SMTT02604	PLAU	10	Plasminogen Activator, Urokinase	Urokinase-type Plasminogen Activator	ENSG00000122861	P00749
Methyleugenol	SMTT02776	PTGS1		prostaglandin-endoperoxide synthase 1	Prostaglandin G/H Synthase 1		P23219
Methyleugenol	SMTT02777	PTGS2		prostaglandin-endoperoxide synthase 2	Prostaglandin G/H Synthase 2		P35354
Methyleugenol	SMTT03005	SCN5A	3	Sodium Voltage-gated Channel Alpha Subunit 5	Sodium Channel Protein Type 5 Subunit Alpha	ENSG00000183873	Q14524
Methyleugenol	SMTT03193	SLC6A2	16	Solute Carrier Family 6 Member 2	Sodium-dependent Noradrenaline Transporter	ENSG00000103546	P23975
Methyleugenol	SMTT03195	SLC6A3	5	Solute Carrier Family 6 Member 3	Sodium-dependent Dopamine Transporter	ENSG00000142319	Q01959
Methyleugenol	SMTT03196	SLC6A4		solute carrier family 6 member 4	Sodium-dependent Serotonin Transporter		P31645
Methylgallate	SMTT00103	ADRA2A		adrenergic, alpha-2A-, receptor	Alpha-2A Adrenergic Receptor		P08913
Methylgallate	SMTT01464	GRIA2		glutamate ionotropic receptor AMPA type subunit 2	Glutamate Receptor 2		P42262
Methylgallate	SMTT02025	MAOB		monoamine oxidase B	Amine Oxidase [flavin-containing] B		P27338
Methylgallate	SMTT02776	PTGS1		prostaglandin-endoperoxide synthase 1	Prostaglandin G/H Synthase 1		P23219
Methylgallate	SMTT02777	PTGS2		prostaglandin-endoperoxide synthase 2	Prostaglandin G/H Synthase 2		P35354
Methyllinolenate	SMTT02776	PTGS1		prostaglandin-endoperoxide synthase 1	Prostaglandin G/H Synthase 1		P23219
Methyllinolenate	SMTT02777	PTGS2		prostaglandin-endoperoxide synthase 2	Prostaglandin G/H Synthase 2		P35354
Methyllinolenate	SMTT02969	RXRA		retinoid X receptor alpha	Retinoic Acid Receptor RXR-alpha		P19793
Methyllinolenate	SMTT03193	SLC6A2	16	Solute Carrier Family 6 Member 2	Sodium-dependent Noradrenaline Transporter	ENSG00000103546	P23975
Mlt	SMTT00010	ABAT	16	4-aminobutyrate Aminotransferase	4-aminobutyrate Aminotransferase, Mitochondrial	ENSG00000183044	P80404
Mlt	SMTT00139	AKR1B1		Aldo-keto reductase family 1, member B1 (aldose reductase)	Aldose Reductase		P15121
Mlt	SMTT00356	BCHE		butyrylcholinesterase	Cholinesterase		P06276
Mlt	SMTT00838	CTSD	11	Cathepsin D	Cathepsin D	ENSG00000117984	P07339
Mlt	SMTT01436	GOT1		glutamic-oxaloacetic transaminase 1	Aspartate Aminotransferase, Cytoplasmic		P17174
Mlt	SMTT01456	GPT		glutamic--pyruvic transaminase	Alanine Aminotransferase 1		P24298
Nonox D	SMTT02025	MAOB		monoamine oxidase B	Amine Oxidase [flavin-containing] B		P27338
Nonox D	SMTT02776	PTGS1		prostaglandin-endoperoxide synthase 1	Prostaglandin G/H Synthase 1		P23219
Nonox D	SMTT02777	PTGS2		prostaglandin-endoperoxide synthase 2	Prostaglandin G/H Synthase 2		P35354
Pel	SMTT02024	MAOA	X	Monoamine Oxidase A	Amine Oxidase [flavin-containing] A	ENSG00000189221	P21397
Pha	SMTT00051	ACHE		acetylcholinesterase (Yt blood group)	Acetylcholinesterase		P22303
Pha	SMTT00102	ADRA1A		adrenergic, alpha-1A-, receptor	Alpha-1A Adrenergic Receptor		P35348
Pha	SMTT00103	ADRA2A		adrenergic, alpha-2A-, receptor	Alpha-2A Adrenergic Receptor		P08913
Pha	SMTT00105	ADRB1		adrenergic, beta-1-, receptor	Beta-1 Adrenergic Receptor		P08588
Pha	SMTT00106	ADRB2		adrenergic, beta-2-, receptor, surface	Beta-2 Adrenergic Receptor		P07550
Pha	SMTT00636	CHRM1		cholinergic receptor muscarinic 1	Muscarinic Acetylcholine Receptor M1		P11229
Pha	SMTT02024	MAOA	X	Monoamine Oxidase A	Amine Oxidase [flavin-containing] A	ENSG00000189221	P21397
Pha	SMTT02025	MAOB		monoamine oxidase B	Amine Oxidase [flavin-containing] B		P27338
Pha	SMTT02776	PTGS1		prostaglandin-endoperoxide synthase 1	Prostaglandin G/H Synthase 1		P23219
Pha	SMTT02777	PTGS2		prostaglandin-endoperoxide synthase 2	Prostaglandin G/H Synthase 2		P35354
Pha	SMTT03005	SCN5A	3	Sodium Voltage-gated Channel Alpha Subunit 5	Sodium Channel Protein Type 5 Subunit Alpha	ENSG00000183873	Q14524
Pha	SMTT03193	SLC6A2	16	Solute Carrier Family 6 Member 2	Sodium-dependent Noradrenaline Transporter	ENSG00000103546	P23975
Pha	SMTT03195	SLC6A3	5	Solute Carrier Family 6 Member 3	Sodium-dependent Dopamine Transporter	ENSG00000142319	Q01959
Phosphonofluoridic Acid,(L-Methylethyl)-,Cyclohexyl Ester	SMTT00051	ACHE		acetylcholinesterase (Yt blood group)	Acetylcholinesterase		P22303
Phosphonofluoridic Acid,(L-Methylethyl)-,Cyclohexyl Ester	SMTT02747	PRSS1	7	Serine Protease 1	Trypsin-1	ENSG00000204983	P07477
Poriferast-5-En-3Beta-Ol	SMTT02550	PGR	11	Progesterone Receptor	Progesterone Receptor	ENSG00000082175	P06401
Prolinum	SMTT00356	BCHE		butyrylcholinesterase	Cholinesterase		P06276
Prolinum	SMTT00838	CTSD	11	Cathepsin D	Cathepsin D	ENSG00000117984	P07339
Prolinum	SMTT01348	GATM	15	Glycine Amidinotransferase	Glycine Amidinotransferase, Mitochondrial	ENSG00000171766	P50440
Prolinum	SMTT02777	PTGS2		prostaglandin-endoperoxide synthase 2	Prostaglandin G/H Synthase 2		P35354
Protocatechualdehyde	SMTT00636	CHRM1		cholinergic receptor muscarinic 1	Muscarinic Acetylcholine Receptor M1		P11229
Protocatechualdehyde	SMTT02417	ODC1		ornithine decarboxylase 1	Ornithine Decarboxylase		P11926
Quercetin	SMTT00032	ABCG2		ATP-binding cassette, sub-family G (WHITE), member 2	ATP-binding Cassette Sub-family G Member 2		Q9UNQ0
Quercetin	SMTT00038	ACACA	17	Acetyl-CoA Carboxylase Alpha	Acetyl-CoA Carboxylase 1	ENSG00000278540	Q13085
Quercetin	SMTT00051	ACHE		acetylcholinesterase (Yt blood group)	Acetylcholinesterase		P22303
Quercetin	SMTT00056	ACPP		acid phosphatase, prostate	Prostatic Acid Phosphatase		P15309
Quercetin	SMTT00106	ADRB2		adrenergic, beta-2-, receptor, surface	Beta-2 Adrenergic Receptor		P07550
Quercetin	SMTT00129	AHR		Aryl hydrocarbon receptor	Aryl Hydrocarbon Receptor		P35869
Quercetin	SMTT00139	AKR1B1		Aldo-keto reductase family 1, member B1 (aldose reductase)	Aldose Reductase		P15121
Quercetin	SMTT00144	AKT1	14	AKT Serine/threonine Kinase 1	RAC-alpha Serine/threonine-protein Kinase	ENSG00000142208	P31749
Quercetin	SMTT00175	ALOX5		arachidonate 5-lipoxygenase	Arachidonate 5-lipoxygenase		P09917
Quercetin	SMTT00244	AR	X	Androgen Receptor	Androgen Receptor	ENSG00000169083	P10275
Quercetin	SMTT00361	BCL2	18	BCL2, Apoptosis Regulator	Apoptosis Regulator Bcl-2	ENSG00000171791	P10415
Quercetin	SMTT00362	BCL2L1		BCL2 like 1	Bcl-2-like Protein 1		Q07817
Quercetin	SMTT00380	BIRC5		Baculoviral IAP repeat containing 5	Baculoviral IAP Repeat-containing Protein 5		O15392
Quercetin	SMTT00389	BMP2	20	Bone Morphogenetic Protein 2		ENSG00000125845
Quercetin	SMTT00480	CASP3		Caspase 3	Caspase-3		P42574
Quercetin	SMTT00482	CASP8	2	Caspase 8	Caspase-8	ENSG00000064012	Q14790
Quercetin	SMTT00487	CAT	11	Catalase	Catalase	ENSG00000121691	P04040
Quercetin	SMTT00490	CAV1	7	Caveolin 1		ENSG00000105974
Quercetin	SMTT00516	CCL2		C-C motif chemokine ligand 2	C-C Motif Chemokine 2		P13500
Quercetin	SMTT00521	CCND1	11	Cyclin D1	G1/S-specific Cyclin-D1	ENSG00000110092	P24385
Quercetin	SMTT00547	CD40LG	X	CD40 Ligand	CD40 Ligand	ENSG00000102245	P29965
Quercetin	SMTT00577	CDKN1A	6	Cyclin Dependent Kinase Inhibitor 1A	Cyclin-dependent Kinase Inhibitor 1	ENSG00000124762	P38936
Quercetin	SMTT00580	CDKN2A	9	Cyclin Dependent Kinase Inhibitor 2A		ENSG00000147889
Quercetin	SMTT00628	CHEK2	22	Checkpoint Kinase 2	Serine/threonine-protein Kinase Chk2	ENSG00000183765	O96017
Quercetin	SMTT00654	CHUK	10	Conserved Helix-loop-helix Ubiquitous Kinase	Inhibitor Of Nuclear Factor Kappa-B Kinase Subunit Alpha	ENSG00000213341	O15111
Quercetin	SMTT00721	COL1A1	17	Collagen Type I Alpha 1 Chain	Collagen Alpha-1(I) Chain	ENSG00000108821	P02452
Quercetin	SMTT00726	COL3A1	2	Collagen Type III Alpha 1 Chain	Collagen Alpha-1(III) Chain	ENSG00000168542	P02461
Quercetin	SMTT00793	CRP		C-reactive protein	C-reactive Protein		P02741
Quercetin	SMTT00838	CTSD	11	Cathepsin D	Cathepsin D	ENSG00000117984	P07339
Quercetin	SMTT00849	CXCL10		C-X-C motif chemokine ligand 10	C-X-C Motif Chemokine 10		P02778
Quercetin	SMTT00851	CXCL8		C-X-C motif chemokine ligand 8	Interleukin-8		P10145
Quercetin	SMTT00865	CYP1A1		cytochrome P450 family 1 subfamily A member 1	Cytochrome P450 1A1		P04798
Quercetin	SMTT00866	CYP1A2		cytochrome P450 family 1 subfamily A member 2	Cytochrome P450 1A2		P05177
Quercetin	SMTT00867	CYP1B1	2	Cytochrome P450 Family 1 Subfamily B Member 1	Cytochrome P450 1B1	ENSG00000138061	Q16678
Quercetin	SMTT00883	CYP3A4		cytochrome P450 family 3 subfamily A member 4	Cytochrome P450 3A4		P08684
Quercetin	SMTT01033	DUOX2	15	Dual Oxidase 2		ENSG00000140279
Quercetin	SMTT01069	EGF	4	Epidermal Growth Factor	Pro-epidermal Growth Factor	ENSG00000138798	P01133
Quercetin	SMTT01070	EGFR	7	Epidermal Growth Factor Receptor	Epidermal Growth Factor Receptor	ENSG00000146648	P00533
Quercetin	SMTT01084	EIF6		eukaryotic translation initiation factor 6	Eukaryotic Translation Initiation Factor 6		P56537
Quercetin	SMTT01124	ERBB2	17	Erb-b2 Receptor Tyrosine Kinase 2	Receptor Tyrosine-protein Kinase ErbB-2	ENSG00000141736	P04626
Quercetin	SMTT01125	ERBB3	12	Erb-b2 Receptor Tyrosine Kinase 3		ENSG00000065361
Quercetin	SMTT01141	ESR1	6	Estrogen Receptor 1	Estrogen Receptor	ENSG00000091831	P03372
Quercetin	SMTT01142	ESR2		estrogen receptor 2	Estrogen Receptor Beta		Q92731
Quercetin	SMTT01170	F3		coagulation factor III, tissue factor	Tissue Factor		P13726
Quercetin	SMTT01272	FOS	14	Fos Proto-oncogene, AP-1 Transcription Factor Subunit	Proto-oncogene C-Fos	ENSG00000170345	P01100
Quercetin	SMTT01380	GJA1	6	Gap Junction Protein Alpha 1	Gap Junction Alpha-1 Protein	ENSG00000152661	P17302
Quercetin	SMTT01483	GSK3B		glycogen synthase kinase 3 beta	Glycogen Synthase Kinase-3 Beta		P49841
Quercetin	SMTT01489	GSTM1		glutathione S-transferase mu 1	Glutathione S-transferase Mu 1		P09488
Quercetin	SMTT01490	GSTM2		glutathione S-transferase mu 2	Glutathione S-transferase Mu 2		P28161
Quercetin	SMTT01491	GSTP1		glutathione S-transferase pi 1	Glutathione S-transferase P		P09211
Quercetin	SMTT01550	HIF1A		hypoxia inducible factor 1 subunit alpha	Hypoxia-inducible Factor 1-alpha		Q16665
Quercetin	SMTT01569	HMOX1	22	Heme Oxygenase 1	Heme Oxygenase 1	ENSG00000100292	P09601
Quercetin	SMTT01614	HSF1		heat shock transcription factor 1	Heat Shock Factor Protein 1		Q00613
Quercetin	SMTT01618	HSPA5		heat shock protein family A (Hsp70) member 5	Endoplasmic reticulum chaperone BiP		P11021
Quercetin	SMTT01620	HSPB1	7	Heat Shock Protein Family B (small) Member 1	Heat Shock Protein Beta-1	ENSG00000106211	P04792
Quercetin	SMTT01638	ICAM1		intercellular adhesion molecule 1	Intercellular Adhesion Molecule 1		P05362
Quercetin	SMTT01652	IFNG		interferon gamma	Interferon Gamma		P01579
Quercetin	SMTT01665	IGF2	11	Insulin Like Growth Factor 2		ENSG00000167244
Quercetin	SMTT01668	IGFBP3		insulin like growth factor binding protein 3	Insulin-like Growth Factor-binding Protein 3		P17936
Quercetin	SMTT01682	IL10	1	Interleukin 10	Interleukin-10	ENSG00000136634	P22301
Quercetin	SMTT01696	IL1A		interleukin 1 alpha	Interleukin-1 Alpha		P01583
Quercetin	SMTT01697	IL1B		interleukin 1 beta	Interleukin-1 Beta		P01584
Quercetin	SMTT01700	IL2		interleukin 2	Interleukin-2		P60568
Quercetin	SMTT01712	IL6	7	Interleukin 6	Interleukin-6	ENSG00000136244	P05231
Quercetin	SMTT01726	INSR	19	Insulin Receptor	Insulin Receptor	ENSG00000171105	P06213
Quercetin	SMTT01732	IRF1	5	Interferon Regulatory Factor 1		ENSG00000125347
Quercetin	SMTT01778	JUN		Jun proto-oncogene, AP-1 transcription factor subunit	Transcription Factor AP-1		P05412
Quercetin	SMTT01803	KCNH2	7	Potassium Voltage-gated Channel Subfamily H Member 2	Potassium Voltage-gated Channel Subfamily H Member 2	ENSG00000055118	Q12809
Quercetin	SMTT02025	MAOB		monoamine oxidase B	Amine Oxidase [flavin-containing] B		P27338
Quercetin	SMTT02033	MAPK1	22	Mitogen-activated Protein Kinase 1	Mitogen-activated Protein Kinase 1	ENSG00000100030	P28482
Quercetin	SMTT02037	MAPK3		Mitogen-activated Protein Kinase 3	Mitogen-activated Protein Kinase 3		P27361
Quercetin	SMTT02095	MGAM		maltase-glucoamylase	Maltase-glucoamylase, Intestinal		O43451
Quercetin	SMTT02132	MMP1	11	Matrix Metallopeptidase 1	Interstitial Collagenase	ENSG00000196611	P03956
Quercetin	SMTT02137	MMP2	16	Matrix Metallopeptidase 2	72 KDa Type IV Collagenase	ENSG00000087245	P08253
Quercetin	SMTT02140	MMP3		Matrix Metallopeptidase 3	Stromelysin-1		P08254
Quercetin	SMTT02143	MMP9	20	Matrix Metallopeptidase 9	Matrix Metalloproteinase-9	ENSG00000100985	P14780
Quercetin	SMTT02157	MPO	17	Myeloperoxidase	Myeloperoxidase	ENSG00000005381	P05164
Quercetin	SMTT02203	MYC	8	MYC Proto-oncogene, BHLH Transcription Factor	Myc Proto-oncogene Protein	ENSG00000136997	P01106
Quercetin	SMTT02248	NCF1	7	Neutrophil Cytosolic Factor 1	Neutrophil Cytosol Factor 1	ENSG00000158517	P14598
Quercetin	SMTT02314	NFKBIA	14	NFKB Inhibitor Alpha	NF-kappa-B Inhibitor Alpha	ENSG00000100906	P25963
Quercetin	SMTT02349	NOS2		nitric oxide synthase 2	Nitric Oxide Synthase, Inducible		P35228
Quercetin	SMTT02350	NOS3		nitric oxide synthase 3	Nitric Oxide Synthase, Endothelial		P29474
Quercetin	SMTT02358	NPEPPS		aminopeptidase puromycin sensitive	Puromycin-sensitive Aminopeptidase		P55786
Quercetin	SMTT02368	NQO1		NAD(P)H quinone dehydrogenase 1	NAD(P)H Dehydrogenase [quinone] 1		P15559
Quercetin	SMTT02374	NR1I2		nuclear receptor subfamily 1 group I member 2	Nuclear Receptor Subfamily 1 Group I Member 2		O75469
Quercetin	SMTT02375	NR1I3		nuclear receptor subfamily 1 group I member 3	Nuclear Receptor Subfamily 1 Group I Member 3		Q14994
Quercetin	SMTT02417	ODC1		ornithine decarboxylase 1	Ornithine Decarboxylase		P11926
Quercetin	SMTT02471	PARP1		poly(ADP-ribose) polymerase 1	Poly [ADP-ribose] Polymerase 1		P09874
Quercetin	SMTT02603	PLAT	8	Plasminogen Activator, Tissue Type	Tissue-type Plasminogen Activator	ENSG00000104368	P00750
Quercetin	SMTT02604	PLAU	10	Plasminogen Activator, Urokinase	Urokinase-type Plasminogen Activator	ENSG00000122861	P00749
Quercetin	SMTT02668	PON1	7	Paraoxonase 1	Serum Paraoxonase/arylesterase 1	ENSG00000005421	P27169
Quercetin	SMTT02671	POR	7	Cytochrome P450 Oxidoreductase	NADPH--cytochrome P450 Reductase	ENSG00000127948	P16435
Quercetin	SMTT02679	PPARA		peroxisome proliferator activated receptor alpha	Peroxisome Proliferator-activated Receptor Alpha		Q07869
Quercetin	SMTT02680	PPARD		peroxisome proliferator activated receptor delta	Peroxisome Proliferator-activated Receptor Delta		Q03181
Quercetin	SMTT02681	PPARG	3	Peroxisome Proliferator Activated Receptor Gamma	Peroxisome Proliferator-activated Receptor Gamma	ENSG00000132170	P37231
Quercetin	SMTT02717	PRKCA		protein kinase C alpha	Protein Kinase C Alpha Type		P17252
Quercetin	SMTT02718	PRKCB		protein kinase C beta	Protein Kinase C Beta Type		P05771
Quercetin	SMTT02747	PRSS1	7	Serine Protease 1	Trypsin-1	ENSG00000204983	P07477
Quercetin	SMTT02769	PTEN	10	Phosphatase And Tensin Homolog	Phosphatidylinositol 3,4,5-trisphosphate 3-phosphatase And Dual-specificity Protein Phosphatase PTEN	ENSG00000171862	P60484
Quercetin	SMTT02772	PTGER3		prostaglandin E receptor 3	Prostaglandin E2 Receptor EP3 Subtype		P43115
Quercetin	SMTT02776	PTGS1		prostaglandin-endoperoxide synthase 1	Prostaglandin G/H Synthase 1		P23219
Quercetin	SMTT02777	PTGS2		prostaglandin-endoperoxide synthase 2	Prostaglandin G/H Synthase 2		P35354
Quercetin	SMTT02824	RAF1	3	Raf-1 Proto-oncogene, Serine/threonine Kinase	RAF Proto-oncogene Serine/threonine-protein Kinase	ENSG00000132155	P04049
Quercetin	SMTT02836	RASA1	5	RAS P21 Protein Activator 1		ENSG00000145715
Quercetin	SMTT02839	RASSF1	3	Ras Association Domain Family Member 1		ENSG00000068028
Quercetin	SMTT02842	RB1	13	RB Transcriptional Corepressor 1	Retinoblastoma-associated Protein	ENSG00000139687	P06400
Quercetin	SMTT02865	RELA		RELA proto-oncogene, NF-kB subunit	Transcription Factor P65		Q04206
Quercetin	SMTT02967	RUNX2	6	Runt Related Transcription Factor 2		ENSG00000124813
Quercetin	SMTT02969	RXRA		retinoid X receptor alpha	Retinoic Acid Receptor RXR-alpha		P19793
Quercetin	SMTT03005	SCN5A	3	Sodium Voltage-gated Channel Alpha Subunit 5	Sodium Channel Protein Type 5 Subunit Alpha	ENSG00000183873	Q14524
Quercetin	SMTT03028	SELE		selectin E	E-selectin		P16581
Quercetin	SMTT03048	SERPINE1	7	Serpin Family E Member 1	Plasminogen Activator Inhibitor 1	ENSG00000106366	P05121
Quercetin	SMTT03256	SOD1	21	Superoxide Dismutase 1	Superoxide Dismutase [Cu-Zn]	ENSG00000142168	P00441
Quercetin	SMTT03317	STAT1	2	Signal Transducer And Activator Of Transcription 1		ENSG00000115415
Quercetin	SMTT03347	SULT1E1		sulfotransferase family 1E member 1	Estrogen Sulfotransferase		P49888
Quercetin	SMTT03447	TGFB1	19	Transforming Growth Factor Beta 1	Transforming Growth Factor Beta-1	ENSG00000105329	P01137
Quercetin	SMTT03461	THBD	20	Thrombomodulin	Thrombomodulin	ENSG00000178726	P07204
Quercetin	SMTT03502	TNF		tumor necrosis factor	Tumor Necrosis Factor		P01375
Quercetin	SMTT03526	TOP1		DNA topoisomerase I	DNA Topoisomerase 1		P11387
Quercetin	SMTT03527	TOP2A	17	DNA Topoisomerase II Alpha	DNA Topoisomerase 2-alpha	ENSG00000131747	P11388
Quercetin	SMTT03530	TP53	17	Tumor Protein P53	Cellular Tumor Antigen P53	ENSG00000141510	P04637
Quercetin	SMTT03701	VCAM1		vascular cell adhesion molecule 1	Vascular Cell Adhesion Protein 1		P19320
Quercetin	SMTT03708	VEGFA		vascular endothelial growth factor A	Vascular Endothelial Growth Factor A		P15692
Quercetin	SMTT03764	XDH	2	Xanthine Dehydrogenase	Xanthine Dehydrogenase/oxidase	ENSG00000158125	P47989
Quercetin	SMTT03845	CCNB1	5	Cyclin B1		ENSG00000134057	P14635
Quercetin	SMTT03857	ELK1	X	ELK1, ETS Transcription Factor		ENSG00000126767	P19419
Quercetin	SMTT03877	BAX	19	BCL2 Associated X, Apoptosis Regulator		ENSG00000087088	Q07812
Quercetin	SMTT03893	DIO1	1	Iodothyronine Deiodinase 1		ENSG00000211452	P49895
Quercetin	SMTT03908	E2F1	20	E2F Transcription Factor 1		ENSG00000101412	Q01094
Quercetin	SMTT03909	E2F2	1	E2F Transcription Factor 2		ENSG00000007968	Q14209
Quercetin	SMTT03915	CLDN4	7	Claudin 4		ENSG00000189143	O14493
Quercetin	SMTT03918	CASP9	1	Caspase 9		ENSG00000132906	P55211
Quercetin	SMTT03920	RUNX1T1	8	RUNX1 Translocation Partner 1		ENSG00000079102	Q06455
Quercetin	SMTT03927	HAS2	8	Hyaluronan Synthase 2		ENSG00000170961	Q92819
Quercetin	SMTT03935	HK2	2	Hexokinase 2		ENSG00000159399	P52789
Quercetin	SMTT03972	CXCL2	4	C-X-C Motif Chemokine Ligand 2		ENSG00000081041	P19875
Quercetin	SMTT03990	NFE2L2	2	Nuclear Factor, Erythroid 2 Like 2		ENSG00000116044	Q16236
Quercetin	SMTT04001	NKX3-1	8	NK3 Homeobox 1		ENSG00000167034	Q99801
Quercetin	SMTT04010	CXCL11	4	C-X-C Motif Chemokine Ligand 11		ENSG00000169248	O14625
Quercetin	SMTT04037	PCOLCE	7	Procollagen C-endopeptidase Enhancer		ENSG00000106333	Q15113
Quercetin	SMTT04055	PSMD3	17	Proteasome 26S Subunit, Non-ATPase 3		ENSG00000108344	O43242
Quercetin	SMTT04074	SLC2A4	17	Solute Carrier Family 2 Member 4		ENSG00000181856	P14672
Quercetin	SMTT04090	SOD3	4	Superoxide Dismutase 3		ENSG00000109610	P08294
Quercetin	SMTT04094	SPP1	4	Secreted Phosphoprotein 1		ENSG00000118785	P10451
Quercetin	SMTT04106	AHSA1	14	Activator Of HSP90 ATPase Activity 1		ENSG00000100591	O95433
Quercetin	SMTT04114	DCAF5	14	DDB1 And CUL4 Associated Factor 5		ENSG00000139990	Q96JK2
Quercetin	SMTT04177	HERC5	4	HECT And RLD Domain Containing E3 Ubiquitin Protein Ligase 5		ENSG00000138646	Q9UII4
Quercetin	SMTT04258	PRXC1A		Peroxidase C1A			P00433
Quercetin	SMTT04260	gyrB		DNA Gyrase Subunit B			P0AES6
Quercetin	SMTT04266	CDC2		Cell Division Control Protein 2 Homolog/cyclin dependent kinase 1			P06493
Safrol	SMTT00102	ADRA1A		adrenergic, alpha-1A-, receptor	Alpha-1A Adrenergic Receptor		P35348
Safrol	SMTT00103	ADRA2A		adrenergic, alpha-2A-, receptor	Alpha-2A Adrenergic Receptor		P08913
Safrol	SMTT00105	ADRB1		adrenergic, beta-1-, receptor	Beta-1 Adrenergic Receptor		P08588
Safrol	SMTT00106	ADRB2		adrenergic, beta-2-, receptor, surface	Beta-2 Adrenergic Receptor		P07550
Safrol	SMTT00569	CDK2		cyclin dependent kinase 2	Cyclin-dependent Kinase 2		P24941
Safrol	SMTT00636	CHRM1		cholinergic receptor muscarinic 1	Muscarinic Acetylcholine Receptor M1		P11229
Safrol	SMTT02024	MAOA	X	Monoamine Oxidase A	Amine Oxidase [flavin-containing] A	ENSG00000189221	P21397
Safrol	SMTT02025	MAOB		monoamine oxidase B	Amine Oxidase [flavin-containing] B		P27338
Safrol	SMTT02776	PTGS1		prostaglandin-endoperoxide synthase 1	Prostaglandin G/H Synthase 1		P23219
Safrol	SMTT02777	PTGS2		prostaglandin-endoperoxide synthase 2	Prostaglandin G/H Synthase 2		P35354
Safrol	SMTT03193	SLC6A2	16	Solute Carrier Family 6 Member 2	Sodium-dependent Noradrenaline Transporter	ENSG00000103546	P23975
Safrol	SMTT03195	SLC6A3	5	Solute Carrier Family 6 Member 3	Sodium-dependent Dopamine Transporter	ENSG00000142319	Q01959
Salicylic Acid	SMTT00140	AKR1C1		Aldo-keto reductase family 1, member C1 (dihydrodiol dehydrogenase 1; 20-alpha (3-alpha)-hydroxysteroid dehydrogenase)	Aldo-keto Reductase Family 1 Member C1		Q04828
Salicylic Acid	SMTT00175	ALOX5		arachidonate 5-lipoxygenase	Arachidonate 5-lipoxygenase		P09917
Salicylic Acid	SMTT00216	AOC3		amine oxidase, copper containing 3 (vascular adhesion protein 1)	Membrane Primary Amine Oxidase		Q16853
Salicylic Acid	SMTT00230	APOA1	11	Apolipoprotein A1	Apolipoprotein A-I	ENSG00000118137	P02647
Salicylic Acid	SMTT00487	CAT	11	Catalase	Catalase	ENSG00000121691	P04040
Salicylic Acid	SMTT01057	EDN1	6	Endothelin 1	Endothelin-1	ENSG00000078401	P05305
Salicylic Acid	SMTT01202	FASN		fatty acid synthase	Fatty Acid Synthase		P49327
Salicylic Acid	SMTT01397	GLIPR2		GLI pathogenesis related 2	Golgi-associated Plant Pathogenesis-related Protein 1		Q9H4G4
Salicylic Acid	SMTT01491	GSTP1		glutathione S-transferase pi 1	Glutathione S-transferase P		P09211
Salicylic Acid	SMTT01501	GUSB	7	Glucuronidase Beta		ENSG00000169919
Salicylic Acid	SMTT01651	IFNB1		interferon beta 1	Interferon Beta		P01574
Salicylic Acid	SMTT01710	IL4		interleukin 4	Interleukin-4		P05112
Salicylic Acid	SMTT01985	LRP1		LDL receptor related protein 1	Prolow-density Lipoprotein Receptor-related Protein 1		Q07954
Salicylic Acid	SMTT02025	MAOB		monoamine oxidase B	Amine Oxidase [flavin-containing] B		P27338
Salicylic Acid	SMTT02248	NCF1	7	Neutrophil Cytosolic Factor 1	Neutrophil Cytosol Factor 1	ENSG00000158517	P14598
Salicylic Acid	SMTT02312	NFKB1	4	Nuclear Factor Kappa B Subunit 1	Nuclear Factor NF-kappa-B P105 Subunit	ENSG00000109320	P19838
Salicylic Acid	SMTT02540	PFKM	12	Phosphofructokinase, Muscle		ENSG00000152556
Salicylic Acid	SMTT02594	PKLR	1	Pyruvate Kinase L/R	Pyruvate Kinase PKLR	ENSG00000143627	P30613
Salicylic Acid	SMTT02615	PLG	6	Plasminogen	Plasminogen	ENSG00000122194	P00747
Salicylic Acid	SMTT02668	PON1	7	Paraoxonase 1	Serum Paraoxonase/arylesterase 1	ENSG00000005421	P27169
Salicylic Acid	SMTT02775	PTGIS	20	Prostaglandin I2 Synthase	Prostacyclin Synthase	ENSG00000124212	Q16647
Salicylic Acid	SMTT02776	PTGS1		prostaglandin-endoperoxide synthase 1	Prostaglandin G/H Synthase 1		P23219
Salicylic Acid	SMTT02777	PTGS2		prostaglandin-endoperoxide synthase 2	Prostaglandin G/H Synthase 2		P35354
Salicylic Acid	SMTT02865	RELA		RELA proto-oncogene, NF-kB subunit	Transcription Factor P65		Q04206
Salicylic Acid	SMTT03256	SOD1	21	Superoxide Dismutase 1	Superoxide Dismutase [Cu-Zn]	ENSG00000142168	P00441
Salicylic Acid	SMTT03385	TAT	16	Tyrosine Aminotransferase	Tyrosine Aminotransferase	ENSG00000198650	P17735
Salicylic Acid	SMTT03537	TPO	2	Thyroid Peroxidase	Thyroid Peroxidase	ENSG00000115705	P07202
Salicylic Acid	SMTT04077	TERF1	8	Telomeric Repeat Binding Factor 1		ENSG00000147601	P54274
Salicylic Acid	SMTT04156	HEY1	8	Hes Related Family BHLH Transcription Factor With YRPW Motif 1		ENSG00000164683	Q9Y5J3
Salicylic Acid	SMTT04213	FTMT	5	Ferritin Mitochondrial		ENSG00000181867	Q8N4E7
Scoparone	SMTT00106	ADRB2		adrenergic, beta-2-, receptor, surface	Beta-2 Adrenergic Receptor		P07550
Scoparone	SMTT00516	CCL2		C-C motif chemokine ligand 2	C-C Motif Chemokine 2		P13500
Scoparone	SMTT00636	CHRM1		cholinergic receptor muscarinic 1	Muscarinic Acetylcholine Receptor M1		P11229
Scoparone	SMTT00851	CXCL8		C-X-C motif chemokine ligand 8	Interleukin-8		P10145
Scoparone	SMTT01464	GRIA2		glutamate ionotropic receptor AMPA type subunit 2	Glutamate Receptor 2		P42262
Scoparone	SMTT02025	MAOB		monoamine oxidase B	Amine Oxidase [flavin-containing] B		P27338
Scoparone	SMTT02314	NFKBIA	14	NFKB Inhibitor Alpha	NF-kappa-B Inhibitor Alpha	ENSG00000100906	P25963
Scoparone	SMTT02776	PTGS1		prostaglandin-endoperoxide synthase 1	Prostaglandin G/H Synthase 1		P23219
Scoparone	SMTT02777	PTGS2		prostaglandin-endoperoxide synthase 2	Prostaglandin G/H Synthase 2		P35354
Scoparone	SMTT02865	RELA		RELA proto-oncogene, NF-kB subunit	Transcription Factor P65		Q04206
Scoparone	SMTT03196	SLC6A4		solute carrier family 6 member 4	Sodium-dependent Serotonin Transporter		P31645
Scoparone	SMTT03648	TYR	11	Tyrosinase	Tyrosinase	ENSG00000077498	P14679
Scoparone	SMTT03650	TYRP1	9	Tyrosinase Related Protein 1		ENSG00000107165
Scoparone	SMTT03884	DCT	13	Dopachrome Tautomerase		ENSG00000080166	P40126
Sitosterol	SMTT00361	BCL2	18	BCL2, Apoptosis Regulator	Apoptosis Regulator Bcl-2	ENSG00000171791	P10415
Sitosterol	SMTT00480	CASP3		Caspase 3	Caspase-3		P42574
Sitosterol	SMTT00482	CASP8	2	Caspase 8	Caspase-8	ENSG00000064012	Q14790
Sitosterol	SMTT01778	JUN		Jun proto-oncogene, AP-1 transcription factor subunit	Transcription Factor AP-1		P05412
Sitosterol	SMTT02027	MAP2		microtubule associated protein 2	Microtubule-associated Protein 2		P11137
Sitosterol	SMTT02380	NR3C2	4	Nuclear Receptor Subfamily 3 Group C Member 2	Mineralocorticoid Receptor	ENSG00000151623	P08235
Sitosterol	SMTT02550	PGR	11	Progesterone Receptor	Progesterone Receptor	ENSG00000082175	P06401
Sitosterol	SMTT02668	PON1	7	Paraoxonase 1	Serum Paraoxonase/arylesterase 1	ENSG00000005421	P27169
Sitosterol	SMTT02717	PRKCA		protein kinase C alpha	Protein Kinase C Alpha Type		P17252
Sitosterol	SMTT03447	TGFB1	19	Transforming Growth Factor Beta 1	Transforming Growth Factor Beta-1	ENSG00000105329	P01137
Sitosterol	SMTT03877	BAX	19	BCL2 Associated X, Apoptosis Regulator		ENSG00000087088	Q07812
Sitosterol	SMTT03918	CASP9	1	Caspase 9		ENSG00000132906	P55211
Sweroside Aglycone	SMTT00436	CA2	8	Carbonic Anhydrase 2	Carbonic Anhydrase 2	ENSG00000104267	P00918
Sweroside Aglycone	SMTT02369	NQO2		N-ribosyldihydronicotinamide:quinone reductase 2	Ribosyldihydronicotinamide Dehydrogenase [quinone]		P16083
Sweroside Aglycone	SMTT02747	PRSS1	7	Serine Protease 1	Trypsin-1	ENSG00000204983	P07477
Tar	SMTT00010	ABAT	16	4-aminobutyrate Aminotransferase	4-aminobutyrate Aminotransferase, Mitochondrial	ENSG00000183044	P80404
Tar	SMTT00139	AKR1B1		Aldo-keto reductase family 1, member B1 (aldose reductase)	Aldose Reductase		P15121
Tar	SMTT00175	ALOX5		arachidonate 5-lipoxygenase	Arachidonate 5-lipoxygenase		P09917
Tar	SMTT00295	ATP2C1	3	ATPase Secretory Pathway Ca2+ Transporting 1	Calcium-transporting ATPase Type 2C Member 1	ENSG00000017260	P98194
Tar	SMTT00356	BCHE		butyrylcholinesterase	Cholinesterase		P06276
Tar	SMTT00838	CTSD	11	Cathepsin D	Cathepsin D	ENSG00000117984	P07339
Tar	SMTT01436	GOT1		glutamic-oxaloacetic transaminase 1	Aspartate Aminotransferase, Cytoplasmic		P17174
Tar	SMTT01463	GRIA1		glutamate ionotropic receptor AMPA type subunit 1	Glutamate Receptor 1		P42261
Tar	SMTT01464	GRIA2		glutamate ionotropic receptor AMPA type subunit 2	Glutamate Receptor 2		P42262
Tar	SMTT02776	PTGS1		prostaglandin-endoperoxide synthase 1	Prostaglandin G/H Synthase 1		P23219
Tar	SMTT02777	PTGS2		prostaglandin-endoperoxide synthase 2	Prostaglandin G/H Synthase 2		P35354
Tar	SMTT02803	PYGL	14	Glycogen Phosphorylase L	Glycogen Phosphorylase, Liver Form	ENSG00000100504	P06737
Tbu	SMTT00010	ABAT	16	4-aminobutyrate Aminotransferase	4-aminobutyrate Aminotransferase, Mitochondrial	ENSG00000183044	P80404
Tbu	SMTT00139	AKR1B1		Aldo-keto reductase family 1, member B1 (aldose reductase)	Aldose Reductase		P15121
Tbu	SMTT00147	ALAD	9	Aminolevulinate Dehydratase	Delta-aminolevulinic Acid Dehydratase	ENSG00000148218	P13716
Tbu	SMTT00153	ALDH2	12	Aldehyde Dehydrogenase 2 Family Member	Aldehyde Dehydrogenase, Mitochondrial	ENSG00000111275	P05091
Tbu	SMTT00356	BCHE		butyrylcholinesterase	Cholinesterase		P06276
Tbu	SMTT00487	CAT	11	Catalase	Catalase	ENSG00000121691	P04040
Tbu	SMTT00558	CDC25B		cell division cycle 25B	M-phase Inducer Phosphatase 2		P30305
Tbu	SMTT00826	CTH	1	Cystathionine Gamma-lyase	Cystathionine Gamma-lyase	ENSG00000116761	P32929
Tbu	SMTT00838	CTSD	11	Cathepsin D	Cathepsin D	ENSG00000117984	P07339
Tbu	SMTT01348	GATM	15	Glycine Amidinotransferase	Glycine Amidinotransferase, Mitochondrial	ENSG00000171766	P50440
Tbu	SMTT01392	GLB1	3	Galactosidase Beta 1		ENSG00000170266
Tbu	SMTT01426	GNMT	6	Glycine N-methyltransferase	Glycine N-methyltransferase	ENSG00000124713	Q14749
Tbu	SMTT01456	GPT		glutamic--pyruvic transaminase	Alanine Aminotransferase 1		P24298
Tbu	SMTT02142	MMP8		Matrix Metallopeptidase 8	Neutrophil Collagenase		P22894
Tbu	SMTT02776	PTGS1		prostaglandin-endoperoxide synthase 1	Prostaglandin G/H Synthase 1		P23219
Tbu	SMTT03764	XDH	2	Xanthine Dehydrogenase	Xanthine Dehydrogenase/oxidase	ENSG00000158125	P47989
Tbu	SMTT04237	PLB1	2	Phospholipase B1		ENSG00000163803	Q6P1J6
Telocinobufagin	SMTT02379	NR3C1	5	Nuclear Receptor Subfamily 3 Group C Member 1	Glucocorticoid Receptor	ENSG00000113580	P04150
Telocinobufagin	SMTT02380	NR3C2	4	Nuclear Receptor Subfamily 3 Group C Member 2	Mineralocorticoid Receptor	ENSG00000151623	P08235
Tetrahydroalstonine	SMTT00051	ACHE		acetylcholinesterase (Yt blood group)	Acetylcholinesterase		P22303
Tetrahydroalstonine	SMTT00106	ADRB2		adrenergic, beta-2-, receptor, surface	Beta-2 Adrenergic Receptor		P07550
Tetrahydroalstonine	SMTT00244	AR	X	Androgen Receptor	Androgen Receptor	ENSG00000169083	P10275
Tetrahydroalstonine	SMTT00461	CALM3	19	Calmodulin 3		ENSG00000160014
Tetrahydroalstonine	SMTT00636	CHRM1		cholinergic receptor muscarinic 1	Muscarinic Acetylcholine Receptor M1		P11229
Tetrahydroalstonine	SMTT01803	KCNH2	7	Potassium Voltage-gated Channel Subfamily H Member 2	Potassium Voltage-gated Channel Subfamily H Member 2	ENSG00000055118	Q12809
Tetrahydroalstonine	SMTT02349	NOS2		nitric oxide synthase 2	Nitric Oxide Synthase, Inducible		P35228
Tetrahydroalstonine	SMTT02428	OPRD1		opioid receptor delta 1	Delta-type Opioid Receptor		P41143
Tetrahydroalstonine	SMTT02430	OPRM1		opioid receptor mu 1	Mu-type Opioid Receptor		P35372
Tetrahydroalstonine	SMTT02747	PRSS1	7	Serine Protease 1	Trypsin-1	ENSG00000204983	P07477
Tetrahydroalstonine	SMTT02776	PTGS1		prostaglandin-endoperoxide synthase 1	Prostaglandin G/H Synthase 1		P23219
Tetrahydroalstonine	SMTT02777	PTGS2		prostaglandin-endoperoxide synthase 2	Prostaglandin G/H Synthase 2		P35354
Tetrahydroalstonine	SMTT03005	SCN5A	3	Sodium Voltage-gated Channel Alpha Subunit 5	Sodium Channel Protein Type 5 Subunit Alpha	ENSG00000183873	Q14524
Tetrahydroalstonine	SMTT03196	SLC6A4		solute carrier family 6 member 4	Sodium-dependent Serotonin Transporter		P31645
Threonin	SMTT00010	ABAT	16	4-aminobutyrate Aminotransferase	4-aminobutyrate Aminotransferase, Mitochondrial	ENSG00000183044	P80404
Threonin	SMTT00139	AKR1B1		Aldo-keto reductase family 1, member B1 (aldose reductase)	Aldose Reductase		P15121
Threonin	SMTT00356	BCHE		butyrylcholinesterase	Cholinesterase		P06276
Threonin	SMTT00826	CTH	1	Cystathionine Gamma-lyase	Cystathionine Gamma-lyase	ENSG00000116761	P32929
Threonin	SMTT00838	CTSD	11	Cathepsin D	Cathepsin D	ENSG00000117984	P07339
Threonin	SMTT01348	GATM	15	Glycine Amidinotransferase	Glycine Amidinotransferase, Mitochondrial	ENSG00000171766	P50440
Threonin	SMTT01392	GLB1	3	Galactosidase Beta 1		ENSG00000170266
Threonin	SMTT01436	GOT1		glutamic-oxaloacetic transaminase 1	Aspartate Aminotransferase, Cytoplasmic		P17174
Threonin	SMTT01468	GRIN1	9	Glutamate Ionotropic Receptor NMDA Type Subunit 1	Glutamate Receptor Ionotropic, NMDA 1	ENSG00000176884	Q05586
Threonin	SMTT02776	PTGS1		prostaglandin-endoperoxide synthase 1	Prostaglandin G/H Synthase 1		P23219
Threonin	SMTT02777	PTGS2		prostaglandin-endoperoxide synthase 2	Prostaglandin G/H Synthase 2		P35354
Tyranton	SMTT00010	ABAT	16	4-aminobutyrate Aminotransferase	4-aminobutyrate Aminotransferase, Mitochondrial	ENSG00000183044	P80404
Tyranton	SMTT00139	AKR1B1		Aldo-keto reductase family 1, member B1 (aldose reductase)	Aldose Reductase		P15121
Tyranton	SMTT00356	BCHE		butyrylcholinesterase	Cholinesterase		P06276
Tyranton	SMTT00838	CTSD	11	Cathepsin D	Cathepsin D	ENSG00000117984	P07339
Tyranton	SMTT01348	GATM	15	Glycine Amidinotransferase	Glycine Amidinotransferase, Mitochondrial	ENSG00000171766	P50440
Tyranton	SMTT01436	GOT1		glutamic-oxaloacetic transaminase 1	Aspartate Aminotransferase, Cytoplasmic		P17174
Tyranton	SMTT02776	PTGS1		prostaglandin-endoperoxide synthase 1	Prostaglandin G/H Synthase 1		P23219
Tyranton	SMTT03193	SLC6A2	16	Solute Carrier Family 6 Member 2	Sodium-dependent Noradrenaline Transporter	ENSG00000103546	P23975
Ucar Ac	SMTT00838	CTSD	11	Cathepsin D	Cathepsin D	ENSG00000117984	P07339
Vanillin	SMTT01778	JUN		Jun proto-oncogene, AP-1 transcription factor subunit	Transcription Factor AP-1		P05412
Vanillin	SMTT02024	MAOA	X	Monoamine Oxidase A	Amine Oxidase [flavin-containing] A	ENSG00000189221	P21397
Vanillin	SMTT02025	MAOB		monoamine oxidase B	Amine Oxidase [flavin-containing] B		P27338
Vanillin	SMTT02033	MAPK1	22	Mitogen-activated Protein Kinase 1	Mitogen-activated Protein Kinase 1	ENSG00000100030	P28482
Vanillin	SMTT02037	MAPK3		Mitogen-activated Protein Kinase 3	Mitogen-activated Protein Kinase 3		P27361
Vanillin	SMTT02143	MMP9	20	Matrix Metallopeptidase 9	Matrix Metalloproteinase-9	ENSG00000100985	P14780
Vanillin	SMTT02777	PTGS2		prostaglandin-endoperoxide synthase 2	Prostaglandin G/H Synthase 2		P35354
Vitamin B1.Mol2	SMTT02776	PTGS1		prostaglandin-endoperoxide synthase 1	Prostaglandin G/H Synthase 1		P23219
Vitamin B1.Mol2	SMTT02777	PTGS2		prostaglandin-endoperoxide synthase 2	Prostaglandin G/H Synthase 2		P35354
WlnT5Oj Bvo1	SMTT00480	CASP3		Caspase 3	Caspase-3		P42574
WlnT5Oj Bvo1	SMTT01550	HIF1A		hypoxia inducible factor 1 subunit alpha	Hypoxia-inducible Factor 1-alpha		Q16665
WlnT5Oj Bvo1	SMTT03055	SETD2	3	SET Domain Containing 2		ENSG00000181555
WlnT5Oj Bvo1	SMTT03526	TOP1		DNA topoisomerase I	DNA Topoisomerase 1		P11387
Zoomaric Acid	SMTT02776	PTGS1		prostaglandin-endoperoxide synthase 1	Prostaglandin G/H Synthase 1		P23219
Zoomaric Acid	SMTT02777	PTGS2		prostaglandin-endoperoxide synthase 2	Prostaglandin G/H Synthase 2		P35354

## Sheet: dihuang
Ingredients	Target id	Gene symbol	Chromosome	Gene name	Protein name	Ensembl id	UniProt id
Aeginetic Acid	SMTT02777	PTGS2		prostaglandin-endoperoxide synthase 2	Prostaglandin G/H Synthase 2		P35354
Beta-Sitosterol	SMTT00102	ADRA1A		adrenergic, alpha-1A-, receptor	Alpha-1A Adrenergic Receptor		P35348
Beta-Sitosterol	SMTT00106	ADRB2		adrenergic, beta-2-, receptor, surface	Beta-2 Adrenergic Receptor		P07550
Beta-Sitosterol	SMTT00361	BCL2	18	BCL2, Apoptosis Regulator	Apoptosis Regulator Bcl-2	ENSG00000171791	P10415
Beta-Sitosterol	SMTT00636	CHRM1		cholinergic receptor muscarinic 1	Muscarinic Acetylcholine Receptor M1		P11229
Beta-Sitosterol	SMTT01778	JUN		Jun proto-oncogene, AP-1 transcription factor subunit	Transcription Factor AP-1		P05412
Beta-Sitosterol	SMTT01803	KCNH2	7	Potassium Voltage-gated Channel Subfamily H Member 2	Potassium Voltage-gated Channel Subfamily H Member 2	ENSG00000055118	Q12809
Beta-Sitosterol	SMTT02027	MAP2		microtubule associated protein 2	Microtubule-associated Protein 2		P11137
Beta-Sitosterol	SMTT02430	OPRM1		opioid receptor mu 1	Mu-type Opioid Receptor		P35372
Beta-Sitosterol	SMTT02550	PGR	11	Progesterone Receptor	Progesterone Receptor	ENSG00000082175	P06401
Beta-Sitosterol	SMTT02668	PON1	7	Paraoxonase 1	Serum Paraoxonase/arylesterase 1	ENSG00000005421	P27169
Beta-Sitosterol	SMTT02776	PTGS1		prostaglandin-endoperoxide synthase 1	Prostaglandin G/H Synthase 1		P23219
Beta-Sitosterol	SMTT02777	PTGS2		prostaglandin-endoperoxide synthase 2	Prostaglandin G/H Synthase 2		P35354
Beta-Sitosterol	SMTT03005	SCN5A	3	Sodium Voltage-gated Channel Alpha Subunit 5	Sodium Channel Protein Type 5 Subunit Alpha	ENSG00000183873	Q14524
Beta-Sitosterol	SMTT03196	SLC6A4		solute carrier family 6 member 4	Sodium-dependent Serotonin Transporter		P31645
Caffeate	SMTT00103	ADRA2A		adrenergic, alpha-2A-, receptor	Alpha-2A Adrenergic Receptor		P08913
Caffeate	SMTT00105	ADRB1		adrenergic, beta-1-, receptor	Beta-1 Adrenergic Receptor		P08588
Caffeate	SMTT00106	ADRB2		adrenergic, beta-2-, receptor, surface	Beta-2 Adrenergic Receptor		P07550
Caffeate	SMTT02024	MAOA	X	Monoamine Oxidase A	Amine Oxidase [flavin-containing] A	ENSG00000189221	P21397
Caffeate	SMTT02025	MAOB		monoamine oxidase B	Amine Oxidase [flavin-containing] B		P27338
Caffeate	SMTT02776	PTGS1		prostaglandin-endoperoxide synthase 1	Prostaglandin G/H Synthase 1		P23219
Caffeate	SMTT02777	PTGS2		prostaglandin-endoperoxide synthase 2	Prostaglandin G/H Synthase 2		P35354
Catapol_Qt	SMTT00436	CA2	8	Carbonic Anhydrase 2	Carbonic Anhydrase 2	ENSG00000104267	P00918
Eic	SMTT00636	CHRM1		cholinergic receptor muscarinic 1	Muscarinic Acetylcholine Receptor M1		P11229
Eic	SMTT01671	IGHG1		immunoglobulin heavy constant gamma 1	Immunoglobulin heavy constant gamma 1		P01857
Eic	SMTT02776	PTGS1		prostaglandin-endoperoxide synthase 1	Prostaglandin G/H Synthase 1		P23219
Eic	SMTT02777	PTGS2		prostaglandin-endoperoxide synthase 2	Prostaglandin G/H Synthase 2		P35354
Eic	SMTT02969	RXRA		retinoid X receptor alpha	Retinoic Acid Receptor RXR-alpha		P19793
Eic	SMTT03193	SLC6A2	16	Solute Carrier Family 6 Member 2	Sodium-dependent Noradrenaline Transporter	ENSG00000103546	P23975
Eic	SMTT03590	TRPV1		transient receptor potential cation channel subfamily V member 1	Transient Receptor Potential Cation Channel Subfamily V Member 1		Q8NER1
Fer	SMTT00102	ADRA1A		adrenergic, alpha-1A-, receptor	Alpha-1A Adrenergic Receptor		P35348
Fer	SMTT00103	ADRA2A		adrenergic, alpha-2A-, receptor	Alpha-2A Adrenergic Receptor		P08913
Fer	SMTT00106	ADRB2		adrenergic, beta-2-, receptor, surface	Beta-2 Adrenergic Receptor		P07550
Fer	SMTT02024	MAOA	X	Monoamine Oxidase A	Amine Oxidase [flavin-containing] A	ENSG00000189221	P21397
Fer	SMTT02025	MAOB		monoamine oxidase B	Amine Oxidase [flavin-containing] B		P27338
Fer	SMTT02604	PLAU	10	Plasminogen Activator, Urokinase	Urokinase-type Plasminogen Activator	ENSG00000122861	P00749
Fer	SMTT02776	PTGS1		prostaglandin-endoperoxide synthase 1	Prostaglandin G/H Synthase 1		P23219
Fer	SMTT02777	PTGS2		prostaglandin-endoperoxide synthase 2	Prostaglandin G/H Synthase 2		P35354
Fer	SMTT03193	SLC6A2	16	Solute Carrier Family 6 Member 2	Sodium-dependent Noradrenaline Transporter	ENSG00000103546	P23975
Fer	SMTT03195	SLC6A3	5	Solute Carrier Family 6 Member 3	Sodium-dependent Dopamine Transporter	ENSG00000142319	Q01959
Hmf	SMTT00051	ACHE		acetylcholinesterase (Yt blood group)	Acetylcholinesterase		P22303
Hmf	SMTT00636	CHRM1		cholinergic receptor muscarinic 1	Muscarinic Acetylcholine Receptor M1		P11229
Hmf	SMTT01464	GRIA2		glutamate ionotropic receptor AMPA type subunit 2	Glutamate Receptor 2		P42262
Hmf	SMTT01671	IGHG1		immunoglobulin heavy constant gamma 1	Immunoglobulin heavy constant gamma 1		P01857
Hmf	SMTT02776	PTGS1		prostaglandin-endoperoxide synthase 1	Prostaglandin G/H Synthase 1		P23219
Hmf	SMTT02777	PTGS2		prostaglandin-endoperoxide synthase 2	Prostaglandin G/H Synthase 2		P35354
Jioglutin A	SMTT01464	GRIA2		glutamate ionotropic receptor AMPA type subunit 2	Glutamate Receptor 2		P42262
Jioglutin B	SMTT01464	GRIA2		glutamate ionotropic receptor AMPA type subunit 2	Glutamate Receptor 2		P42262
Jioglutin D	SMTT01464	GRIA2		glutamate ionotropic receptor AMPA type subunit 2	Glutamate Receptor 2		P42262
Jioglutin D	SMTT02777	PTGS2		prostaglandin-endoperoxide synthase 2	Prostaglandin G/H Synthase 2		P35354
Jioglutin E	SMTT01464	GRIA2		glutamate ionotropic receptor AMPA type subunit 2	Glutamate Receptor 2		P42262
Jioglutin E	SMTT01671	IGHG1		immunoglobulin heavy constant gamma 1	Immunoglobulin heavy constant gamma 1		P01857
Jioglutin E	SMTT02777	PTGS2		prostaglandin-endoperoxide synthase 2	Prostaglandin G/H Synthase 2		P35354
Jioglutolide	SMTT01464	GRIA2		glutamate ionotropic receptor AMPA type subunit 2	Glutamate Receptor 2		P42262
Melittoside_Qt	SMTT00436	CA2	8	Carbonic Anhydrase 2	Carbonic Anhydrase 2	ENSG00000104267	P00918
Melittoside_Qt	SMTT01464	GRIA2		glutamate ionotropic receptor AMPA type subunit 2	Glutamate Receptor 2		P42262
Melittoside_Qt	SMTT02747	PRSS1	7	Serine Protease 1	Trypsin-1	ENSG00000204983	P07477
Melittoside_Qt	SMTT02777	PTGS2		prostaglandin-endoperoxide synthase 2	Prostaglandin G/H Synthase 2		P35354
Methyl Palmitoleate	SMTT02776	PTGS1		prostaglandin-endoperoxide synthase 1	Prostaglandin G/H Synthase 1		P23219
Methyl Palmitoleate	SMTT02777	PTGS2		prostaglandin-endoperoxide synthase 2	Prostaglandin G/H Synthase 2		P35354
Methyl Palmitoleate	SMTT02969	RXRA		retinoid X receptor alpha	Retinoic Acid Receptor RXR-alpha		P19793
Pca	SMTT02777	PTGS2		prostaglandin-endoperoxide synthase 2	Prostaglandin G/H Synthase 2		P35354
Sitosterol	SMTT00361	BCL2	18	BCL2, Apoptosis Regulator	Apoptosis Regulator Bcl-2	ENSG00000171791	P10415
Sitosterol	SMTT00480	CASP3		Caspase 3	Caspase-3		P42574
Sitosterol	SMTT00482	CASP8	2	Caspase 8	Caspase-8	ENSG00000064012	Q14790
Sitosterol	SMTT01778	JUN		Jun proto-oncogene, AP-1 transcription factor subunit	Transcription Factor AP-1		P05412
Sitosterol	SMTT02027	MAP2		microtubule associated protein 2	Microtubule-associated Protein 2		P11137
Sitosterol	SMTT02380	NR3C2	4	Nuclear Receptor Subfamily 3 Group C Member 2	Mineralocorticoid Receptor	ENSG00000151623	P08235
Sitosterol	SMTT02550	PGR	11	Progesterone Receptor	Progesterone Receptor	ENSG00000082175	P06401
Sitosterol	SMTT02668	PON1	7	Paraoxonase 1	Serum Paraoxonase/arylesterase 1	ENSG00000005421	P27169
Sitosterol	SMTT02717	PRKCA		protein kinase C alpha	Protein Kinase C Alpha Type		P17252
Sitosterol	SMTT03447	TGFB1	19	Transforming Growth Factor Beta 1	Transforming Growth Factor Beta-1	ENSG00000105329	P01137
Sitosterol	SMTT03877	BAX	19	BCL2 Associated X, Apoptosis Regulator		ENSG00000087088	Q07812
Sitosterol	SMTT03918	CASP9	1	Caspase 9		ENSG00000132906	P55211
Zoomaric Acid	SMTT02776	PTGS1		prostaglandin-endoperoxide synthase 1	Prostaglandin G/H Synthase 1		P23219
Zoomaric Acid	SMTT02777	PTGS2		prostaglandin-endoperoxide synthase 2	Prostaglandin G/H Synthase 2		P35354

## Sheet: tian hua fen
Ingredients	Target id	Gene symbol	Chromosome	Gene name	Protein name	Ensembl id	UniProt id
(R)-Ornithine	SMTT00838	CTSD	11	Cathepsin D	Cathepsin D	ENSG00000117984	P07339
(R)-Ornithine	SMTT01348	GATM	15	Glycine Amidinotransferase	Glycine Amidinotransferase, Mitochondrial	ENSG00000171766	P50440
2-Hydroxymethylserine	SMTT00356	BCHE		butyrylcholinesterase	Cholinesterase		P06276
2-Hydroxymethylserine	SMTT00838	CTSD	11	Cathepsin D	Cathepsin D	ENSG00000117984	P07339
2-Hydroxymethylserine	SMTT02776	PTGS1		prostaglandin-endoperoxide synthase 1	Prostaglandin G/H Synthase 1		P23219
Cir	SMTT02777	PTGS2		prostaglandin-endoperoxide synthase 2	Prostaglandin G/H Synthase 2		P35354
Citric Acid	SMTT00139	AKR1B1		Aldo-keto reductase family 1, member B1 (aldose reductase)	Aldose Reductase		P15121
Citric Acid	SMTT00838	CTSD	11	Cathepsin D	Cathepsin D	ENSG00000117984	P07339
Citric Acid	SMTT01464	GRIA2		glutamate ionotropic receptor AMPA type subunit 2	Glutamate Receptor 2		P42262
Citric Acid	SMTT01533	HDC		histidine decarboxylase	Histidine Decarboxylase		P19113
Citric Acid	SMTT01671	IGHG1		immunoglobulin heavy constant gamma 1	Immunoglobulin heavy constant gamma 1		P01857
Citric Acid	SMTT02777	PTGS2		prostaglandin-endoperoxide synthase 2	Prostaglandin G/H Synthase 2		P35354
Gup	SMTT00056	ACPP		acid phosphatase, prostate	Prostatic Acid Phosphatase		P15309
Gup	SMTT00838	CTSD	11	Cathepsin D	Cathepsin D	ENSG00000117984	P07339
Gup	SMTT01392	GLB1	3	Galactosidase Beta 1		ENSG00000170266
Gup	SMTT01464	GRIA2		glutamate ionotropic receptor AMPA type subunit 2	Glutamate Receptor 2		P42262
Gup	SMTT01671	IGHG1		immunoglobulin heavy constant gamma 1	Immunoglobulin heavy constant gamma 1		P01857
Gup	SMTT01926	LCT	2	Lactase	Lactase-phlorizin Hydrolase	ENSG00000115850	P09848
Gup	SMTT02776	PTGS1		prostaglandin-endoperoxide synthase 1	Prostaglandin G/H Synthase 1		P23219
Gup	SMTT02777	PTGS2		prostaglandin-endoperoxide synthase 2	Prostaglandin G/H Synthase 2		P35354
Schottenol	SMTT02550	PGR	11	Progesterone Receptor	Progesterone Receptor	ENSG00000082175	P06401
Spinasterol	SMTT02380	NR3C2	4	Nuclear Receptor Subfamily 3 Group C Member 2	Mineralocorticoid Receptor	ENSG00000151623	P08235
Spinasterol	SMTT02550	PGR	11	Progesterone Receptor	Progesterone Receptor	ENSG00000082175	P06401
