# Supplementary material for: Network Pharmacology-Based Identification of the Mechanisms of Shen-Qi Compound Formula in Treating Diabetes Mellitus
Source: Evid Based Complement Alternat Med. 2020 Jun 4;2020:5798764. doi: 10.1155/2020/5798764 (PMC7292981; doi:10.1155/2020/5798764)
Supplement: Supplementary Materials — Supplementary material 1: the search strategies for eight herbal medicines in SQC. Supplementary material 2: the information of ingredients retrieved in TCMSP. Supplementary material 3: the information of ingredients retrieved in SymMap. Supplementary material 4: summarized target information, including the targets of SQC and diabetes. Supplementary material 5: raw data of GO enrichment analysis. Supplementary material 6: raw data of KEGG enrichment analysis. [file 5798764.f1.zip › 5798764.f1/Supplementary material 4.xlsx]

## Sheet: Sheet1
Targets in SQC	Targets in DM
XIAP	INS
XDH	GCK
XBP1	KCNJ11
VEGFA	HNF1A
VCAM1	ABCC8
UCP3	INSR
UCP2	WFS1
TYRP1	ACE
TYR	LEP
TRPV3	GLIS3
TRPV1	TCF7L2
TRPC6	AQP2
TRPC3	LMNA
TRIM26	VEGFA
TPO	PON1
TP53	SLC19A2
TOP2B	CAPN10
TOP2A	RETN
TOP1	CTLA4
TNF	SLC2A4
TLR4	HLA-DQB1
TIMP1	AKT2
THBD	HFE
TGFB1	ZFP57
TERF1	ALB
TEP1	ALMS1
TAT	PTPN22
SULT1E1	BLK
STAT3	PLIN1
STAT1	MT-ND1
SPP1	DCAF17
SOD3	IGF2BP2
SOD2	FOXP3
SOD1	CAT
SOCS3	PTPRN
SOAT1	TBC1D4
SLPI	ADRB3
SLC6A4	AIRE
SLC6A3	GATA6
SLC6A2	SUMO4
SLC2A4	SOD2
SLC2A4	LIPE
SLC2A2	CRP
SLC2A1	NEUROG3
Sirt3	PLAGL1
SIRT1	GHR
SFTPB	CEL
SETD2	SLC2A1
SERPINE1	IFIH1
SELE	GCGR
SCN5A	STAT3
SCD	APOB
SAA2	DPP4
RXRB	HLA-DPB1
RXRA	HYMAI
RUNX2	SPINK1
RUNX1T1	PTPN1
ROS	AGTR1
RELA	CP
RBP2	G6PC
RB1	WRN
RASSF1	LPL
RASA1	DNAJC3
RARG	POMC
RARB	LOC105375258
RARA	MTTP
RAGE	NAMPT
RAF1	MEG3
PYY	RFX6
PYGM	SHBG
PYGL	IL1B
PTPN1	PPARA
PTGS2	IGFBP3
PTGS1	SOD1
PTGIS	NIDDM4
PTGES	MIR29A
PTGER3	CPT2
PTEN	GCKR
PSMG1	IGF2
PSMD3	ICAM1
PRXC1A	PTPRN2
PRSS1	BBS2
PRODH	IDE
PRKCE	UCP2
PRKCD	GPT
PRKCB	CISD2
PRKCA	IDDM4
PRKACA	GGT1
PPP3CA	PTPN3
PPARGC1A	IL10
PPARG	IFNG
PPARD	GIP
PPARA	SELP
POR	IDDM3
PON1	HLA-A
PLG	UCP1
PLB1	CDKN2A
PLAU	PRKAA2
PLAT	LEPQTL1
PLA2G4A	IL18
PKLR	IGFBP2
PKIA	CST3
PIM1	PVT1
PIK3CA	PLAT
PIK10CG	IDDM23
PGR	IDDM24
PGC-1alpha	NPY
PGA5	PIK3CG
PFKM	RARRES2
PECAM1	ADIPOR1
PDX1	GH1
PDE3A	MT-TK
PCOLCE	PCSK1
PCNA	TLR4
PCK2	FABP2
PCDH12	PEA15
PARP1	FOXA2
PAM	MEN1
p38a	GSK3B
OPRM1	BBS1
OPRD1	TCF4
OLR1	NPHS1
ODC1	MAPK14
NUF2	HSPD1
NTRK2	SOCS3
NRG1	ANGPTL8
NR3C2	FGF2
NR3C1	RRAD
NR1I3	BMP6
NR1I2	BGLAP
NR0B2	PRKCB
NQO2	CCK
NQO1	CXCL8
NPPA	SIRT1
NPEPPS	ZMPSTE24
NOX4	AHSG
NOS3	APLN
NOS2	SH2B3
NOS1	HP
nNOS	CDKN2B-AS1
NKX3-1	MT-CO3
NFKBIA	IL4
NFKB1	B2M
NFE2L2	ST3GAL4
NFATC3	PYY
NF2	PCSK2
NF1	GYS1
NCOA2	HSD11B1
NCOA1	PPARGC1B
NCF1	PRKAB1
MYC	SREBF1
MUC1	MIR375
MTTP	TNDM
MT-ND6	RBPJL
MPO	PRL
MMP9	ELN
MMP8	TNFRSF11B
MMP3	XRCC4
MMP2	NPPA
MMP10	F2
MMP1	SOX2
MGST1	UMOD
MGAM	FXN
MGAM	SCD
MET	MKKS
ME1	CPT1A
MDM2	MIR132
MDA	OAS1
MCL1	FASN
MCL1	AMBP
MAPK8	MIR99A
MAPK3	FGFR1
MAPK14	SLC2A3
MAPK10	HKDC1
MAPK1	CYP19A1
MAPK	MIR181A2
MAP2K4	CS
MAP2	LNPEP
MAP1B	TFR2
MAOB	MLXIPL
MAOA	TRIB3
MAC1	ABCA4
LYZ	OLR1
LTA4H	PRSS1
LRP1	PLCD1
LPL	MIR192
LDHA	GRB14
LCT	SI
LACTB	SORBS1
KLF7	STYX
KDR	BLM
KCNMA1	PTS
KCNH2	RHO
JUN	PROM1
JNK3	LRP5
JNK2	HMOX2
JNK1	HNF4A
ITPA	PDX1
ITGB3	HNF1B
IRS1	PPARG
IRS1	PAX4
IRF1	NEUROD1
INSR	AVPR2
INS	AVP
iNOS	IRS1
IL8	IL6
IL6	KLF11
IL5	ADIPOQ
IL4	IGF1
IL2	SLC2A2
IL1B	NOS3
IL1A	SLC30A8
IL12B	PPP1R3A
IL10	HLA-DRB1
IKBKB	CCL2
IGHG1	BSCL2
IGFBP3	LEPR
IGF2	GCG
IGF1R	AGPAT2
IGF1	IRS2
IFNG	MC4R
IFNB1	APOE
Idh2	PTF1A
ICAM1	AGER
HTR3A	ENPP1
HTR2C	AKR1B1
HTR2A	PIK3R1
HTR1B	IL2RA
HTR1A	INS-IGF2
HSPB1	HLA-DQA1
HSPA5	GAD2
HSP90AB1	AKT1
HSF1	IAPP
HSD3B2	EIF2AK3
HSD3B1	TNF
HNF4A	GHRL
HNF1A	EPO
HMOX1	LIPC
HMGCR	MTNR1B
HK2	UCP3
HIF1A	SERPINE1
HGF	MAPK8IP1
HEY1	GAD1
HERC5	IGF1R
HDC	CCR5
HAS2	CDKAL1
gyrB	SLC5A2
GUSB	PCBD1
GSTP1	MT-TL1
GSTM2	APOA1
GSTM1	ADRB2
GSK3B,	GPD2
GSK3B	IL1RN
GRIN3A	PNPLA2
GRIN1	MAFA
GRIA2	AGT
GRIA1	LDLR
GPX4	GLP1R
GPX1	EDN1
GPT2	FOXC2
GPT	VCAM1
GOT1	IGFBP1
GNRH1	SST
GNMT	NIDDM2
GNAS	SELE
GLUT4	APOA5
GLRA1	NIDDM3
GLIPR2	HMGA1
GLB1	LPA
GJA1	SLC29A3
GCG	MTHFR
GATM	MT-TE
GAP43	CASR
GABRA6	RBP4
GABRA5	ICA1
GABRA3	TGFB1
GABRA2	HRAS
GABRA1	IER3IP1
GAA	AOC3
G6pd2	HBA1
FTMT	VWF
FSHB	MIR29C
FRAP1	CETP
FOXO1	IDDM17
FOS	IDDM7
FN1	IDDM8
FATP	MIR657
FASN	HMGCR
FAS	IDDMX
FABP1	IDDM6
F7	PRMT7
F3	PPARGC1A
F2	CTNNB1
F10	APPL1
ESR2	IDDM15
ESR1	APOC3
ERBB3	IDDM11
ERBB2	COG2
ENPEP	ATF6
ENOX2	MAPK8
ELK1	IDDM13
ELANE	THBD
EIF6	ATM
EGFR	VDR
EGF	MTOR
EDNRA	IDDM18
EDN1	FN1
ECE1	PRKAA1
E2F2	LTA
E2F1	MT-CO2
DUOX2	REN
DRD5	MT-ND4
DRD2	HBB
DRD1	ACP1
DPP4	MT-ND6
DNPEP	HK2
DIO1	SGK1
DGAT2	NOS2
DCT	LOC101927318
DCAF5	INPPL1
CYP4B1	HAMP
CYP3A4	CNR1
CYP2E1	ITPR3
CYP2D6	TP53
Cyp2b1	CPE
CYP1B1	MMP9
CYP1A2	SOCS1
CYP1A1	FTO
CXCL8	CAVIN1
CXCL2	STAT1
CXCL11	PPARD
CXCL10	GNAS
CTSD	HK1
CTRB1	KCNQ1
CTNNB1	FABP4
CTH	FGF21
CTGF,	HHEX
CTGF	PLTP
CRYZ	MT-ND5
CRP	ADIPOR2
crn-7	TH
CREB1,	FOXO1
CREB1	CLEC16A
COL3A1	LCN2
COL1A1	G6PC2
CMA1	MIR21
CLDN4	NR1H2
CITED1	SLC17A5
CHUK	AR
CHRNA7	PCK1
CHRNA2	ITLN1
CHRM5	ACACB
CHRM4	CAV1
CHRM3	TNFRSF1B
CHRM2	SERPINF1
CHRM1	FADS1
CHEK2	MIR155
CETP	ANGPTL4
CDKN2A	BAIAP2L1
CDKN2A	GNB3
CDKN1A	LCAT
CDK4	OGT
CDK2	IL2
CDK1	HLA-B
CDC25B	MIR145
CDC2	APOA4
CD86	MOG
CD40LG	C3
CD36	HJV
CD2AP	SERPINA12
CCND1	ACACA
CCNB1	MT-CO1
CCNA2	BRAF
CCL2	TXNIP
CCK	PCK2
CAV1	FASLG
CAT	TPO
CASP9	MAPK1
CASP8	MT-ND2
CASP7	PTEN
CASP3	C4A
CASP1	CFTR
CALM3	IKBKB
CALM1	POLG
CALCR	PIK3CA
CA2	LPIN1
BMP4	APOA2
BMP2	PLA2G7
BIRC5	IL1A
BDNF	UTS2
BCL2L1	ARHGAP4
BCL2	NAGLU
BCHE	MIR34A
BAX	APOC2
ATP5B	H6PD
ATP2C1	NR3C1
ATP2A1	FOXM1
ATF6,	CNBP
ATF6	ONECUT1
AR	MIR126
APP	CIDEC
APOB	ARL6
APOA1	PDP1
AOC3	AQP7
ANTXR2	GFPT1
ANGPT1	TG
AMY2A	GJA1
AMY1C	ISL1
AMPK	F7
AMD1	RPS6KB1
ALOX5	HSD11B2
ALDH2	SLC40A1
ALB	NPPB
ALAS2	RPGR
ALAS1	MT-ATP6
ALAD	FLT1
AKT1	NR1H4
AKR1C3	PIK3C2A
AKR1C1	TAB2
AKR1B1	TNDM1
AHSA1	ANGPT2
AHR	LPXN
AGEs	SORD
ADRB2	SHH
ADRB1	LOC107986989
ADRA2C	TFAM
ADRA2B	DIO2
ADRA2A	GLI2
ADRA1D	PDK4
ADRA1B	MT-TS2
ADRA1A	SLC30A10
ADRA1A	PPP1R15B
ADH1C	MIR30E
ADH1B	MIR197
ADH1A	MT-TQ
ADCYAP1	LMNB2
ADCY2	PDE3B
ACTB	BAZ1B
ACTA1	NR2E3
ACS	BBS4
ACPP	MT-TW
ACHE	PARP1
ACACA	SLC27A1
ABI1	FAS
ABCG2	SLC5A4
ABCC2	MIR134
ABAT	TGIF1
AANAT	CISH
	PRKCD
	CNDP1
	MIR140
	TTC8
	KRAS
	MNX1
	TFAP2B
	TF
	SOX13
	SMAD4
	HERC2
	TBL2
	HGF
	HLA-DPA1
	CEP19
	TWNK
	NKX6-1
	CACNA1D
	MT-TS1
	MT-TH
	MT-TF
	KDR
	CALCA
	MIR377
	MIR125A
	TNFRSF25
	C8orf37
	CFB
	MKRN3
	CACNA1A
	PGF
	CASP3
	SCN9A
	NDN
	PTPRF
	CSN2
	DLK1
	TGFB2
	STEAP4
	PSMB9
	DMPK
	PAPPA
	IRS4
	CLCNKA
	PNPLA6
	DGAT1
	SCAPER
	BMP2
	SIX3
	MMP2
	CD28
	AHI1
	CD40LG
	GTF2I
	LINC00271
	GAS5
	MIR146A
	SAG
	MAGEL2
	MERTK
	PRPF31
	F3
	MIR3646
	USH2A
	ABCA1
	SLC5A1
	MALAT1
	STUB1
	TTPA
	FBN1
	PRPF8
	RPE65
	PTCH1
	IGF2-AS
	PDE11A
	NGF
	BBS10
	LIMK1
	LINC01370
	PKLR
	SNRPN
	RFC2
	GTF2IRD1
	CLIP2
	NPAP1
	PWRN1
	IPW
	PWAR1
	SNORD115-1
	SNORD116-1
	MKRN3-AS1
	PRKAR1A
	CDKN2B
	XBP1
	PIK3CD
	CCL5
	MIR96
	FTH1
	PTGS2
	PRSS2
	DLL1
	TNFRSF10A
	HLA-DRB5
	RBP3
	CDON
	HNF4G
	GNRH1
	GFAP
	POLD1
	PCNT
	NFE2L2
	REG1A
	HMOX1
	FGF8
	GPR35
	PDE6A
	OFD1
	HSPA5
	SCT
	PTGDS
	CCN2
	RLBP1
	IFT88
	APC
	TTC7A
	TUB
	GLA
	SEL1L
	IMPDH1
	HLA-DMB
	BRCA1
	ESR1
	NODAL
	GAS1
	STK11
	MIR206
	WFDC21P
	PDZRN3-AS1
	CRB1
	PAX6
	GJB2
	SPP1
	ZIC2
	GLO1
	TTR
	SLC12A1
	PRSS16
	MIR143
	CNGB1
	PRPH2
	PRRC2A
	BRCA2
	NSMCE2
	HLA-DMA
	GATA3
	CYP27B1
	CDKN3
	FAM167A
	AGRP
	GK
	USP8
	PRKACA
	SBDS
	LIG4
	AIP
	CTRC
	ARL3
	NRL
	HMGB1
	PRTN3
	TRMT10A
	REEP6
	BBS7
	CXCL12
	BEST1
	BDNF
	CDK4
	CRX
	SERPINC1
	PDGFB
	CRH
	HSPE1
	GLIS3-AS1
	BTNL2
	LDHA
	S100B
	MIP
	GSTM1
	PDE6B
	RDH12
	AMACR
	PRPF3
	ROM1
	TULP1
	IMPG2
	CA4
	POU5F1
	MT-CYB
	HIF1A
	LOC108783645
	CERKL
	AGBL5
	ZNF513
	CYP2E1
	ARHGEF18
	HESX1
	GAST
	TYK2
	MYH7
	AHR
	MST1
	TERT
	FOXH1
	DISP1
	BBS12
	THADA
	RBPJ
	EYS
	ARMC5
	PON2
	POMGNT1
	PDE4D
	JUN
	SLC12A3
	KNG1
	CD79A
	NRAS
	BBS9
	PRCD
	SMAD2
	NTF3
	EGF
	PSTPIP1
	VPS33B
	IL17A
	CELA3B
	LRAT
	SLC16A2
	EDA
	EDA2R
	HMGA2
	G6PD
	KCTD1
	MAPK3
	MAPK10
	PDE6G
	DHDDS
	RP9
	F5
	MPO
	SMAD3
	CHGA
	PPP1R3B
	SLC29A1
	KLF4
	NFKB1
	TEK
	MAPT
	ADA
	PDE8B
	MET
	PEX10
	RP2
	ACADS
	PALLD
	TLR2
	CYP24A1
	TIMP1
	AQP1
	COL4A5
	CYBA
	AQP3
	PPT1
	MKS1
	SURF1
	L1CAM
	NEK2
	IDH3B
	CNGA1
	SEMA4A
	SNRNP200
	TOPORS
	GUCA1B
	MAK
	PRPF4
	PRPF6
	RGR
	DHX38
	SLC7A14
	KLHL7
	GLRX5
	IFT140
	IFT172
	HGSNAT
	CDHR1
	FSCN2
	ARL2BP
	RP1
	KIAA1549
	SPATA7
	ZNF408
	CLRN1
	KIZ
	FAM161A
	PCARE
	HADH
	MICA
	VANGL1
	CISD1
	AQP4
	TAGAP
	ADM
	NANOG
	SYT9
	TRPV1
	KCNJ5
	TFRC
	NKX2-5
	IL2RB
	SOX3
	CXCL10
	MIR223
	SERPINA1
	CYB5R4
	ARNT2
	PROKR2
	ATXN2
	VIPAS39
	PNPLA3
	IGF2R
	ZBTB20
	TGFBR2
	RAC2
	TOMM40
	CYP2C19
	PSMD9
	SLC25A4
	FGF23
	CYP21A2
	MIR15A
	SLC15A3
	CUTA
	SNORD32A
	TMEM67
	SDCCAG8
	BAX
	PTPN2
	EFL1
	CDH23
	MLN
	MBL2
	NR0B2
	EGFR
	SRP54
	DNAJC21
	CX3CL1
	NR5A2
	WDPCP
	MIR20A
	GLUD1
	SIM1
	NKX2-2
	HLA-C
	TP63
	KCNH2
	CAPN5
	TGFBR1
	GAL
	MYH9
	SERPINB7
	JAK2
	HES1
	BBS5
	NOS1
	PALB2
	JAZF1
	EP300
	AGTR2
	PKD2
	METTL8
	PEX1
	MT-ATP8
	SUFU
	PNLIP
	NPC1
	SLC11A1
	CCL3
	FOS
	FUZ
	EIF2S3
	VIP
	SETX
	SOD3
	CEP290
	CCDC28B
	RECK
	CTNS
	FGF3
	NOD2
	TDGF1
	ERGIC1
	CNTF
	TNFSF10
	CELA1
	CACNA1C
	CARTPT
	MIR222
	WRAP53
	RPH3A
	PTH
	COMT
	CYP3A4
	PTGS1
	LOC105379241
	TUG1
	FUT2
	GIPR
	MIR25
	XDH
	TRIM32
	PKD1
	AFP
	GSTP1
	CDH4
	RHD
	WT1
	BAMBI
	MIR221
	MIR23A
	ITGB3
	CCL4
	LOC107986257
	ATF4
	IL7R
	CD163
	GSTT1
	CDC123
	MMP1
	NR3C2
	SCG5
	STRADA
	OXER1
	TAP1
	PRKCA
	MIR23B
	BBIP1
	NTRK1
	LOC109623489
	MIR203A
	H19
	CXCR4
	CPA1
	MIR181A1
	RELA
	ABCB4
	THBS1
	TERC
	MIR195
	CD36
	LZTFL1
	CYBB
	TSPAN8
	CREB1
	KCNQ1OT1
	MIR181C
	ALDH2
	MIR217
	NR2F2
	MMP3
	FABP1
	GAA
	ADAMTS9
	ROBO1
	TLR3
	GZMB
	EDNRA
	MIR24-2
	PANK2
	MIR122
	DDAH2
	NOTCH2
	RET
	ATP7B
	UBR1
	ELANE
	CCND1
	MPZ
	IL12B
	OTX2
	CD86
	SDC4
	SLC19A3
	NOX1
	RRM2B
	LHX1
	HNRNPUL2-BSCL2
	RAC1
	FOXA1
	LGR5
	DYRK1B
	IL6R
	PPOX
	FRDA2
	SLC22A2
	MIR26B
	TAP2
	MIR191
	MIR181B1
	FOXA3
	NPHS2
	CD44
	PMP22
	UROD
	SAMHD1
	ZFYVE26
	GPR101
	NTS
	GNAI2
	CLCNKB
	FNDC5
	CYP2C9
	PRKCZ
	ACHE
	MEG8
	RTL1
	HTR1A
	CHAT
	CD80
	ANXA5
	FBP1
	SLC19A1
	KCNJ1
	AKT3
	GHSR
	ACE2
	CD4
	CFH
	S100A8
	ITGAM
	IFNA1
	CEBPA
	KRBOX4
	MIF
	GHRH
	ELMO1
	HTR2C
	UBA5
	UFM1
	CDK5RAP3
	DDRGK1
	UFL1
	LINC00599
	HLA-DQA2
	MT-ND3
	DRD5
	HLA-G
	CAMK1D
	KIF7
	CYP11B2
	PIK3CB
	GDNF
	SERPINA3
	SLC6A4
	MIR127
	LHX4
	TRIM37
	HMX1
	ADAR
	MGAM
	ABCB7
	APOH
	NOTCH1
	KDM4C
	CYP17A1
	FGA
	C12orf43
	ADCY5
	BMP3
	NDP
	ALX3
	GC
	MEF2A
	IL5
	NOX4
	LRP2
	SLC6A14
	ELP1
	TNFSF11
	DRD2
	INHBA
	CCKAR
	ALAS2
	MIR216A
	MIAT
	STAT5B
	LIPG
	UBD
	OXT
	RHOA
	MIR27A
	SIAE
	GAPDH
	RNLS
	ADRB1
	PLG
	SACS
	PROK2
	HBA2
	CSF3
	PF4
	ABCB1
	CCR3
	RAF1
	MFN2
	ACTN4
	IL15
	CTSB
	ENSA
	IGFBP7
	POLG2
	BMP7
	GPX1
	IL18R1
	LSS
	DMXL2
	SPX
	NLRP3
	MIR200B
	ITGA2
	BCL2
	CDH1
	ELMO2
	HPSE
	CDK6
	DKC1
	PEX6
	POC1A
	IGFBP4
	TAC1
	MTUS1
	IGFBP5
	BCL11A
	ALPK3
	SLC4A4
	EFEMP1
	SCN1A
	CLDN16
	MMP8
	BIRC5
	CXCR3
	PDE5A
	KRT19
	KLK3
	MLNR
	IRAK4
	IKBKG
	RTEL1
	SNCA
	LRP6
	BMP4
	CASP8
	BTK
	HCRT
	TNFRSF13B
	GLDC
	HCCS
	DDHD2
	LAD1
	MIR181B2
	SNHG6
	ALPP
	DDC
	LAP3
	ANGPT1
	EDNRB
	MGP
	CD59
	AKR1B10
	KL
	GNAS-AS1
	TGFA
	TSC1
	MEST
	GIMAP5
	ALOX12
	C1GALT1C1
	OCRL
	CTSG
	LOC101929882
	MAP2K1
	PDGFRB
	BCHE
	NFKBIA
	PTGIS
	GRP
	ACO1
	SCARB1
	ADRA2A
	EXOSC2
	SMURF1
	SLPI
	LPP
	ENG
	MMUT
	SNHG18
	SREBF2
	FRMD3
	ENO2
	LEMD3
	CTC1
	GATA1
	MIR34C
	SETD2
	SYP
	CDKN1C
	PRKAG2
	PTX3
	PPIA
	CFD
	TIMP3
	TLR9
	TMPRSS6
	SLC9B1
	PIM1
	PCSK9
	PCNA
	NOTCH3
	SLC11A2
	GREM1
	ANXA2
	CLOCK
	TNFRSF1A
	PPY
	VWA2
	GPIHBP1
	NR1H3
	ZC2HC1B
	GNA11
	CHI3L1
	BSND
	NPY2R
	SRC
	DDIT3
	HSPA4
	ALOX5AP
	CXCL1
	MC3R
	PECAM1
	DNM1
	PTRH2
	SDC3
	WBS2
	DEL17Q12
	PBCA
	DRD4
	TREX1
	GPR161
	WDR11
	MMP7
	SMAD7
	HAVCR1
	CSF2
	IL23R
	GSR
	SHC1
	ASIP
	CCL11
	ACP5
	FTL
	NQO1
	TAF6
	IL18RAP
	CIITA
	OPRM1
	OGA
	SYVN1
	SPARC
	LEPROT
	ACSL1
	RPGRIP1L
	C10orf67
	F8
	SLC22A3
	BTC
	TXNRD2
	CD209
	ESRRA
	RAD52
	HSPB1
	EDN3
	COX5A
	S100A9
	MTRR
	NEAT1
	P2RY12
	VEGFB
