# Supplementary material for: Network Pharmacology-Based Identification of the Mechanisms of Shen-Qi Compound Formula in Treating Diabetes Mellitus
Source: Evid Based Complement Alternat Med. 2020 Jun 4;2020:5798764. doi: 10.1155/2020/5798764 (PMC7292981; doi:10.1155/2020/5798764)
Supplement: Supplementary Materials — Supplementary material 1: the search strategies for eight herbal medicines in SQC. Supplementary material 2: the information of ingredients retrieved in TCMSP. Supplementary material 3: the information of ingredients retrieved in SymMap. Supplementary material 4: summarized target information, including the targets of SQC and diabetes. Supplementary material 5: raw data of GO enrichment analysis. Supplementary material 6: raw data of KEGG enrichment analysis. [file 5798764.f1.zip › 5798764.f1/Supplementary material 5.xlsx]

## Sheet: BP
Category	Term	Count	%	PValue	Genes	List Total	Pop Hits	Pop Total	Fold Enrichment	Bonferroni	Benjamini	FDR
GOTERM_BP_DIRECT	GO:0045944~positive regulation of transcription from RNA polymerase II promoter	28	0.0936204	2.84199e-10	TNF, PPARG, NFKBIA, FOXO1, NR3C1, IL10, TGFB1, CTNNB1, IFNG, IL1A, IL4, AR, NOS1, RELA, TP53, IGF1, PPARGC1A, SIRT1, AHR, ATF6, ADRB2, HIF1A, MAPK14, GSK3B, JUN, MAPK3, IKBKB, IL2	171	436	11368	4.26933	5.36852e-07	1.78951e-07	4.85371e-07
GOTERM_BP_DIRECT	GO:0043066~negative regulation of apoptotic process	20	0.0668717	9.29206e-11	BMP4, SOCS3, TP53, PIM1, IGF1, FOXO1, BIRC5, PTEN, SIRT1, STAT3, GCG, IGF1R, CASP3, CD40LG, ALB, GSK3B, BCL2, HSPA5, FAS, CAT	171	196	11368	6.78363	1.75527e-07	8.77636e-08	1.58695e-07
GOTERM_BP_DIRECT	GO:0006351~transcription, DNA-templated	17	0.056841	6.97523e-06	PPARA, AR, PPARD, PPARG, ESR1, TP53, FOXO1, BIRC5, NR3C1, NR0B2, STAT1, PPARGC1A, AHR, STAT3, HIF1A, JUN, MAPK3	171	290	11368	3.89708	0.0130898	0.000658596	0.011912
GOTERM_BP_DIRECT	GO:0006954~inflammatory response	14	0.0468102	4.44271e-06	IL5, CCL2, PTGS2, OLR1, RELA, PTGS1, CXCL8, TLR4, TGFB1, IL10, CXCL10, CD40LG, FAS, NFE2L2	171	187	11368	4.97708	0.00835718	0.00046613	0.00758724
GOTERM_BP_DIRECT	GO:0045893~positive regulation of transcription, DNA-templated	14	0.0468102	7.44624e-06	PPARD, AR, IL5, HNF1A, PPARG, ESR1, NFKB1, STAT1, PPARGC1A, TGFB1, STAT3, CTNNB1, JUN, NFE2L2	171	196	11368	4.74854	0.0139675	0.000639159	0.0127163
GOTERM_BP_DIRECT	GO:0070374~positive regulation of ERK1 and ERK2 cascade	13	0.0434666	4.96001e-08	GCG, OPRM1, NOX4, BMP4, ICAM1, CCL2, JUN, MAPK3, ANGPT1, HTR2C, PTEN, TGFB1, KDR	171	105	11368	8.2308	9.36901e-05	1.87387e-05	8.47098e-05
GOTERM_BP_DIRECT	GO:0055114~oxidation-reduction process	13	0.0434666	9.34332e-07	GPX1, LDHA, HMGCR, SCD, AKR1B1, ALDH2, TPO, NOS3, CAT, CYP2E1, NOS2, SOD1, SOD2	171	137	11368	6.30828	0.0017634	0.000135757	0.00159569
GOTERM_BP_DIRECT	GO:0006955~immune response	13	0.0434666	4.12656e-05	IL6, IL5, CXCL8, IL10, CXCL10, CD36, CD40LG, JUN, SLPI, FAS, IL12B, IL1A, IL2	171	198	11368	4.36482	0.0749914	0.0023594	0.0704523
GOTERM_BP_DIRECT	GO:0000122~negative regulation of transcription from RNA polymerase II promoter	13	0.0434666	0.00273487	BMP4, BMP2, CAV1, TNF, RELA, JUN, PPARG, EDN1, TP53, NFKB1, NR0B2, SIRT1, CTNNB1	171	315	11368	2.7436	0.994334	0.072233	4.56947
GOTERM_BP_DIRECT	GO:0001666~response to hypoxia	12	0.040123	4.09442e-10	EDNRA, PLAT, CAV1, NOS1, ALAS2, UCP2, EDN1, VEGFA, NOS2, MMP2, SOD3, DPP4	171	55	11368	14.5046	7.73436e-07	1.93359e-07	6.99268e-07
GOTERM_BP_DIRECT	GO:0001525~angiogenesis	12	0.040123	1.42833e-07	CAV1, HIF1A, JUN, MAPK14, PECAM1, VEGFA, SERPINE1, NOS3, ANGPT1, SETD2, PTEN, SIRT1	171	94	11368	8.48675	0.000269775	3.37259e-05	0.000243938
GOTERM_BP_DIRECT	GO:0045766~positive regulation of angiogenesis	10	0.0334359	5.39233e-07	PRKCA, HIF1A, PTGIS, F3, VEGFA, SERPINE1, NOS3, SIRT1, IL1A, KDR	171	66	11368	10.0727	0.00101809	9.25967e-05	0.000920928
GOTERM_BP_DIRECT	GO:0008285~negative regulation of cell proliferation	10	0.0334359	0.000864056	NOX4, HNF4A, DRD2, JUN, NOS3, PTEN, TGFB1, IL1A, STAT3, CTNNB1	171	166	11368	4.00479	0.804639	0.0315107	1.46548
GOTERM_BP_DIRECT	GO:0008284~positive regulation of cell proliferation	10	0.0334359	0.00197777	AR, F2, IGF1, HGF, STAT1, PTEN, TGFB1, DPP4, TIMP1, CXCL10	171	187	11368	3.55506	0.976239	0.0567584	3.32457
GOTERM_BP_DIRECT	GO:0031663~lipopolysaccharide-mediated signaling pathway	9	0.0300923	8.17066e-11	MAPK1, CCL2, TNF, MAPK14, MAPK3, NFKBIA, NOS3, TLR4, TGFB1	171	18	11368	33.2398	1.54344e-07	1.54344e-07	1.39543e-07
GOTERM_BP_DIRECT	GO:0033138~positive regulation of peptidyl-serine phosphorylation	9	0.0300923	1.62357e-07	GCG, CAV1, TNF, BCL2, GSK3B, VEGFA, PIK3CA, ANGPT1, TGFB1	171	42	11368	14.2456	0.000306646	3.40764e-05	0.000277283
GOTERM_BP_DIRECT	GO:0051091~positive regulation of sequence-specific DNA binding transcription factor activity	9	0.0300923	7.81201e-07	IL4, IL5, JUN, PPARG, ESR1, PPARGC1A, PTEN, IL10, CTNNB1	171	51	11368	11.7317	0.0014746	0.000122967	0.00133417
GOTERM_BP_DIRECT	GO:0042493~response to drug	9	0.0300923	1.22873e-06	DRD2, JUN, BCL2, CREB1, GNAS, CDK4, SOD1, HTR2C, CTNNB1	171	54	11368	11.0799	0.00231839	0.000165778	0.00209848
GOTERM_BP_DIRECT	GO:0043524~negative regulation of neuron apoptotic process	9	0.0300923	7.3081e-06	BDNF, CCL2, JUN, BCL2, BAX, PIK3CA, ANGPT1, SOD1, PPARGC1A	171	68	11368	8.79876	0.0137102	0.000657167	0.0124804
GOTERM_BP_DIRECT	GO:0010628~positive regulation of gene expression	9	0.0300923	0.000286277	IL4, CAV1, SLC6A4, GJA1, ITGB3, NR0B2, SIRT1, TGFB1, FN1	171	113	11368	5.29483	0.41775	0.013105	0.487797
GOTERM_BP_DIRECT	GO:0014068~positive regulation of phosphatidylinositol 3-kinase signaling	8	0.0267487	1.51906e-06	PPARD, F2, IGF1, ANGPT1, HGF, CAT, SIRT1, KDR	171	39	11368	13.6368	0.0028654	0.000191282	0.00259431
GOTERM_BP_DIRECT	GO:0071456~cellular response to hypoxia	8	0.0267487	3.02639e-06	PPARD, PTGIS, HMOX1, BCL2, TP53, FABP1, PTEN, SIRT1	171	43	11368	12.3683	0.00570055	0.00035724	0.00516852
GOTERM_BP_DIRECT	GO:0071222~cellular response to lipopolysaccharide	8	0.0267487	5.61695e-06	CD86, JUN, IFNG, SERPINE1, IL12B, NOS2, IL10, CXCL10	171	47	11368	11.3157	0.0105543	0.000558288	0.0095925
GOTERM_BP_DIRECT	GO:0006979~response to oxidative stress	8	0.0267487	1.27674e-05	GPX1, HNF1A, PTGS2, HMOX1, PTGS1, MPO, TPO, NQO1	171	53	11368	10.0346	0.0238293	0.0010044	0.0218026
GOTERM_BP_DIRECT	GO:0010629~negative regulation of gene expression	8	0.0267487	4.04233e-05	XDH, IFNG, PPARG, FOXO1, GJA1, NOS2, SIRT1, TGFB1	171	63	11368	8.44185	0.0735185	0.00238344	0.0690148
GOTERM_BP_DIRECT	GO:0048661~positive regulation of smooth muscle cell proliferation	7	0.0234051	7.24312e-08	BMP4, TNF, HMOX1, EDN1, ELANE, IGF1, STAT1	171	16	11368	29.0848	0.000136813	2.28035e-05	0.000123702
GOTERM_BP_DIRECT	GO:0097192~extrinsic apoptotic signaling pathway in absence of ligand	7	0.0234051	2.36427e-07	IL4, BCL2, GSK3B, BAX, FAS, IL1A, IL2	171	19	11368	24.4925	0.000446511	4.46601e-05	0.000403782
GOTERM_BP_DIRECT	GO:0001938~positive regulation of endothelial cell proliferation	7	0.0234051	1.62062e-05	BMP4, PRKCA, JUN, F3, VEGFA, SIRT1, KDR	171	37	11368	12.5772	0.03015	0.0011332	0.0276743
GOTERM_BP_DIRECT	GO:0042593~glucose homeostasis	7	0.0234051	0.000314773	HIF1A, HNF1A, HNF4A, PPARG, ADRA2A, FOXO1, STAT3	171	62	11368	7.50575	0.448272	0.0140597	0.536229
GOTERM_BP_DIRECT	GO:0018105~peptidyl-serine phosphorylation	7	0.0234051	0.00131596	PRKCA, MAPK1, MAPK14, BCL2, GSK3B, FOXO1, PRKACA	171	81	11368	5.74514	0.916881	0.0419809	2.22385
GOTERM_BP_DIRECT	GO:0042127~regulation of cell proliferation	7	0.0234051	0.00885342	JUN, PTGS1, CXCL8, NFKBIA, NOS2, FAS, CXCL10	171	119	11368	3.91056	1	0.168563	14.0906
GOTERM_BP_DIRECT	GO:0001701~in utero embryonic development	7	0.0234051	0.00957067	EDNRA, AR, EDN1, GJA1, NOS3, ANGPT1, CTNNB1	171	121	11368	3.84592	1	0.175729	15.1462
GOTERM_BP_DIRECT	GO:0044130~negative regulation of growth of symbiont in host	6	0.0200615	8.46567e-08	TNF, IFNG, ELANE, MPO, IL12B, IL10	171	9	11368	44.3197	0.000159904	2.2845e-05	0.000144581
GOTERM_BP_DIRECT	GO:2000352~negative regulation of endothelial cell apoptotic process	6	0.0200615	3.77252e-06	IL4, ICAM1, SERPINE1, ANGPT1, NFE2L2, KDR	171	17	11368	23.4634	0.00710097	0.000419106	0.00644272
GOTERM_BP_DIRECT	GO:0043491~protein kinase B signaling	6	0.0200615	2.38044e-05	CCL2, TNF, IGF1, PIK3CA, PTEN, TGFB1	171	24	11368	16.6199	0.043971	0.00160468	0.0406467
GOTERM_BP_DIRECT	GO:0008217~regulation of blood pressure	6	0.0200615	2.93974e-05	EDNRA, PTGS2, PTGS1, PPARG, SOD1, NPPA	171	25	11368	15.9551	0.0540187	0.00191308	0.0501946
GOTERM_BP_DIRECT	GO:0006006~glucose metabolic process	6	0.0200615	3.59588e-05	TNF, INS, MAPK14, HK2, PIK3CA, IGF2	171	26	11368	15.3414	0.0656717	0.00218881	0.0613948
GOTERM_BP_DIRECT	GO:0051897~positive regulation of protein kinase B signaling	6	0.0200615	0.00034179	NOX4, TNF, F3, ANGPT1, F7, TGFB1	171	41	11368	9.72871	0.475732	0.0149053	0.582127
GOTERM_BP_DIRECT	GO:0060395~SMAD protein signal transduction	6	0.0200615	0.000650866	BMP4, BMP2, HNF1A, HNF4A, JUN, TGFB1	171	47	11368	8.48675	0.707674	0.0252972	1.10579
GOTERM_BP_DIRECT	GO:0050728~negative regulation of inflammatory response	6	0.0200615	0.000717866	PPARA, PTGIS, APOA1, SOCS3, HGF, IL2	171	48	11368	8.30994	0.742448	0.0273047	1.21896
GOTERM_BP_DIRECT	GO:0007267~cell-cell signaling	6	0.0200615	0.00414438	BDNF, ADRB2, ADRB1, ADRA2A, GJA1, PYY	171	71	11368	5.61799	0.999608	0.0993152	6.84702
GOTERM_BP_DIRECT	GO:0030308~negative regulation of cell growth	6	0.0200615	0.00414438	HNF4A, BCL2, TP53, GJA1, SIRT1, TGFB1	171	71	11368	5.61799	0.999608	0.0993152	6.84702
GOTERM_BP_DIRECT	GO:0051092~positive regulation of NF-kappaB transcription factor activity	6	0.0200615	0.00440086	AR, TNF, CD40LG, RELA, CAT, IKBKB	171	72	11368	5.53996	0.999759	0.103831	7.25592
GOTERM_BP_DIRECT	GO:0032496~response to lipopolysaccharide	6	0.0200615	0.00466847	ELANE, CXCL8, SLPI, NFKBIA, FAS, CXCL10	171	73	11368	5.46407	0.999855	0.10714	7.68074
GOTERM_BP_DIRECT	GO:0006468~protein phosphorylation	6	0.0200615	0.00652193	CREB1, PIK3CA, BIRC5, PRKACA, CDK4, TGFB1	171	79	11368	5.04908	0.999996	0.136832	10.5732
GOTERM_BP_DIRECT	GO:0030335~positive regulation of cell migration	6	0.0200615	0.00687449	INS, EDN1, ADRA2A, HSPA5, HGF, TGFB1	171	80	11368	4.98596	0.999998	0.1406	11.1137
GOTERM_BP_DIRECT	GO:0045672~positive regulation of osteoclast differentiation	5	0.0167179	9.45096e-06	TNF, CREB1, IFNG, GNAS, IL12B	171	10	11368	33.2398	0.0176945	0.000775914	0.0161396
GOTERM_BP_DIRECT	GO:0019430~removal of superoxide radicals	5	0.0167179	9.45096e-06	MPO, NOS3, SOD1, SOD3, SOD2	171	10	11368	33.2398	0.0176945	0.000775914	0.0161396
GOTERM_BP_DIRECT	GO:0042523~positive regulation of tyrosine phosphorylation of Stat5 protein	5	0.0167179	1.46784e-05	IL4, PECAM1, IGF1, IL12B, IL2	171	11	11368	30.218	0.0273468	0.00106588	0.0250656
GOTERM_BP_DIRECT	GO:2000379~positive regulation of reactive oxygen species metabolic process	5	0.0167179	1.46784e-05	XDH, MAPK14, F2, TP53, NFE2L2	171	11	11368	30.218	0.0273468	0.00106588	0.0250656
GOTERM_BP_DIRECT	GO:0050796~regulation of insulin secretion	5	0.0167179	7.635e-05	TNF, HNF1A, HNF4A, IFNG, NOS2	171	16	11368	20.7749	0.134312	0.00423309	0.130315
GOTERM_BP_DIRECT	GO:0045662~negative regulation of myoblast differentiation	5	0.0167179	0.000125402	BMP4, PPARD, TNF, TGFB1, CXCL10	171	18	11368	18.4665	0.210929	0.00655892	0.213952
GOTERM_BP_DIRECT	GO:0018107~peptidyl-threonine phosphorylation	5	0.0167179	0.000156997	MAPK1, BCL2, GSK3B, FOXO1, PRKACA	171	19	11368	17.4946	0.256652	0.00798393	0.26779
GOTERM_BP_DIRECT	GO:0007566~embryo implantation	5	0.0167179	0.000236827	PPARD, PTGIS, MMP9, SOD1, MMP2	171	21	11368	15.8285	0.360724	0.0114067	0.403697
GOTERM_BP_DIRECT	GO:0051881~regulation of mitochondrial membrane potential	5	0.0167179	0.000236827	UCP2, BCL2, BAX, SOD1, SOD2	171	21	11368	15.8285	0.360724	0.0114067	0.403697
GOTERM_BP_DIRECT	GO:0034097~response to cytokine	5	0.0167179	0.000236827	JUN, BCL2, RELA, STAT1, TIMP1	171	21	11368	15.8285	0.360724	0.0114067	0.403697
GOTERM_BP_DIRECT	GO:0051781~positive regulation of cell division	5	0.0167179	0.000406014	VEGFA, IGF2, CAT, TGFB1, IL1A	171	24	11368	13.8499	0.535649	0.0169025	0.691154
GOTERM_BP_DIRECT	GO:0001889~liver development	5	0.0167179	0.000558076	HNF1A, JUN, PIK3CA, HGF, SOD2	171	26	11368	12.7845	0.651633	0.0221863	0.948849
GOTERM_BP_DIRECT	GO:0032869~cellular response to insulin stimulus	5	0.0167179	0.000976499	SLC2A4, PPARG, FOXO1, PARP1, STAT1	171	30	11368	11.0799	0.842055	0.0348681	1.65469
GOTERM_BP_DIRECT	GO:0009636~response to toxic substance	5	0.0167179	0.000976499	DRD2, BCL2, BAX, SLC6A4, FAS	171	30	11368	11.0799	0.842055	0.0348681	1.65469
GOTERM_BP_DIRECT	GO:0048146~positive regulation of fibroblast proliferation	5	0.0167179	0.000976499	JUN, IGF1, ITGB3, CDK4, FN1	171	30	11368	11.0799	0.842055	0.0348681	1.65469
GOTERM_BP_DIRECT	GO:0050731~positive regulation of peptidyl-tyrosine phosphorylation	5	0.0167179	0.00110821	IL5, INS, VEGFA, ANGPT1, HGF	171	31	11368	10.7225	0.876877	0.0380458	1.8759
GOTERM_BP_DIRECT	GO:0042060~wound healing	5	0.0167179	0.0012519	PPARA, PPARD, DRD5, PECAM1, FN1	171	32	11368	10.3874	0.906175	0.0421117	2.11669
GOTERM_BP_DIRECT	GO:0045669~positive regulation of osteoblast differentiation	5	0.0167179	0.00140814	BMP4, IGF1, GJA1, GNAS, CTNNB1	171	33	11368	10.0727	0.930181	0.0441134	2.37786
GOTERM_BP_DIRECT	GO:0050680~negative regulation of epithelial cell proliferation	5	0.0167179	0.00157748	BMP4, AR, PPARD, PTEN, TGFB1	171	34	11368	9.7764	0.949319	0.0484884	2.66021
GOTERM_BP_DIRECT	GO:0007596~blood coagulation	5	0.0167179	0.00157748	HNF4A, F3, F2, F7, PLG	171	34	11368	9.7764	0.949319	0.0484884	2.66021
GOTERM_BP_DIRECT	GO:0006919~activation of cysteine-type endopeptidase activity involved in apoptotic process	5	0.0167179	0.00176048	XDH, TNF, F3, PPARG, STAT1	171	35	11368	9.49708	0.964153	0.0522696	2.96447
GOTERM_BP_DIRECT	GO:0042102~positive regulation of T cell proliferation	5	0.0167179	0.00216973	VCAM1, CD86, CD40LG, IFNG, IL2	171	37	11368	8.98372	0.983478	0.0602747	3.64164
GOTERM_BP_DIRECT	GO:0001934~positive regulation of protein phosphorylation	5	0.0167179	0.00317644	IL4, MMP9, F2, VEGFA, TGFB1	171	41	11368	8.10726	0.997546	0.0811621	5.28855
GOTERM_BP_DIRECT	GO:0007409~axonogenesis	5	0.0167179	0.00562945	CCK, DRD2, BCL2, CREB1, GSK3B	171	48	11368	6.92495	0.999977	0.124798	9.19125
GOTERM_BP_DIRECT	GO:0007169~transmembrane receptor protein tyrosine kinase signaling pathway	5	0.0167179	0.00605963	EGFR, IGF1R, BDNF, MET, INSR	171	49	11368	6.78363	0.99999	0.12919	9.85987
GOTERM_BP_DIRECT	GO:0010468~regulation of gene expression	5	0.0167179	0.00799807	GNRH1, BCL2, F2, PIK3CA, CDK4	171	53	11368	6.27165	1	0.156706	12.8156
GOTERM_BP_DIRECT	GO:0060440~trachea formation	4	0.0133743	1.30003e-05	BMP4, MAPK1, MAPK3, CTNNB1	171	4	11368	66.4795	0.0242587	0.000981829	0.0222004
GOTERM_BP_DIRECT	GO:0045348~positive regulation of MHC class II biosynthetic process	4	0.0133743	3.21429e-05	IL4, IFNG, SIRT1, IL10	171	5	11368	53.1836	0.0589123	0.00202192	0.0548813
GOTERM_BP_DIRECT	GO:0002740~negative regulation of cytokine secretion involved in immune response	4	0.0133743	3.21429e-05	APOA1, TNF, ANGPT1, IL10	171	5	11368	53.1836	0.0589123	0.00202192	0.0548813
GOTERM_BP_DIRECT	GO:0045776~negative regulation of blood pressure	4	0.0133743	0.000110038	NOS1, DRD2, DRD5, NOS3	171	7	11368	37.9883	0.18769	0.00592165	0.187763
GOTERM_BP_DIRECT	GO:0051384~response to glucocorticoid	4	0.0133743	0.000110038	TNF, BCL2, FAS, IL10	171	7	11368	37.9883	0.18769	0.00592165	0.187763
GOTERM_BP_DIRECT	GO:0032461~positive regulation of protein oligomerization	4	0.0133743	0.000110038	BAX, TP53, MMP3, MMP1	171	7	11368	37.9883	0.18769	0.00592165	0.187763
GOTERM_BP_DIRECT	GO:0002028~regulation of sodium ion transport	4	0.0133743	0.000174126	ADRB2, NOS1, DRD2, NOS3	171	8	11368	33.2398	0.280323	0.0086193	0.296967
GOTERM_BP_DIRECT	GO:0035729~cellular response to hepatocyte growth factor stimulus	4	0.0133743	0.000258321	CREB1, GSK3B, HGF, IL10	171	9	11368	29.5465	0.386166	0.0121266	0.440259
GOTERM_BP_DIRECT	GO:0043542~endothelial cell migration	4	0.0133743	0.000364979	PECAM1, NOS3, PTEN, DPP4	171	10	11368	26.5918	0.498209	0.0155499	0.621506
GOTERM_BP_DIRECT	GO:1902895~positive regulation of pri-miRNA transcription from RNA polymerase II promoter	4	0.0133743	0.000364979	BMP4, HIF1A, JUN, STAT3	171	10	11368	26.5918	0.498209	0.0155499	0.621506
GOTERM_BP_DIRECT	GO:1902042~negative regulation of extrinsic apoptotic signaling pathway via death domain receptors	4	0.0133743	0.000364979	ICAM1, HMOX1, SERPINE1, HGF	171	10	11368	26.5918	0.498209	0.0155499	0.621506
GOTERM_BP_DIRECT	GO:0071333~cellular response to glucose stimulus	4	0.0133743	0.000364979	NOX4, ICAM1, PIK3CA, PRKACA	171	10	11368	26.5918	0.498209	0.0155499	0.621506
GOTERM_BP_DIRECT	GO:0042832~defense response to protozoan	4	0.0133743	0.000496342	IL4, IFNG, IL12B, IL10	171	11	11368	24.1744	0.60852	0.020181	0.844306
GOTERM_BP_DIRECT	GO:0007569~cell aging	4	0.0133743	0.000841576	NOX4, BCL2, TP53, SOD1	171	13	11368	20.4552	0.796157	0.0313076	1.42761
GOTERM_BP_DIRECT	GO:0042310~vasoconstriction	4	0.0133743	0.000841576	EDNRA, CAV1, HTR1A, EDN1	171	13	11368	20.4552	0.796157	0.0313076	1.42761
GOTERM_BP_DIRECT	GO:0045429~positive regulation of nitric oxide biosynthetic process	4	0.0133743	0.00105937	TNF, IFNG, ESR1, SOD2	171	14	11368	18.9942	0.864964	0.037073	1.79393
GOTERM_BP_DIRECT	GO:0045453~bone resorption	4	0.0133743	0.00130973	NOX4, ADRB2, HNF1A, CTNNB1	171	15	11368	17.7279	0.915896	0.0425037	2.21344
GOTERM_BP_DIRECT	GO:0010800~positive regulation of peptidyl-threonine phosphorylation	4	0.0133743	0.00130973	GCG, MAPK1, GSK3B, TGFB1	171	15	11368	17.7279	0.915896	0.0425037	2.21344
GOTERM_BP_DIRECT	GO:0042542~response to hydrogen peroxide	4	0.0133743	0.00130973	BCL2, CAT, SOD1, SOD2	171	15	11368	17.7279	0.915896	0.0425037	2.21344
GOTERM_BP_DIRECT	GO:0048662~negative regulation of smooth muscle cell proliferation	4	0.0133743	0.00130973	HMOX1, IFNG, PPARG, IL12B	171	15	11368	17.7279	0.915896	0.0425037	2.21344
GOTERM_BP_DIRECT	GO:0043401~steroid hormone mediated signaling pathway	4	0.0133743	0.00159436	BMP4, PPARA, AR, PPARG	171	16	11368	16.6199	0.950912	0.0482113	2.68831
GOTERM_BP_DIRECT	GO:0016239~positive regulation of macroautophagy	4	0.0133743	0.00191486	HIF1A, HMOX1, SIRT1, KDR	171	17	11368	15.6422	0.973234	0.0558502	3.22044
GOTERM_BP_DIRECT	GO:0007595~lactation	4	0.0133743	0.00227275	XDH, CAV1, HIF1A, CREB1	171	18	11368	14.7732	0.986406	0.0621366	3.81142
GOTERM_BP_DIRECT	GO:0040014~regulation of multicellular organism growth	4	0.0133743	0.00227275	IGF1, PIK3CA, SOD1, STAT3	171	18	11368	14.7732	0.986406	0.0621366	3.81142
GOTERM_BP_DIRECT	GO:0098869~cellular oxidant detoxification	4	0.0133743	0.00227275	GPX1, TPO, FABP1, CAT	171	18	11368	14.7732	0.986406	0.0621366	3.81142
GOTERM_BP_DIRECT	GO:0010332~response to gamma radiation	4	0.0133743	0.00227275	BCL2, BAX, TP53, SOD2	171	18	11368	14.7732	0.986406	0.0621366	3.81142
GOTERM_BP_DIRECT	GO:0001662~behavioral fear response	4	0.0133743	0.00266946	HTR1A, BCL2, HTR2C, DPP4	171	19	11368	13.9957	0.993586	0.0715652	4.46251
GOTERM_BP_DIRECT	GO:0042104~positive regulation of activated T cell proliferation	4	0.0133743	0.00266946	IL4, IGF1, IL12B, IL2	171	19	11368	13.9957	0.993586	0.0715652	4.46251
GOTERM_BP_DIRECT	GO:0042149~cellular response to glucose starvation	4	0.0133743	0.00266946	BCL2, TP53, NFE2L2, HSPA5	171	19	11368	13.9957	0.993586	0.0715652	4.46251
GOTERM_BP_DIRECT	GO:0071880~adenylate cyclase-activating adrenergic receptor signaling pathway	4	0.0133743	0.00310631	ADRB2, ADRB1, ADRA2A, GNAS	171	20	11368	13.2959	0.997197	0.0805286	5.17469
GOTERM_BP_DIRECT	GO:0035987~endodermal cell differentiation	4	0.0133743	0.00310631	MMP9, MMP8, MMP2, FN1	171	20	11368	13.2959	0.997197	0.0805286	5.17469
GOTERM_BP_DIRECT	GO:0000060~protein import into nucleus, translocation	4	0.0133743	0.00358455	TNF, IFNG, NFKBIA, TGFB1	171	21	11368	12.6628	0.998868	0.0887364	5.94863
GOTERM_BP_DIRECT	GO:0033209~tumor necrosis factor-mediated signaling pathway	4	0.0133743	0.00358455	TNF, FAS, STAT1, IKBKB	171	21	11368	12.6628	0.998868	0.0887364	5.94863
GOTERM_BP_DIRECT	GO:0051216~cartilage development	4	0.0133743	0.00410536	HIF1A, EDN1, MAPK3, GNAS	171	22	11368	12.0872	0.999578	0.0996876	6.78467
GOTERM_BP_DIRECT	GO:0030890~positive regulation of B cell proliferation	4	0.0133743	0.00410536	IL4, IL5, BCL2, IL2	171	22	11368	12.0872	0.999578	0.0996876	6.78467
GOTERM_BP_DIRECT	GO:0008625~extrinsic apoptotic signaling pathway via death domain receptors	4	0.0133743	0.00466982	TNF, BCL2, BAX, FAS	171	23	11368	11.5617	0.999855	0.105887	7.68289
GOTERM_BP_DIRECT	GO:0008630~intrinsic apoptotic signaling pathway in response to DNA damage	4	0.0133743	0.00593364	TNF, BCL2, BAX, SOD2	171	25	11368	10.6367	0.999987	0.128115	9.66453
GOTERM_BP_DIRECT	GO:0034599~cellular response to oxidative stress	4	0.0133743	0.0066348	FOXO1, NFE2L2, PARP1, PPARGC1A	171	26	11368	10.2276	0.999997	0.137517	10.7466
GOTERM_BP_DIRECT	GO:0006879~cellular iron ion homeostasis	4	0.0133743	0.0066348	HIF1A, ALAS2, HMOX1, SOD1	171	26	11368	10.2276	0.999997	0.137517	10.7466
GOTERM_BP_DIRECT	GO:0051898~negative regulation of protein kinase B signaling	4	0.0133743	0.00738321	XDH, DRD2, PTEN, SIRT1	171	27	11368	9.84882	0.999999	0.148626	11.8881
GOTERM_BP_DIRECT	GO:0007623~circadian rhythm	4	0.0133743	0.00817959	CREB1, GSK3B, NOS2, FAS	171	28	11368	9.49708	1	0.158346	13.0877
GOTERM_BP_DIRECT	GO:0045599~negative regulation of fat cell differentiation	4	0.0133743	0.00817959	FOXO1, SIRT1, TGFB1, SOD2	171	28	11368	9.49708	1	0.158346	13.0877
GOTERM_BP_DIRECT	GO:0001503~ossification	4	0.0133743	0.0090246	BCL2, MMP9, IGF2, SPP1	171	29	11368	9.16959	1	0.169842	14.3436
GOTERM_BP_DIRECT	GO:0051346~negative regulation of hydrolase activity	3	0.0100308	0.00130786	NOS1, APOA1, NOS3	171	4	11368	49.8596	0.915598	0.0431855	2.2103
GOTERM_BP_DIRECT	GO:0071455~cellular response to hyperoxia	3	0.0100308	0.00130786	CAV1, FOXO1, FAS	171	4	11368	49.8596	0.915598	0.0431855	2.2103
GOTERM_BP_DIRECT	GO:0032930~positive regulation of superoxide anion generation	3	0.0100308	0.00215833	OLR1, SOD1, TGFB1	171	5	11368	39.8877	0.983118	0.0608615	3.62285
GOTERM_BP_DIRECT	GO:0051926~negative regulation of calcium ion transport	3	0.0100308	0.00215833	NOS1, ADRA2A, NOS3	171	5	11368	39.8877	0.983118	0.0608615	3.62285
GOTERM_BP_DIRECT	GO:0048304~positive regulation of isotype switching to IgG isotypes	3	0.0100308	0.00215833	IL4, IFNG, IL2	171	5	11368	39.8877	0.983118	0.0608615	3.62285
GOTERM_BP_DIRECT	GO:0006809~nitric oxide biosynthetic process	3	0.0100308	0.00215833	NOS1, NOS3, NOS2	171	5	11368	39.8877	0.983118	0.0608615	3.62285
GOTERM_BP_DIRECT	GO:0010745~negative regulation of macrophage derived foam cell differentiation	3	0.0100308	0.00320571	PPARA, PPARG, NFKBIA	171	6	11368	33.2398	0.997678	0.0807899	5.33605
GOTERM_BP_DIRECT	GO:0001659~temperature homeostasis	3	0.0100308	0.00320571	ADRB1, DRD2, STAT3	171	6	11368	33.2398	0.997678	0.0807899	5.33605
GOTERM_BP_DIRECT	GO:0003014~renal system process	3	0.0100308	0.00320571	BMP4, BCL2, FAS	171	6	11368	33.2398	0.997678	0.0807899	5.33605
GOTERM_BP_DIRECT	GO:0045080~positive regulation of chemokine biosynthetic process	3	0.0100308	0.00320571	IL4, TNF, IFNG	171	6	11368	33.2398	0.997678	0.0807899	5.33605
GOTERM_BP_DIRECT	GO:0045019~negative regulation of nitric oxide biosynthetic process	3	0.0100308	0.00320571	OPRM1, CAV1, PTGIS	171	6	11368	33.2398	0.997678	0.0807899	5.33605
GOTERM_BP_DIRECT	GO:0048678~response to axon injury	3	0.0100308	0.00320571	BAX, SOD1, SOD2	171	6	11368	33.2398	0.997678	0.0807899	5.33605
GOTERM_BP_DIRECT	GO:0035994~response to muscle stretch	3	0.0100308	0.00320571	JUN, MAPK14, NFKBIA	171	6	11368	33.2398	0.997678	0.0807899	5.33605
GOTERM_BP_DIRECT	GO:0007194~negative regulation of adenylate cyclase activity	3	0.0100308	0.00444398	OPRM1, DRD2, ADRA2A	171	7	11368	28.4912	0.999778	0.103507	7.32449
GOTERM_BP_DIRECT	GO:0043950~positive regulation of cAMP-mediated signaling	3	0.0100308	0.00444398	ADRB1, GNAS, CXCL10	171	7	11368	28.4912	0.999778	0.103507	7.32449
GOTERM_BP_DIRECT	GO:0030818~negative regulation of cAMP biosynthetic process	3	0.0100308	0.00444398	EDNRA, EDN1, ADRA2A	171	7	11368	28.4912	0.999778	0.103507	7.32449
GOTERM_BP_DIRECT	GO:0032967~positive regulation of collagen biosynthetic process	3	0.0100308	0.00444398	BMP4, F2, TGFB1	171	7	11368	28.4912	0.999778	0.103507	7.32449
GOTERM_BP_DIRECT	GO:0032355~response to estradiol	3	0.0100308	0.00444398	TGFB1, STAT3, CTNNB1	171	7	11368	28.4912	0.999778	0.103507	7.32449
GOTERM_BP_DIRECT	GO:0045909~positive regulation of vasodilation	3	0.0100308	0.00586727	PTGIS, NOS1, NOS3	171	8	11368	24.9298	0.999985	0.128233	9.56146
GOTERM_BP_DIRECT	GO:0006983~ER overload response	3	0.0100308	0.00586727	GSK3B, TP53, HSPA5	171	8	11368	24.9298	0.999985	0.128233	9.56146
GOTERM_BP_DIRECT	GO:0015758~glucose transport	3	0.0100308	0.00586727	EDNRA, EDN1, SLC2A1	171	8	11368	24.9298	0.999985	0.128233	9.56146
GOTERM_BP_DIRECT	GO:0043536~positive regulation of blood vessel endothelial cell migration	3	0.0100308	0.00586727	PRKCA, ANGPT1, TGFB1	171	8	11368	24.9298	0.999985	0.128233	9.56146
GOTERM_BP_DIRECT	GO:0042554~superoxide anion generation	3	0.0100308	0.00586727	NOX4, SOD1, SOD2	171	8	11368	24.9298	0.999985	0.128233	9.56146
GOTERM_BP_DIRECT	GO:0030278~regulation of ossification	3	0.0100308	0.00586727	MAPK1, MAPK14, MAPK3	171	8	11368	24.9298	0.999985	0.128233	9.56146
GOTERM_BP_DIRECT	GO:0050918~positive chemotaxis	3	0.0100308	0.00586727	VEGFA, MET, ANGPT1	171	8	11368	24.9298	0.999985	0.128233	9.56146
GOTERM_BP_DIRECT	GO:0030224~monocyte differentiation	3	0.0100308	0.00746982	BMP4, JUN, PPARG	171	9	11368	22.1598	0.999999	0.148664	12.0193
GOTERM_BP_DIRECT	GO:0051044~positive regulation of membrane protein ectodomain proteolysis	3	0.0100308	0.00746982	TNF, IFNG, ADRA2A	171	9	11368	22.1598	0.999999	0.148664	12.0193
GOTERM_BP_DIRECT	GO:0042744~hydrogen peroxide catabolic process	3	0.0100308	0.00746982	MPO, TPO, CAT	171	9	11368	22.1598	0.999999	0.148664	12.0193
GOTERM_BP_DIRECT	GO:0032740~positive regulation of interleukin-17 production	3	0.0100308	0.00746982	IL12B, TGFB1, IL2	171	9	11368	22.1598	0.999999	0.148664	12.0193
GOTERM_BP_DIRECT	GO:2000811~negative regulation of anoikis	3	0.0100308	0.00746982	CAV1, BCL2, PIK3CA	171	9	11368	22.1598	0.999999	0.148664	12.0193
GOTERM_BP_DIRECT	GO:0006940~regulation of smooth muscle contraction	3	0.0100308	0.00746982	ADRB2, CAV1, ADRA2A	171	9	11368	22.1598	0.999999	0.148664	12.0193
GOTERM_BP_DIRECT	GO:0007191~adenylate cyclase-activating dopamine receptor signaling pathway	3	0.0100308	0.00746982	OPRM1, DRD5, GNAS	171	9	11368	22.1598	0.999999	0.148664	12.0193
GOTERM_BP_DIRECT	GO:0045840~positive regulation of mitotic nuclear division	3	0.0100308	0.00924604	EDN1, IGF1, IL1A	171	10	11368	19.9439	1	0.171946	14.67
GOTERM_BP_DIRECT	GO:0046716~muscle cell cellular homeostasis	3	0.0100308	0.00924604	HIF1A, SOD1, PLG	171	10	11368	19.9439	1	0.171946	14.67
GOTERM_BP_DIRECT	GO:0031334~positive regulation of protein complex assembly	3	0.0100308	0.00924604	GSK3B, VEGFA, TGFB1	171	10	11368	19.9439	1	0.171946	14.67
GOTERM_BP_DIRECT	GO:0051482~positive regulation of cytosolic calcium ion concentration involved in phospholipase C-activating G-protein coupled signaling pathway	3	0.0100308	0.00924604	DRD2, EDN1, HTR2C	171	10	11368	19.9439	1	0.171946	14.67
GOTERM_BP_DIRECT	GO:0030574~collagen catabolic process	3	0.0100308	0.00924604	MMP9, MMP2, MMP1	171	10	11368	19.9439	1	0.171946	14.67

## Sheet: CC
Category	Term	Count	%	PValue	Genes	List Total	Pop Hits	Pop Total	Fold Enrichment	Bonferroni	Benjamini	FDR
GOTERM_CC_DIRECT	GO:0005615~extracellular space	51	0.170523	8.55713e-22	XDH, ACHE, TNF, CCL2, MMP9, EDN1, MMP8, CXCL8, MMP2, IL10, TGFB1, CXCL10, TIMP1, VCAM1, PTGIS, APOA1, BCHE, INS, ALB, SERPINE1, IFNG, TPO, ANGPT1, IL1A, SPP1, PLAT, BMP4, IL4, ICAM1, LPL, IL6, BMP2, IL5, ELANE, IGF1, IGF2, HGF, SOD1, SOD3, GCG, CD40LG, F3, VEGFA, SLPI, MPO, GPT, IL12B, PYY, IGFBP3, NPPA, IL2	174	762	12833	4.93622	1.74565e-19	1.74565e-19	1.07602e-18
GOTERM_CC_DIRECT	GO:0045121~membrane raft	11	0.0367795	1.25713e-07	ICAM1, CAV1, TNF, OLR1, SLC6A4, PECAM1, GJA1, ANGPT1, FAS, DPP4, KDR	174	81	12833	10.0158	2.5645e-05	1.28226e-05	0.000158078
GOTERM_CC_DIRECT	GO:0031012~extracellular matrix	10	0.0334359	3.30667e-06	MMP9, F3, MMP8, SERPINE1, SLPI, SOD1, MMP3, MMP2, MMP1, SOD3	174	90	12833	8.19476	0.000674333	0.000224828	0.00415792
GOTERM_CC_DIRECT	GO:0005829~cytosol	27	0.0902768	3.73631e-06	XDH, SLC6A4, HK2, GJA1, NFKBIA, CTNNB1, FOS, CASP3, BCL2, NOS2, IL1A, PRKCA, RELA, ACACA, TP53, BIRC5, SOD1, CDK4, IRS1, MAPK1, HIF1A, MAPK14, GSK3B, BAX, MAPK3, GNAS, NFE2L2	174	718	12833	2.77344	0.000761918	0.000190534	0.00469816
GOTERM_CC_DIRECT	GO:0009897~external side of plasma membrane	11	0.0367795	4.94381e-06	IL4, VCAM1, ICAM1, CD86, TNF, CD40LG, IFNG, PECAM1, ITGB3, FAS, CXCL10	174	120	12833	6.76068	0.00100803	0.000201688	0.00621647
GOTERM_CC_DIRECT	GO:0005576~extracellular region	19	0.0635282	9.60214e-06	BMP2, IL6, CCK, GNRH1, OLR1, EDN1, CRP, IGF2, F7, TGFB1, PLG, TIMP1, CXCL10, BDNF, F2, PON1, ANGPT1, PYY, NPPA	174	407	12833	3.44301	0.00195693	0.000326421	0.0120736
GOTERM_CC_DIRECT	GO:0070062~extracellular exosome	41	0.137087	5.8825e-05	LDHA, MMP9, PTGS1, GJA1, TIMP1, CTNNB1, VCAM1, APOA1, ALB, SERPINE1, ANGPT1, PRKACA, HSPA5, FAS, CAT, NQO1, DPP4, SPP1, FN1, PLAT, PRKCA, ICAM1, OLR1, ELANE, ACACA, SOD1, PCK2, SOD3, MAPK1, CD86, BAX, MAPK14, F3, MAPK3, F2, PCNA, SLPI, MPO, GPT, GNAS, FABP1	174	1590	12833	1.9018	0.0119289	0.00171291	0.073945
GOTERM_CC_DIRECT	GO:0005634~nucleus	47	0.157149	0.000385277	PPARA, PPARD, LDHA, HNF1A, PPARG, FOXO1, NFKBIA, GJA1, NFKB1, PDX1, NR3C1, TGFB1, CTNNB1, AKT1, FOS, CASP3, PTGIS, ALB, HMOX1, NOS3, FAS, NOX4, AR, CREB1, RELA, ESR1, TP53, BIRC5, NR0B2, SOD1, STAT1, CDK4, SIRT1, PPARGC1A, AHR, STAT3, ATF6, ADRB2, HIF1A, HNF4A, JUN, GSK3B, PCNA, MPO, HSPB1, NFE2L2, SETD2	174	2096	12833	1.65381	0.0756012	0.00977834	0.483392
GOTERM_CC_DIRECT	GO:0005737~cytoplasm	47	0.157149	0.000647086	LDHA, HNF1A, EDN1, FOXO1, NFKBIA, GJA1, NFKB1, NR3C1, PTEN, TGFB1, CTNNB1, AKT1, GPX1, CASP3, BDNF, SLC2A2, ADRA2A, NOS3, PRKACA, FAS, NQO1, AR, SOCS3, RELA, PIM1, TP53, BIRC5, NR0B2, SOD1, CDK4, STAT1, SIRT1, SOD3, STAT3, GCG, HNF4A, AKR1B1, PCNA, MPO, HSPB1, GPT, FABP1, NFE2L2, IL12B, IKBKB, PARP1, NPPA	174	2145	12833	1.61603	0.123701	0.0145649	0.810645
GOTERM_CC_DIRECT	GO:0005901~caveola	5	0.0167179	0.000854235	CAV1, PTGIS, NOS1, NOS3, IRS1	174	32	12833	11.5239	0.159987	0.0172828	1.06887
GOTERM_CC_DIRECT	GO:0005719~nuclear euchromatin	4	0.0133743	0.000972357	JUN, CREB1, SIRT1, CTNNB1	174	15	12833	19.6674	0.180005	0.0178798	1.21584
GOTERM_CC_DIRECT	GO:0072562~blood microparticle	6	0.0200615	0.00108098	APOA1, BCHE, ALB, F2, TGFB1, FN1	174	58	12833	7.62961	0.197994	0.0182186	1.35081
GOTERM_CC_DIRECT	GO:0005783~endoplasmic reticulum	13	0.0434666	0.00367867	PRKCA, VCAM1, FOS, CAV1, PTGIS, BCHE, ALB, HMOX1, TP53, GJA1, CYP2E1, KDR, MTTP	174	362	12833	2.64858	0.528498	0.0561927	4.52857
GOTERM_CC_DIRECT	GO:0016324~apical plasma membrane	7	0.0234051	0.00544799	ADRB2, SLC2A2, GJA1, ITGB3, PTEN, DPP4, FN1	174	119	12833	4.3384	0.671897	0.0765162	6.63873
GOTERM_CC_DIRECT	GO:0005667~transcription factor complex	7	0.0234051	0.00638528	FOS, HNF1A, JUN, TP53, PARP1, CDK4, CTNNB1	174	123	12833	4.19732	0.729308	0.0834313	7.73911

## Sheet: MF
Category	Term	Count	%	PValue	Genes	List Total	Pop Hits	Pop Total	Fold Enrichment	Bonferroni	Benjamini	FDR
GOTERM_MF_DIRECT	GO:0003700~transcription factor activity, sequence-specific DNA binding	19	0.0635282	6.59015e-05	AR, HNF1A, RELA, CREB1, PPARG, ESR1, TP53, FOXO1, NFKB1, NR3C1, PDX1, AHR, STAT3, CTNNB1, ATF6, FOS, HIF1A, XBP1, NFE2L2	174	406	11048	2.97141	0.0262738	0.00295397	0.0920136
GOTERM_MF_DIRECT	GO:0003677~DNA binding	18	0.0601846	0.00113879	PPARA, AR, HNF1A, RELA, PPARG, ESR1, TP53, NFKB1, NR3C1, NR0B2, STAT1, PPARGC1A, AHR, STAT3, ALB, JUN, NFE2L2, PARP1	174	471	11048	2.42653	0.368926	0.0302227	1.579
GOTERM_MF_DIRECT	GO:0043565~sequence-specific DNA binding	16	0.0534974	2.46103e-05	PPARA, AR, PPARD, CREB1, PPARG, ESR1, TP53, FOXO1, NR3C1, PDX1, PPARGC1A, ATF6, FOS, HIF1A, XBP1, BCL2	174	273	11048	3.72127	0.00989343	0.00141938	0.0343708
GOTERM_MF_DIRECT	GO:0005125~cytokine activity	15	0.0501538	3.98898e-09	BMP4, IL4, BMP2, IL6, IL5, TNF, TGFB1, IL10, TIMP1, CD40LG, IFNG, IL12B, IL1A, IL2, SPP1	174	118	11048	8.0713	1.61155e-06	8.05773e-07	5.5719e-06
GOTERM_MF_DIRECT	GO:0008083~growth factor activity	12	0.040123	2.22105e-10	IL4, BDNF, IL6, IL5, VEGFA, IGF1, IGF2, IL12B, EGF, TGFB1, IL2, TIMP1	174	50	11048	15.2386	8.97305e-08	8.97305e-08	3.10242e-07
GOTERM_MF_DIRECT	GO:0020037~heme binding	11	0.0367795	5.95674e-06	PTGIS, NOS1, PTGS2, HMOX1, PTGS1, MPO, TPO, NOS3, CYP2E1, CAT, NOS2	174	106	11048	6.58903	0.00240364	0.000601451	0.0083202
GOTERM_MF_DIRECT	GO:0004252~serine-type endopeptidase activity	10	0.0334359	8.91692e-05	PLAT, MMP9, F2, ELANE, MMP8, F7, HGF, MMP2, PLG, DPP4	174	117	11048	5.42686	0.0353847	0.00326973	0.124482
GOTERM_MF_DIRECT	GO:0042802~identical protein binding	9	0.0300923	1.00738e-07	CAV1, TNF, INS, PPARG, TP53, NFKBIA, ITGB3, SOD1, STAT3	174	38	11048	15.0381	4.06974e-05	1.3566e-05	0.000140714
GOTERM_MF_DIRECT	GO:0042803~protein homodimerization activity	8	0.0267487	0.000106856	ADRB2, HMOX1, BCL2, BAX, ADRA2A, BIRC5, IL12B, DPP4	174	70	11048	7.25649	0.0422534	0.0035912	0.149155
GOTERM_MF_DIRECT	GO:0046982~protein heterodimerization activity	7	0.0234051	2.87261e-05	CAV1, BCL2, BAX, TP53, ADRA2A, IL12B, MTTP	174	39	11048	11.3964	0.0115384	0.00144964	0.0401179
GOTERM_MF_DIRECT	GO:0004871~signal transducer activity	7	0.0234051	0.00391908	HMOX1, GJA1, GNAS, STAT1, IRS1, STAT3, CTNNB1	174	96	11048	4.62979	0.795343	0.0727609	5.33732
GOTERM_MF_DIRECT	GO:0004879~RNA polymerase II transcription factor activity, ligand-activated sequence-specific DNA binding	6	0.0200615	1.47559e-05	PPARA, AR, PPARD, HNF4A, PPARG, STAT3	174	21	11048	18.1412	0.00594367	0.000993075	0.0206094
GOTERM_MF_DIRECT	GO:0008144~drug binding	6	0.0200615	7.78046e-05	PPARA, PPARD, DRD2, ALB, PPARG, HTR2C	174	29	11048	13.1367	0.0309454	0.00313849	0.108625
GOTERM_MF_DIRECT	GO:0003707~steroid hormone receptor activity	6	0.0200615	0.00116587	PPARA, PPARD, HNF4A, PPARG, NR0B2, NR3C1	174	51	11048	7.46991	0.375801	0.0290258	1.61626
GOTERM_MF_DIRECT	GO:0008201~heparin binding	6	0.0200615	0.00919033	BMP4, LPL, ELANE, VEGFA, MPO, CXCL10	174	82	11048	4.64592	0.976009	0.143944	12.0997
GOTERM_MF_DIRECT	GO:0004707~MAP kinase activity	5	0.0167179	6.88285e-06	MAPK1, MAPK14, MAPK3, MAPK8, MAPK10	174	9	11048	35.2746	0.00277682	0.000555981	0.00961371
GOTERM_MF_DIRECT	GO:0005179~hormone activity	5	0.0167179	0.00818785	GCG, INS, IGF1, IGF2, NPPA	174	51	11048	6.22493	0.963902	0.13447	10.8492
GOTERM_MF_DIRECT	GO:0004601~peroxidase activity	4	0.0133743	0.000748183	PTGS2, PTGS1, MPO, TPO	174	12	11048	21.1648	0.260942	0.0213669	1.04003
GOTERM_MF_DIRECT	GO:0004714~transmembrane receptor protein tyrosine kinase activity	4	0.0133743	0.00149478	EGFR, IGF1R, MET, INSR	174	15	11048	16.9318	0.453567	0.0330173	2.06783
GOTERM_MF_DIRECT	GO:0050661~NADP binding	4	0.0133743	0.00304031	NOS1, HMGCR, NOS3, CAT	174	19	11048	13.3672	0.707753	0.0596543	4.16407
GOTERM_MF_DIRECT	GO:0002020~protease binding	4	0.0133743	0.00466847	TNF, TP53, DPP4, TIMP1	174	22	11048	11.5444	0.849	0.0823422	6.32727
GOTERM_MF_DIRECT	GO:0004517~nitric-oxide synthase activity	3	0.0100308	0.000723873	NOS1, NOS3, NOS2	174	3	11048	63.4943	0.253643	0.0222526	1.00639
GOTERM_MF_DIRECT	GO:0005159~insulin-like growth factor receptor binding	3	0.0100308	0.00143282	INS, IGF1, GNAS	174	4	11048	47.6207	0.439696	0.033501	1.98292
GOTERM_MF_DIRECT	GO:0051380~norepinephrine binding	3	0.0100308	0.00143282	ADRB2, ADRB1, ADRA2A	174	4	11048	47.6207	0.439696	0.033501	1.98292
GOTERM_MF_DIRECT	GO:0051379~epinephrine binding	3	0.0100308	0.00236345	ADRB2, ADRB1, ADRA2A	174	5	11048	38.0966	0.615559	0.0490692	3.25121
GOTERM_MF_DIRECT	GO:0004784~superoxide dismutase activity	3	0.0100308	0.00236345	SOD1, SOD3, SOD2	174	5	11048	38.0966	0.615559	0.0490692	3.25121

## Sheet: Table capture for BP
Sublist	Category	Term	RT	Genes	Count	%	P-Value	Benjamini
	GOTERM_BP_DIRECT	lipopolysaccharide-mediated signaling pathway	RT		9	0	8.2e-11	1.5e-07
	GOTERM_BP_DIRECT	negative regulation of apoptotic process	RT		20	0.1	9.3e-11	8.8e-08
	GOTERM_BP_DIRECT	positive regulation of transcription from RNA polymerase II promoter	RT		28	0.1	2.8e-10	1.8e-07
	GOTERM_BP_DIRECT	response to hypoxia	RT		12	0	4.1e-10	1.9e-07
	GOTERM_BP_DIRECT	positive regulation of ERK1 and ERK2 cascade	RT		13	0	5e-08	1.9e-05
	GOTERM_BP_DIRECT	positive regulation of smooth muscle cell proliferation	RT		7	0	7.2e-08	2.3e-05
	GOTERM_BP_DIRECT	negative regulation of growth of symbiont in host	RT		6	0	8.5e-08	2.3e-05
	GOTERM_BP_DIRECT	angiogenesis	RT		12	0	1.4e-07	3.4e-05
	GOTERM_BP_DIRECT	positive regulation of peptidyl-serine phosphorylation	RT		9	0	1.6e-07	3.4e-05
	GOTERM_BP_DIRECT	extrinsic apoptotic signaling pathway in absence of ligand	RT		7	0	2.4e-07	4.5e-05
	GOTERM_BP_DIRECT	positive regulation of angiogenesis	RT		10	0	5.4e-07	9.3e-05
	GOTERM_BP_DIRECT	positive regulation of sequence-specific DNA binding transcription factor activity	RT		9	0	7.8e-07	0.00012
	GOTERM_BP_DIRECT	oxidation-reduction process	RT		13	0	9.3e-07	0.00014
	GOTERM_BP_DIRECT	response to drug	RT		9	0	1.2e-06	0.00017
	GOTERM_BP_DIRECT	positive regulation of phosphatidylinositol 3-kinase signaling	RT		8	0	1.5e-06	0.00019
	GOTERM_BP_DIRECT	cellular response to hypoxia	RT		8	0	3e-06	0.00036
	GOTERM_BP_DIRECT	negative regulation of endothelial cell apoptotic process	RT		6	0	3.8e-06	0.00042
	GOTERM_BP_DIRECT	inflammatory response	RT		14	0	4.4e-06	0.00047
	GOTERM_BP_DIRECT	cellular response to lipopolysaccharide	RT		8	0	5.6e-06	0.00056
	GOTERM_BP_DIRECT	transcription, DNA-templated	RT		17	0.1	7e-06	0.00066
	GOTERM_BP_DIRECT	negative regulation of neuron apoptotic process	RT		9	0	7.3e-06	0.00066
	GOTERM_BP_DIRECT	positive regulation of transcription, DNA-templated	RT		14	0	7.4e-06	0.00064
	GOTERM_BP_DIRECT	positive regulation of osteoclast differentiation	RT		5	0	9.5e-06	0.00078
	GOTERM_BP_DIRECT	removal of superoxide radicals	RT		5	0	9.5e-06	0.00078
	GOTERM_BP_DIRECT	response to oxidative stress	RT		8	0	1.3e-05	0.001
	GOTERM_BP_DIRECT	trachea formation	RT		4	0	1.3e-05	0.00098
	GOTERM_BP_DIRECT	positive regulation of reactive oxygen species metabolic process	RT		5	0	1.5e-05	0.0011
	GOTERM_BP_DIRECT	positive regulation of tyrosine phosphorylation of Stat5 protein	RT		5	0	1.5e-05	0.0011
	GOTERM_BP_DIRECT	positive regulation of endothelial cell proliferation	RT		7	0	1.6e-05	0.0011
	GOTERM_BP_DIRECT	protein kinase B signaling	RT		6	0	2.4e-05	0.0016
	GOTERM_BP_DIRECT	regulation of blood pressure	RT		6	0	2.9e-05	0.0019
	GOTERM_BP_DIRECT	negative regulation of cytokine secretion involved in immune response	RT		4	0	3.2e-05	0.002
	GOTERM_BP_DIRECT	positive regulation of MHC class II biosynthetic process	RT		4	0	3.2e-05	0.002
	GOTERM_BP_DIRECT	glucose metabolic process	RT		6	0	3.6e-05	0.0022
	GOTERM_BP_DIRECT	negative regulation of gene expression	RT		8	0	4e-05	0.0024
	GOTERM_BP_DIRECT	immune response	RT		13	0	4.1e-05	0.0024
	GOTERM_BP_DIRECT	regulation of insulin secretion	RT		5	0	7.6e-05	0.0042
	GOTERM_BP_DIRECT	positive regulation of protein oligomerization	RT		4	0	0.00011	0.0059
	GOTERM_BP_DIRECT	negative regulation of blood pressure	RT		4	0	0.00011	0.0059
	GOTERM_BP_DIRECT	response to glucocorticoid	RT		4	0	0.00011	0.0059
	GOTERM_BP_DIRECT	negative regulation of myoblast differentiation	RT		5	0	0.00013	0.0066
	GOTERM_BP_DIRECT	peptidyl-threonine phosphorylation	RT		5	0	0.00016	0.008
	GOTERM_BP_DIRECT	regulation of sodium ion transport	RT		4	0	0.00017	0.0086
	GOTERM_BP_DIRECT	response to cytokine	RT		5	0	0.00024	0.011
	GOTERM_BP_DIRECT	embryo implantation	RT		5	0	0.00024	0.011
	GOTERM_BP_DIRECT	regulation of mitochondrial membrane potential	RT		5	0	0.00024	0.011
	GOTERM_BP_DIRECT	cellular response to hepatocyte growth factor stimulus	RT		4	0	0.00026	0.012
	GOTERM_BP_DIRECT	positive regulation of gene expression	RT		9	0	0.00029	0.013
	GOTERM_BP_DIRECT	glucose homeostasis	RT		7	0	0.00031	0.014
	GOTERM_BP_DIRECT	positive regulation of protein kinase B signaling	RT		6	0	0.00034	0.015
	GOTERM_BP_DIRECT	endothelial cell migration	RT		4	0	0.00036	0.016
	GOTERM_BP_DIRECT	cellular response to glucose stimulus	RT		4	0	0.00036	0.016
	GOTERM_BP_DIRECT	negative regulation of extrinsic apoptotic signaling pathway via death domain receptors	RT		4	0	0.00036	0.016
	GOTERM_BP_DIRECT	positive regulation of pri-miRNA transcription from RNA polymerase II promoter	RT		4	0	0.00036	0.016
	GOTERM_BP_DIRECT	positive regulation of cell division	RT		5	0	0.00041	0.017
	GOTERM_BP_DIRECT	defense response to protozoan	RT		4	0	0.0005	0.02
	GOTERM_BP_DIRECT	liver development	RT		5	0	0.00056	0.022
	GOTERM_BP_DIRECT	SMAD protein signal transduction	RT		6	0	0.00065	0.025
	GOTERM_BP_DIRECT	negative regulation of inflammatory response	RT		6	0	0.00072	0.027
	GOTERM_BP_DIRECT	cell aging	RT		4	0	0.00084	0.031
	GOTERM_BP_DIRECT	vasoconstriction	RT		4	0	0.00084	0.031
	GOTERM_BP_DIRECT	negative regulation of cell proliferation	RT		10	0	0.00086	0.032
	GOTERM_BP_DIRECT	response to toxic substance	RT		5	0	0.00098	0.035
	GOTERM_BP_DIRECT	positive regulation of fibroblast proliferation	RT		5	0	0.00098	0.035
	GOTERM_BP_DIRECT	cellular response to insulin stimulus	RT		5	0	0.00098	0.035
	GOTERM_BP_DIRECT	positive regulation of nitric oxide biosynthetic process	RT		4	0	0.0011	0.037
	GOTERM_BP_DIRECT	positive regulation of peptidyl-tyrosine phosphorylation	RT		5	0	0.0011	0.038
	GOTERM_BP_DIRECT	wound healing	RT		5	0	0.0013	0.042
	GOTERM_BP_DIRECT	cellular response to hyperoxia	RT		3	0	0.0013	0.043
	GOTERM_BP_DIRECT	negative regulation of hydrolase activity	RT		3	0	0.0013	0.043
	GOTERM_BP_DIRECT	negative regulation of smooth muscle cell proliferation	RT		4	0	0.0013	0.043
	GOTERM_BP_DIRECT	response to hydrogen peroxide	RT		4	0	0.0013	0.043
	GOTERM_BP_DIRECT	bone resorption	RT		4	0	0.0013	0.043
	GOTERM_BP_DIRECT	positive regulation of peptidyl-threonine phosphorylation	RT		4	0	0.0013	0.043
	GOTERM_BP_DIRECT	peptidyl-serine phosphorylation	RT		7	0	0.0013	0.042
	GOTERM_BP_DIRECT	positive regulation of osteoblast differentiation	RT		5	0	0.0014	0.044
	GOTERM_BP_DIRECT	blood coagulation	RT		5	0	0.0016	0.048
	GOTERM_BP_DIRECT	negative regulation of epithelial cell proliferation	RT		5	0	0.0016	0.048
	GOTERM_BP_DIRECT	steroid hormone mediated signaling pathway	RT		4	0	0.0016	0.048
	GOTERM_BP_DIRECT	activation of cysteine-type endopeptidase activity involved in apoptotic process	RT		5	0	0.0018	0.052
	GOTERM_BP_DIRECT	positive regulation of macroautophagy	RT		4	0	0.0019	0.056
	GOTERM_BP_DIRECT	positive regulation of cell proliferation	RT		10	0	0.002	0.057
	GOTERM_BP_DIRECT	positive regulation of isotype switching to IgG isotypes	RT		3	0	0.0022	0.061
	GOTERM_BP_DIRECT	negative regulation of calcium ion transport	RT		3	0	0.0022	0.061
	GOTERM_BP_DIRECT	positive regulation of superoxide anion generation	RT		3	0	0.0022	0.061
	GOTERM_BP_DIRECT	nitric oxide biosynthetic process	RT		3	0	0.0022	0.061
	GOTERM_BP_DIRECT	positive regulation of T cell proliferation	RT		5	0	0.0022	0.06
	GOTERM_BP_DIRECT	regulation of multicellular organism growth	RT		4	0	0.0023	0.062
	GOTERM_BP_DIRECT	response to gamma radiation	RT		4	0	0.0023	0.062
	GOTERM_BP_DIRECT	cellular oxidant detoxification	RT		4	0	0.0023	0.062
	GOTERM_BP_DIRECT	lactation	RT		4	0	0.0023	0.062
	GOTERM_BP_DIRECT	cellular response to glucose starvation	RT		4	0	0.0027	0.072
	GOTERM_BP_DIRECT	positive regulation of activated T cell proliferation	RT		4	0	0.0027	0.072
	GOTERM_BP_DIRECT	behavioral fear response	RT		4	0	0.0027	0.072
	GOTERM_BP_DIRECT	negative regulation of transcription from RNA polymerase II promoter	RT		13	0	0.0027	0.072
	GOTERM_BP_DIRECT	adenylate cyclase-activating adrenergic receptor signaling pathway	RT		4	0	0.0031	0.081
	GOTERM_BP_DIRECT	endodermal cell differentiation	RT		4	0	0.0031	0.081
	GOTERM_BP_DIRECT	positive regulation of protein phosphorylation	RT		5	0	0.0032	0.081
	GOTERM_BP_DIRECT	positive regulation of chemokine biosynthetic process	RT		3	0	0.0032	0.081
	GOTERM_BP_DIRECT	negative regulation of macrophage derived foam cell differentiation	RT		3	0	0.0032	0.081
	GOTERM_BP_DIRECT	temperature homeostasis	RT		3	0	0.0032	0.081
	GOTERM_BP_DIRECT	negative regulation of nitric oxide biosynthetic process	RT		3	0	0.0032	0.081
	GOTERM_BP_DIRECT	renal system process	RT		3	0	0.0032	0.081
	GOTERM_BP_DIRECT	response to muscle stretch	RT		3	0	0.0032	0.081
	GOTERM_BP_DIRECT	response to axon injury	RT		3	0	0.0032	0.081
	GOTERM_BP_DIRECT	tumor necrosis factor-mediated signaling pathway	RT		4	0	0.0036	0.089
	GOTERM_BP_DIRECT	protein import into nucleus, translocation	RT		4	0	0.0036	0.089
	GOTERM_BP_DIRECT	cartilage development	RT		4	0	0.0041	0.1
	GOTERM_BP_DIRECT	positive regulation of B cell proliferation	RT		4	0	0.0041	0.1
	GOTERM_BP_DIRECT	negative regulation of cell growth	RT		6	0	0.0041	0.099
	GOTERM_BP_DIRECT	cell-cell signaling	RT		6	0	0.0041	0.099
	GOTERM_BP_DIRECT	positive regulation of NF-kappaB transcription factor activity	RT		6	0	0.0044	0.1
	GOTERM_BP_DIRECT	negative regulation of adenylate cyclase activity	RT		3	0	0.0044	0.1
	GOTERM_BP_DIRECT	response to estradiol	RT		3	0	0.0044	0.1
	GOTERM_BP_DIRECT	positive regulation of collagen biosynthetic process	RT		3	0	0.0044	0.1
	GOTERM_BP_DIRECT	negative regulation of cAMP biosynthetic process	RT		3	0	0.0044	0.1
	GOTERM_BP_DIRECT	positive regulation of cAMP-mediated signaling	RT		3	0	0.0044	0.1
	GOTERM_BP_DIRECT	response to lipopolysaccharide	RT		6	0	0.0047	0.11
	GOTERM_BP_DIRECT	extrinsic apoptotic signaling pathway via death domain receptors	RT		4	0	0.0047	0.11
	GOTERM_BP_DIRECT	axonogenesis	RT		5	0	0.0056	0.12
	GOTERM_BP_DIRECT	positive regulation of vasodilation	RT		3	0	0.0059	0.13
	GOTERM_BP_DIRECT	regulation of ossification	RT		3	0	0.0059	0.13
	GOTERM_BP_DIRECT	positive chemotaxis	RT		3	0	0.0059	0.13
	GOTERM_BP_DIRECT	positive regulation of blood vessel endothelial cell migration	RT		3	0	0.0059	0.13
	GOTERM_BP_DIRECT	glucose transport	RT		3	0	0.0059	0.13
	GOTERM_BP_DIRECT	ER overload response	RT		3	0	0.0059	0.13
	GOTERM_BP_DIRECT	superoxide anion generation	RT		3	0	0.0059	0.13
	GOTERM_BP_DIRECT	intrinsic apoptotic signaling pathway in response to DNA damage	RT		4	0	0.0059	0.13
	GOTERM_BP_DIRECT	transmembrane receptor protein tyrosine kinase signaling pathway	RT		5	0	0.0061	0.13
	GOTERM_BP_DIRECT	protein phosphorylation	RT		6	0	0.0065	0.14
	GOTERM_BP_DIRECT	cellular response to oxidative stress	RT		4	0	0.0066	0.14
	GOTERM_BP_DIRECT	cellular iron ion homeostasis	RT		4	0	0.0066	0.14
	GOTERM_BP_DIRECT	positive regulation of cell migration	RT		6	0	0.0069	0.14
	GOTERM_BP_DIRECT	negative regulation of protein kinase B signaling	RT		4	0	0.0074	0.15
	GOTERM_BP_DIRECT	adenylate cyclase-activating dopamine receptor signaling pathway	RT		3	0	0.0075	0.15
	GOTERM_BP_DIRECT	negative regulation of anoikis	RT		3	0	0.0075	0.15
	GOTERM_BP_DIRECT	hydrogen peroxide catabolic process	RT		3	0	0.0075	0.15
	GOTERM_BP_DIRECT	positive regulation of interleukin-17 production	RT		3	0	0.0075	0.15
	GOTERM_BP_DIRECT	regulation of smooth muscle contraction	RT		3	0	0.0075	0.15
	GOTERM_BP_DIRECT	positive regulation of membrane protein ectodomain proteolysis	RT		3	0	0.0075	0.15
	GOTERM_BP_DIRECT	monocyte differentiation	RT		3	0	0.0075	0.15
	GOTERM_BP_DIRECT	regulation of gene expression	RT		5	0	0.008	0.16
	GOTERM_BP_DIRECT	circadian rhythm	RT		4	0	0.0082	0.16
	GOTERM_BP_DIRECT	negative regulation of fat cell differentiation	RT		4	0	0.0082	0.16
	GOTERM_BP_DIRECT	regulation of cell proliferation	RT		7	0	0.0089	0.17
	GOTERM_BP_DIRECT	ossification	RT		4	0	0.009	0.17
	GOTERM_BP_DIRECT	positive regulation of mitotic nuclear division	RT		3	0	0.0092	0.17
	GOTERM_BP_DIRECT	collagen catabolic process	RT		3	0	0.0092	0.17
	GOTERM_BP_DIRECT	positive regulation of protein complex assembly	RT		3	0	0.0092	0.17
	GOTERM_BP_DIRECT	positive regulation of cytosolic calcium ion concentration involved in phospholipase C-activating G-protein coupled signaling pathway	RT		3	0	0.0092	0.17
	GOTERM_BP_DIRECT	muscle cell cellular homeostasis	RT		3	0	0.0092	0.17
	GOTERM_BP_DIRECT	in utero embryonic development	RT		7	0	0.0096	0.18

## Sheet: Table capture for CC
Sublist	Category	Term	RT	Genes	Count	%	P-Value	Benjamini
	GOTERM_CC_DIRECT	extracellular space	RT		51	0.2	8.6e-22	1.7e-19
	GOTERM_CC_DIRECT	membrane raft	RT		11	0	1.3e-07	1.3e-05
	GOTERM_CC_DIRECT	extracellular matrix	RT		10	0	3.3e-06	0.00022
	GOTERM_CC_DIRECT	cytosol	RT		27	0.1	3.7e-06	0.00019
	GOTERM_CC_DIRECT	external side of plasma membrane	RT		11	0	4.9e-06	0.0002
	GOTERM_CC_DIRECT	extracellular region	RT		19	0.1	9.6e-06	0.00033
	GOTERM_CC_DIRECT	extracellular exosome	RT		41	0.1	5.9e-05	0.0017
	GOTERM_CC_DIRECT	nucleus	RT		47	0.2	0.00039	0.0098
	GOTERM_CC_DIRECT	cytoplasm	RT		47	0.2	0.00065	0.015
	GOTERM_CC_DIRECT	caveola	RT		5	0	0.00085	0.017
	GOTERM_CC_DIRECT	nuclear euchromatin	RT		4	0	0.00097	0.018
	GOTERM_CC_DIRECT	blood microparticle	RT		6	0	0.0011	0.018
	GOTERM_CC_DIRECT	endoplasmic reticulum	RT		13	0	0.0037	0.056
	GOTERM_CC_DIRECT	apical plasma membrane	RT		7	0	0.0054	0.077
	GOTERM_CC_DIRECT	transcription factor complex	RT		7	0	0.0064	0.083

## Sheet: Table capture for MFSublist _x0009_Ca
Sublist	Category	Term	RT	Genes	Count	%	P-Value	Benjamini
	GOTERM_MF_DIRECT	growth factor activity	RT		12	0	2.2e-10	9e-08
	GOTERM_MF_DIRECT	cytokine activity	RT		15	0.1	4e-09	8.1e-07
	GOTERM_MF_DIRECT	identical protein binding	RT		9	0	1e-07	1.4e-05
	GOTERM_MF_DIRECT	heme binding	RT		11	0	6e-06	0.0006
	GOTERM_MF_DIRECT	MAP kinase activity	RT		5	0	6.9e-06	0.00056
	GOTERM_MF_DIRECT	RNA polymerase II transcription factor activity, ligand-activated sequence-specific DNA binding	RT		6	0	1.5e-05	0.00099
	GOTERM_MF_DIRECT	sequence-specific DNA binding	RT		16	0.1	2.5e-05	0.0014
	GOTERM_MF_DIRECT	protein heterodimerization activity	RT		7	0	2.9e-05	0.0014
	GOTERM_MF_DIRECT	transcription factor activity, sequence-specific DNA binding	RT		19	0.1	6.6e-05	0.003
	GOTERM_MF_DIRECT	drug binding	RT		6	0	7.8e-05	0.0031
	GOTERM_MF_DIRECT	serine-type endopeptidase activity	RT		10	0	8.9e-05	0.0033
	GOTERM_MF_DIRECT	protein homodimerization activity	RT		8	0	0.00011	0.0036
	GOTERM_MF_DIRECT	nitric-oxide synthase activity	RT		3	0	0.00072	0.022
	GOTERM_MF_DIRECT	peroxidase activity	RT		4	0	0.00075	0.021
	GOTERM_MF_DIRECT	DNA binding	RT		18	0.1	0.0011	0.03
	GOTERM_MF_DIRECT	steroid hormone receptor activity	RT		6	0	0.0012	0.029
	GOTERM_MF_DIRECT	norepinephrine binding	RT		3	0	0.0014	0.034
	GOTERM_MF_DIRECT	insulin-like growth factor receptor binding	RT		3	0	0.0014	0.034
	GOTERM_MF_DIRECT	transmembrane receptor protein tyrosine kinase activity	RT		4	0	0.0015	0.033
	GOTERM_MF_DIRECT	epinephrine binding	RT		3	0	0.0024	0.049
	GOTERM_MF_DIRECT	superoxide dismutase activity	RT		3	0	0.0024	0.049
	GOTERM_MF_DIRECT	NADP binding	RT		4	0	0.003	0.06
	GOTERM_MF_DIRECT	signal transducer activity	RT		7	0	0.0039	0.073
	GOTERM_MF_DIRECT	protease binding	RT		4	0	0.0047	0.082
	GOTERM_MF_DIRECT	hormone activity	RT		5	0	0.0082	0.13
	GOTERM_MF_DIRECT	heparin binding	RT		6	0	0.0092	0.14
