# Supplementary material for: Network Pharmacology-Based Identification of the Mechanisms of Shen-Qi Compound Formula in Treating Diabetes Mellitus
Source: Evid Based Complement Alternat Med. 2020 Jun 4;2020:5798764. doi: 10.1155/2020/5798764 (PMC7292981; doi:10.1155/2020/5798764)
Supplement: Supplementary Materials — Supplementary material 1: the search strategies for eight herbal medicines in SQC. Supplementary material 2: the information of ingredients retrieved in TCMSP. Supplementary material 3: the information of ingredients retrieved in SymMap. Supplementary material 4: summarized target information, including the targets of SQC and diabetes. Supplementary material 5: raw data of GO enrichment analysis. Supplementary material 6: raw data of KEGG enrichment analysis. [file 5798764.f1.zip › 5798764.f1/Supplementary material 6.xlsx]

## Sheet: KEGG
Category	Term	Count	%	PValue	Genes	List Total	Pop Hits	Pop Total	Fold Enrichment	Bonferroni	Benjamini	FDR
KEGG_PATHWAY	ssc05200:Pathways in cancer	55	0.183897	8.19698e-29	PPARD, PTGS2, MMP9, PPARG, FOXO1, NFKB1, MMP2, PTEN, TGFB1, MMP1, CTNNB1, AKT1, EDNRA, FOS, CASP3, SLC2A1, CASP8, PIK3CA, PRKACA, NOS2, FAS, PRKCA, EGFR, AR, RELA, TP53, CDK4, PRKCB, MAPK1, CCND1, HIF1A, JUN, VEGFA, MAPK3, GNAS, MAPK8, NFKBIA, CXCL8, IGF1R, BCL2, EGF, FN1, BMP4, BMP2, IL6, MET, IGF1, BIRC5, MAPK10, HGF, STAT1, STAT3, BAX, GSK3B, IKBKB	165	384	7001	6.07726	1.86891e-26	1.86891e-26	1.04942e-25
KEGG_PATHWAY	ssc04151:PI3K-Akt signaling pathway	35	0.117026	7.04269e-14	NFKB1, TLR4, ITGB3, PTEN, AKT1, IGF1R, INS, BCL2, PIK3CA, NOS3, ANGPT1, EGF, INSR, SPP1, FN1, IL4, EGFR, IL6, CREB1, RELA, MET, TP53, IGF1, HGF, CDK4, PCK2, IRS1, KDR, MAPK1, CCND1, GSK3B, VEGFA, MAPK3, IKBKB, IL2	165	326	7001	4.5554	1.60485e-11	1.06992e-12	9.01168e-11
KEGG_PATHWAY	ssc05161:Hepatitis B	34	0.113682	1.19383e-23	TNF, MMP9, NFKBIA, CXCL8, NFKB1, TLR4, PTEN, TGFB1, AKT1, FOS, CASP3, BCL2, CASP8, PIK3CA, FAS, PRKCA, IL6, CREB1, RELA, TP53, BIRC5, MAPK10, CDK4, STAT1, STAT3, PRKCB, MAPK1, CCND1, BAX, JUN, MAPK3, PCNA, MAPK8, IKBKB	165	151	7001	9.55384	2.72194e-21	9.07314e-22	1.52841e-20
KEGG_PATHWAY	ssc05205:Proteoglycans in cancer	33	0.110338	2.65727e-19	CAV1, TNF, MMP9, TLR4, ITGB3, MMP2, TGFB1, CTNNB1, AKT1, IGF1R, CASP3, PIK3CA, PRKACA, FAS, FN1, EGFR, PRKCA, MET, ESR1, TP53, IGF1, IGF2, HGF, STAT3, KDR, PRKCB, MAPK1, CCND1, HIF1A, MAPK14, VEGFA, MAPK3, IL12B	165	190	7001	7.36947	6.05858e-17	8.65511e-18	3.40198e-16
KEGG_PATHWAY	ssc04066:HIF-1 signaling pathway	30	0.100308	4.61807e-25	EDN1, HK2, NFKB1, TLR4, TIMP1, AKT1, IGF1R, INS, BCL2, SERPINE1, SLC2A1, IFNG, PIK3CA, NOS3, ANGPT1, NOS2, EGF, INSR, EGFR, PRKCA, IL6, RELA, IGF1, STAT3, PRKCB, MAPK1, HIF1A, MAPK3, VEGFA, NPPA	165	97	7001	13.1228	1.05292e-22	5.2646e-23	5.9123e-22
KEGG_PATHWAY	ssc04668:TNF signaling pathway	29	0.096964	2.55515e-22	CCL2, TNF, PTGS2, MMP9, EDN1, NFKBIA, NFKB1, MMP3, CXCL10, AKT1, VCAM1, FOS, CASP3, CASP8, PIK3CA, FAS, ICAM1, IL6, SOCS3, CREB1, RELA, MAPK10, MAPK1, MAPK14, JUN, MAPK3, MAPK8, IKBKB, SELE	165	108	7001	11.3933	5.82574e-20	1.45643e-20	3.27124e-19
KEGG_PATHWAY	ssc04931:Insulin resistance	29	0.096964	7.59443e-22	PPARA, TNF, NFKBIA, FOXO1, NFKB1, PTEN, AKT1, SLC2A4, INS, SLC2A2, SLC2A1, PIK3CA, NOS3, INSR, IL6, SOCS3, RELA, CREB1, MAPK10, PCK2, PPARGC1A, PRKCD, IRS1, STAT3, CD36, GSK3B, MAPK8, PTPN1, IKBKB	165	112	7001	10.9864	1.73153e-19	3.46306e-20	9.72279e-19
KEGG_PATHWAY	ssc05142:Chagas disease (American trypanosomiasis)	28	0.0936204	3.3335e-21	CCL2, TNF, NFKBIA, CXCL8, NFKB1, TLR4, TGFB1, IL10, AKT1, FOS, CASP8, SERPINE1, IFNG, PIK3CA, NOS2, FAS, IL6, RELA, MAPK10, MAPK1, JUN, MAPK14, MAPK3, GNAS, MAPK8, IL12B, IKBKB, IL2	165	107	7001	11.1033	7.60039e-19	1.26673e-19	4.26773e-18
KEGG_PATHWAY	ssc04068:FoxO signaling pathway	27	0.0902768	1.84148e-17	FOXO1, PTEN, IL10, TGFB1, AKT1, IGF1R, SLC2A4, INS, PIK3CA, CAT, EGF, INSR, EGFR, IL6, IGF1, MAPK10, PCK2, SIRT1, IRS1, STAT3, SOD2, MAPK1, CCND1, MAPK14, MAPK3, MAPK8, IKBKB	165	133	7001	8.61367	4.19857e-15	5.24821e-16	2.35756e-14
KEGG_PATHWAY	ssc05164:Influenza A	27	0.0902768	6.68911e-15	TNF, CCL2, CXCL8, NFKBIA, NFKB1, TLR4, CXCL10, AKT1, IFNG, PIK3CA, FAS, IL1A, ICAM1, IL6, SOCS3, RELA, MAPK10, STAT1, PLG, MAPK1, MAPK14, GSK3B, JUN, MAPK3, MAPK8, IL12B, IKBKB	165	167	7001	6.85999	1.51879e-12	1.16795e-13	8.52651e-12
KEGG_PATHWAY	ssc04510:Focal adhesion	26	0.0869333	1.7456e-12	CAV1, ITGB3, PTEN, CTNNB1, AKT1, IGF1R, BCL2, PIK3CA, EGF, FN1, SPP1, EGFR, PRKCA, MET, IGF1, HGF, MAPK10, KDR, PRKCB, MAPK1, CCND1, GSK3B, JUN, VEGFA, MAPK3, MAPK8	165	193	7001	5.716	3.97998e-10	1.80908e-11	2.23481e-09
KEGG_PATHWAY	ssc04932:Non-alcoholic fatty liver disease (NAFLD)	25	0.0835897	1.9054e-13	PPARA, IL6, TNF, SOCS3, RELA, CXCL8, NFKB1, MAPK10, CYP2E1, IRS1, TGFB1, AKT1, CASP3, XBP1, INS, GSK3B, JUN, BAX, CASP8, PIK3CA, MAPK8, FAS, IKBKB, INSR, IL1A	165	160	7001	6.62973	4.34373e-11	2.41318e-12	2.43905e-10
KEGG_PATHWAY	ssc05166:HTLV-I infection	25	0.0835897	2.4074e-09	ICAM1, IL6, TNF, CREB1, RELA, TP53, NFKBIA, NFKB1, CDK4, TGFB1, CTNNB1, VCAM1, AKT1, FOS, CCND1, XBP1, BAX, JUN, GSK3B, SLC2A1, PCNA, PIK3CA, PRKACA, IKBKB, IL2	165	248	7001	4.27725	5.48887e-07	1.4074e-08	3.08208e-06
KEGG_PATHWAY	ssc04010:MAPK signaling pathway	24	0.0802461	8.92552e-09	PRKCA, EGFR, TNF, RELA, TP53, NFKB1, MAPK10, TGFB1, PRKCB, AKT1, FOS, MAPK1, CASP3, BDNF, MAPK14, JUN, MAPK3, HSPB1, PRKACA, MAPK8, FAS, IKBKB, EGF, IL1A	165	244	7001	4.17347	2.03502e-06	4.42395e-08	1.14269e-05
KEGG_PATHWAY	ssc04620:Toll-like receptor signaling pathway	23	0.0769025	5.88383e-16	IL6, TNF, RELA, NFKBIA, CXCL8, NFKB1, TLR4, MAPK10, STAT1, CXCL10, AKT1, FOS, MAPK1, CD86, MAPK14, JUN, CASP8, MAPK3, PIK3CA, MAPK8, IL12B, IKBKB, SPP1	165	101	7001	9.66235	1.26565e-13	1.26565e-14	7.10543e-13
KEGG_PATHWAY	ssc05145:Toxoplasmosis	23	0.0769025	1.51941e-15	TNF, RELA, NFKBIA, NFKB1, TLR4, MAPK10, STAT1, TGFB1, IL10, STAT3, AKT1, MAPK1, CASP3, CD40LG, BCL2, MAPK14, CASP8, MAPK3, IFNG, MAPK8, IL12B, NOS2, IKBKB	165	105	7001	9.29426	3.54383e-13	2.95319e-14	1.9873e-12
KEGG_PATHWAY	ssc05152:Tuberculosis	23	0.0769025	6.91021e-11	IL6, TNF, RELA, CREB1, NFKB1, TLR4, MAPK10, STAT1, TGFB1, IL10, AKT1, MAPK1, CASP3, BAX, BCL2, MAPK14, CASP8, MAPK3, IFNG, MAPK8, IL12B, NOS2, IL1A	165	174	7001	5.6086	1.57553e-08	4.92353e-10	8.84683e-08
KEGG_PATHWAY	ssc04014:Ras signaling pathway	23	0.0769025	6.48338e-09	PRKCA, EGFR, RELA, MET, IGF1, NFKB1, MAPK10, HGF, KDR, PRKCB, AKT1, IGF1R, MAPK1, INS, MAPK3, VEGFA, PIK3CA, PRKACA, ANGPT1, MAPK8, IKBKB, EGF, INSR	165	220	7001	4.4359	1.47821e-06	3.28491e-08	8.30037e-06
KEGG_PATHWAY	ssc05215:Prostate cancer	22	0.0735589	1.80138e-16	EGFR, AR, RELA, CREB1, TP53, IGF1, FOXO1, NFKBIA, NFKB1, PTEN, CTNNB1, AKT1, IGF1R, MAPK1, CCND1, INS, GSK3B, BCL2, MAPK3, PIK3CA, IKBKB, EGF	165	85	7001	10.982	5.06262e-14	5.66214e-15	2.88658e-13
KEGG_PATHWAY	ssc04380:Osteoclast differentiation	22	0.0735589	2.5031e-12	TNF, SOCS3, RELA, CREB1, PPARG, NFKBIA, NFKB1, MAPK10, ITGB3, STAT1, TGFB1, AKT1, FOS, MAPK1, MAPK14, JUN, MAPK3, IFNG, PIK3CA, MAPK8, IKBKB, IL1A	165	133	7001	7.01855	5.70709e-10	2.28284e-11	3.20461e-09
KEGG_PATHWAY	ssc04015:Rap1 signaling pathway	22	0.0735589	1.04718e-08	PRKCA, EGFR, DRD2, MET, IGF1, ITGB3, HGF, KDR, PRKCB, CTNNB1, AKT1, IGF1R, MAPK1, INS, MAPK14, MAPK3, VEGFA, PIK3CA, ANGPT1, GNAS, EGF, INSR	165	206	7001	4.53139	2.38756e-06	5.07992e-08	1.34065e-05
KEGG_PATHWAY	ssc04152:AMPK signaling pathway	21	0.0702153	1.86737e-12	HMGCR, SCD, CREB1, PPARG, ACACA, IGF1, FOXO1, PCK2, PPARGC1A, SIRT1, IRS1, AKT1, IGF1R, CCND1, CD36, HNF4A, SLC2A4, INS, FASN, PIK3CA, INSR	165	117	7001	7.6157	4.25766e-10	1.85115e-11	2.39074e-09
KEGG_PATHWAY	ssc05160:Hepatitis C	21	0.0702153	9.09743e-12	EGFR, PPARA, TNF, SOCS3, RELA, TP53, NFKBIA, CXCL8, NFKB1, MAPK10, STAT1, STAT3, AKT1, MAPK1, GSK3B, MAPK14, MAPK3, PIK3CA, MAPK8, IKBKB, EGF	165	127	7001	7.01603	2.0742e-09	7.40787e-11	1.1647e-08
KEGG_PATHWAY	ssc04910:Insulin signaling pathway	21	0.0702153	1.64276e-11	SOCS3, HK2, ACACA, FOXO1, MAPK10, PCK2, PPARGC1A, IRS1, AKT1, MAPK1, SLC2A4, INS, GSK3B, MAPK3, FASN, PIK3CA, PRKACA, MAPK8, PTPN1, IKBKB, INSR	165	131	7001	6.8018	3.7455e-09	1.29155e-10	2.10315e-08
KEGG_PATHWAY	ssc04024:cAMP signaling pathway	21	0.0702153	2.82877e-08	PPARA, DRD2, RELA, CREB1, NFKBIA, NFKB1, MAPK10, EDNRA, AKT1, FOS, MAPK1, BDNF, ADRB2, HTR1A, ADRB1, JUN, MAPK3, PIK3CA, PRKACA, MAPK8, GNAS	165	198	7001	4.50018	6.44958e-06	1.34367e-07	3.62155e-05
KEGG_PATHWAY	ssc04660:T cell receptor signaling pathway	20	0.0668717	1.67697e-12	IL4, TNF, IL5, RELA, NFKBIA, NFKB1, CDK4, IL10, AKT1, FOS, MAPK1, CD40LG, GSK3B, MAPK14, JUN, IFNG, MAPK3, PIK3CA, IKBKB, IL2	165	103	7001	8.23889	3.82354e-10	1.82073e-11	2.14697e-09
KEGG_PATHWAY	ssc05140:Leishmaniasis	19	0.0635282	1.38552e-15	IL4, TNF, PTGS2, RELA, NFKBIA, NFKB1, TLR4, STAT1, TGFB1, IL10, FOS, MAPK1, MAPK14, JUN, IFNG, MAPK3, IL12B, NOS2, IL1A	165	62	7001	13.0028	3.03757e-13	2.76446e-14	1.70974e-12
KEGG_PATHWAY	ssc05146:Amoebiasis	19	0.0635282	2.0696e-11	PRKCA, IL6, TNF, RELA, CXCL8, NFKB1, TLR4, TGFB1, IL10, PRKCB, CASP3, IFNG, HSPB1, PIK3CA, PRKACA, GNAS, IL12B, NOS2, FN1	165	104	7001	7.75169	4.71869e-09	1.5729e-10	2.64961e-08
KEGG_PATHWAY	ssc04722:Neurotrophin signaling pathway	19	0.0635282	1.8432e-10	RELA, TP53, NFKBIA, NFKB1, MAPK10, PRKCD, IRS1, AKT1, MAPK1, BDNF, GSK3B, BCL2, MAPK14, JUN, BAX, MAPK3, PIK3CA, MAPK8, IKBKB	165	118	7001	6.832	4.20249e-08	1.23603e-09	2.35976e-07
KEGG_PATHWAY	ssc05162:Measles	19	0.0635282	1.21733e-09	IL4, IL6, RELA, TP53, NFKBIA, NFKB1, TLR4, STAT1, CDK4, STAT3, AKT1, CCND1, GSK3B, IFNG, PIK3CA, IL12B, FAS, IL1A, IL2	165	132	7001	6.10739	2.77551e-07	7.30398e-09	1.55849e-06
KEGG_PATHWAY	ssc05168:Herpes simplex infection	19	0.0635282	2.02992e-07	IL6, TNF, CCL2, SOCS3, RELA, TP53, NFKBIA, NFKB1, MAPK10, STAT1, FOS, CASP3, JUN, CASP8, IFNG, MAPK8, IL12B, FAS, IKBKB	165	182	7001	4.42954	4.62812e-05	8.41495e-07	0.000259881
KEGG_PATHWAY	ssc05206:MicroRNAs in cancer	19	0.0635282	5.52743e-06	PRKCA, EGFR, PTGS2, MMP9, MET, TP53, PIM1, NFKB1, ITGB3, IRS1, SIRT1, PTEN, STAT3, PRKCB, CASP3, CCND1, BCL2, VEGFA, IKBKB	165	228	7001	3.53586	0.00125946	1.80035e-05	0.00707629
KEGG_PATHWAY	ssc05212:Pancreatic cancer	18	0.0601846	3.34685e-14	EGFR, RELA, TP53, NFKB1, MAPK10, STAT1, CDK4, TGFB1, STAT3, AKT1, MAPK1, CCND1, VEGFA, MAPK3, PIK3CA, MAPK8, IKBKB, EGF	165	63	7001	12.1229	7.61924e-12	5.44231e-13	4.2788e-11
KEGG_PATHWAY	ssc04917:Prolactin signaling pathway	18	0.0601846	7.81088e-14	SOCS3, RELA, ESR1, NFKB1, MAPK10, STAT1, STAT3, AKT1, FOS, MAPK1, CCND1, INS, SLC2A2, GSK3B, MAPK14, MAPK3, PIK3CA, MAPK8	165	66	7001	11.5719	1.78204e-11	1.11378e-12	1.00064e-10
KEGG_PATHWAY	ssc05133:Pertussis	18	0.0601846	4.76752e-13	IL6, TNF, RELA, CXCL8, NFKB1, TLR4, MAPK10, IL10, FOS, MAPK1, CASP3, MAPK14, JUN, MAPK3, MAPK8, IL12B, NOS2, IL1A	165	73	7001	10.4623	1.08694e-10	5.43476e-12	6.10334e-10
KEGG_PATHWAY	ssc05210:Colorectal cancer	17	0.056841	2.02147e-12	TP53, BIRC5, MAPK10, TGFB1, CTNNB1, AKT1, FOS, MAPK1, CASP3, CCND1, GSK3B, BCL2, JUN, BAX, MAPK3, PIK3CA, MAPK8	165	68	7001	10.6076	4.60901e-10	1.92042e-11	2.58803e-09
KEGG_PATHWAY	ssc04920:Adipocytokine signaling pathway	17	0.056841	4.14486e-12	PPARA, TNF, SOCS3, RELA, NFKBIA, NFKB1, MAPK10, PCK2, PPARGC1A, IRS1, STAT3, AKT1, CD36, SLC2A4, SLC2A1, MAPK8, IKBKB	165	71	7001	10.1594	9.45039e-10	3.63476e-11	5.30653e-09
KEGG_PATHWAY	ssc04071:Sphingolipid signaling pathway	17	0.056841	5.3749e-09	PRKCA, TNF, RELA, TP53, NFKB1, MAPK10, PTEN, PRKCB, AKT1, MAPK1, BCL2, MAPK14, BAX, MAPK3, PIK3CA, NOS3, MAPK8	165	112	7001	6.44031	1.22548e-06	2.84995e-08	6.88124e-06
KEGG_PATHWAY	ssc04919:Thyroid hormone signaling pathway	17	0.056841	6.13595e-09	PRKCA, ESR1, TP53, FOXO1, ITGB3, STAT1, PRKCB, CTNNB1, AKT1, MAPK1, CCND1, HIF1A, GSK3B, SLC2A1, MAPK3, PIK3CA, PRKACA	165	113	7001	6.38332	1.399e-06	3.17954e-08	7.85557e-06
KEGG_PATHWAY	ssc05202:Transcriptional misregulation in cancer	17	0.056841	4.30044e-07	PLAT, IL6, MMP9, RELA, ELANE, MET, PPARG, TP53, IGF1, FOXO1, CXCL8, NFKB1, MMP3, IGF1R, CD86, MPO, IGFBP3	165	152	7001	4.74549	9.80452e-05	1.63417e-06	0.000550564
KEGG_PATHWAY	ssc04930:Type II diabetes mellitus	16	0.0534974	1.45921e-13	TNF, SOCS3, HK2, PDX1, MAPK10, PRKCD, IRS1, MAPK1, SLC2A4, INS, SLC2A2, MAPK3, PIK3CA, MAPK8, IKBKB, INSR	165	49	7001	13.8548	3.32614e-11	1.95655e-12	1.86773e-10
KEGG_PATHWAY	ssc05144:Malaria	16	0.0534974	3.90518e-13	ICAM1, IL6, CCL2, TNF, MET, CXCL8, TLR4, HGF, TGFB1, IL10, VCAM1, CD36, CD40LG, PECAM1, IFNG, SELE	165	52	7001	13.0555	8.90261e-11	4.68559e-12	4.999e-10
KEGG_PATHWAY	ssc05321:Inflammatory bowel disease (IBD)	16	0.0534974	5.12385e-12	IL4, IL6, IL5, TNF, RELA, NFKB1, TLR4, STAT1, TGFB1, STAT3, IL10, JUN, IFNG, IL12B, IL1A, IL2	165	61	7001	11.1293	1.16825e-09	4.32685e-11	6.5599e-09
KEGG_PATHWAY	ssc05323:Rheumatoid arthritis	16	0.0534974	9.53638e-10	ICAM1, IL6, TNF, CCL2, CXCL8, TLR4, MMP3, TGFB1, MMP1, FOS, CD86, JUN, VEGFA, IFNG, ANGPT1, IL1A	165	86	7001	7.89401	2.17429e-07	6.03971e-09	1.2209e-06
KEGG_PATHWAY	ssc04915:Estrogen signaling pathway	16	0.0534974	4.67599e-09	OPRM1, EGFR, CREB1, MMP9, ESR1, PRKCD, MMP2, AKT1, FOS, MAPK1, JUN, MAPK3, PIK3CA, NOS3, PRKACA, GNAS	165	96	7001	7.07172	1.06612e-06	2.53839e-08	5.98645e-06
KEGG_PATHWAY	ssc05203:Viral carcinogenesis	16	0.0534974	2.71768e-05	CREB1, RELA, TP53, NFKBIA, NFKB1, CDK4, STAT3, MAPK1, CASP3, CCND1, JUN, BAX, CASP8, MAPK3, PIK3CA, PRKACA	165	186	7001	3.64992	0.00617723	7.84322e-05	0.0347876
KEGG_PATHWAY	ssc05132:Salmonella infection	15	0.0501538	4.02262e-09	IL6, RELA, CXCL8, NFKB1, TLR4, MAPK10, FOS, MAPK1, MAPK14, JUN, MAPK3, IFNG, MAPK8, NOS2, IL1A	165	81	7001	7.85746	9.17157e-07	2.29289e-08	5.14998e-06
KEGG_PATHWAY	ssc04062:Chemokine signaling pathway	15	0.0501538	4.90153e-05	CCL2, RELA, NFKBIA, CXCL8, NFKB1, STAT1, STAT3, CXCL10, AKT1, MAPK1, GSK3B, MAPK3, PIK3CA, PRKACA, IKBKB	165	173	7001	3.67893	0.0111135	0.000131471	0.0627338
KEGG_PATHWAY	ssc04060:Cytokine-cytokine receptor interaction	15	0.0501538	0.000244809	IL4, IL6, IL5, CCL2, TNF, CXCL8, TGFB1, IL10, CXCL10, CD40LG, IFNG, IL12B, FAS, IL1A, IL2	165	201	7001	3.16644	0.0542937	0.00060659	0.312965
KEGG_PATHWAY	ssc04621:NOD-like receptor signaling pathway	14	0.0468102	5.02308e-11	IL6, CCL2, TNF, RELA, NFKBIA, CXCL8, NFKB1, MAPK10, MAPK1, MAPK14, CASP8, MAPK3, MAPK8, IKBKB	165	49	7001	12.1229	1.14526e-08	3.6944e-10	6.43082e-08
KEGG_PATHWAY	ssc05214:Glioma	14	0.0468102	9.84613e-10	PRKCA, EGFR, TP53, IGF1, CDK4, PTEN, PRKCB, AKT1, IGF1R, MAPK1, CCND1, MAPK3, PIK3CA, EGF	165	61	7001	9.7381	2.24492e-07	6.06734e-09	1.26055e-06
KEGG_PATHWAY	ssc05218:Melanoma	14	0.0468102	4.08096e-09	EGFR, MET, TP53, IGF1, HGF, CDK4, PTEN, AKT1, IGF1R, MAPK1, CCND1, MAPK3, PIK3CA, EGF	165	68	7001	8.73565	9.30458e-07	2.26941e-08	5.22466e-06
KEGG_PATHWAY	ssc05222:Small cell lung cancer	14	0.0468102	6.80722e-08	AKT1, CCND1, PTGS2, RELA, BCL2, TP53, PIK3CA, NFKBIA, NFKB1, NOS2, IKBKB, CDK4, PTEN, FN1	165	85	7001	6.98852	1.55203e-05	3.10409e-07	8.71496e-05
KEGG_PATHWAY	ssc04922:Glucagon signaling pathway	14	0.0468102	2.62481e-07	GCG, AKT1, PPARA, LDHA, SLC2A2, CREB1, SLC2A1, ACACA, FOXO1, GNAS, PRKACA, PCK2, SIRT1, PPARGC1A	165	95	7001	6.25289	5.98439e-05	1.04992e-06	0.000336042
KEGG_PATHWAY	ssc05169:Epstein-Barr virus infection	14	0.0468102	2.21658e-06	ICAM1, RELA, TP53, NFKBIA, NFKB1, MAPK10, STAT3, AKT1, BCL2, MAPK14, JUN, PIK3CA, MAPK8, IKBKB	165	114	7001	5.21074	0.000505252	7.89653e-06	0.00283774
KEGG_PATHWAY	ssc04630:Jak-STAT signaling pathway	14	0.0468102	2.16578e-05	IL4, AKT1, IL6, CCND1, IL5, SOCS3, IFNG, PIM1, PIK3CA, IL12B, STAT1, IL10, STAT3, IL2	165	140	7001	4.24303	0.00492585	6.41282e-05	0.0277239
KEGG_PATHWAY	ssc04210:Apoptosis	13	0.0434666	5.06341e-08	AKT1, CASP3, TNF, RELA, BAX, BCL2, CASP8, TP53, PIK3CA, NFKBIA, NFKB1, FAS, IKBKB	165	69	7001	7.99412	1.15445e-05	2.35603e-07	6.48245e-05
KEGG_PATHWAY	ssc05231:Choline metabolism in cancer	13	0.0434666	2.32097e-06	AKT1, EGFR, PRKCA, MAPK1, FOS, HIF1A, JUN, MAPK3, PIK3CA, MAPK8, MAPK10, EGF, PRKCB	165	97	7001	5.68654	0.000529042	8.14123e-06	0.00297139
KEGG_PATHWAY	ssc04550:Signaling pathways regulating pluripotency of stem cells	13	0.0434666	4.80858e-05	BMP4, BMP2, HNF1A, IGF1, STAT3, CTNNB1, AKT1, IGF1R, MAPK1, GSK3B, MAPK14, MAPK3, PIK3CA	165	130	7001	4.24303	0.010904	0.000130513	0.0615446
KEGG_PATHWAY	ssc05143:African trypanosomiasis	12	0.040123	1.49681e-10	PRKCA, VCAM1, ICAM1, IL6, APOA1, TNF, IFNG, IL12B, FAS, SELE, IL10, PRKCB	165	34	7001	14.9754	3.41273e-08	1.03416e-09	1.9163e-07
KEGG_PATHWAY	ssc05219:Bladder cancer	12	0.040123	5.80549e-10	EGFR, MAPK1, CCND1, MMP9, MAPK3, VEGFA, TP53, CXCL8, CDK4, EGF, MMP2, MMP1	165	38	7001	13.399	1.32365e-07	3.78186e-09	7.43251e-07
KEGG_PATHWAY	ssc04150:mTOR signaling pathway	12	0.040123	7.32632e-08	AKT1, PRKCA, MAPK1, TNF, INS, MAPK3, IGF1, PIK3CA, IKBKB, PTEN, IRS1, PRKCB	165	58	7001	8.77868	1.67039e-05	3.2753e-07	9.37955e-05
KEGG_PATHWAY	ssc04370:VEGF signaling pathway	12	0.040123	7.32632e-08	AKT1, PRKCA, MAPK1, PTGS2, MAPK14, MAPK3, VEGFA, HSPB1, PIK3CA, NOS3, KDR, PRKCB	165	58	7001	8.77868	1.67039e-05	3.2753e-07	9.37955e-05
KEGG_PATHWAY	ssc05230:Central carbon metabolism in cancer	12	0.040123	1.50821e-07	AKT1, EGFR, MAPK1, HIF1A, SLC2A2, SLC2A1, MAPK3, MET, TP53, HK2, PIK3CA, PTEN	165	62	7001	8.21232	3.43867e-05	6.36801e-07	0.000193089
KEGG_PATHWAY	ssc04622:RIG-I-like receptor signaling pathway	12	0.040123	4.02884e-07	TNF, MAPK14, RELA, CASP8, CXCL8, NFKBIA, NFKB1, MAPK8, IL12B, MAPK10, IKBKB, CXCL10	165	68	7001	7.4877	9.18533e-05	1.55691e-06	0.000515793
KEGG_PATHWAY	ssc05220:Chronic myeloid leukemia	12	0.040123	4.6969e-07	AKT1, MAPK1, CCND1, RELA, MAPK3, TP53, NFKBIA, PIK3CA, NFKB1, CDK4, IKBKB, TGFB1	165	69	7001	7.37918	0.000107084	1.75556e-06	0.000601321
KEGG_PATHWAY	ssc04012:ErbB signaling pathway	12	0.040123	3.97506e-06	AKT1, EGFR, PRKCA, MAPK1, JUN, GSK3B, MAPK3, PIK3CA, MAPK8, MAPK10, EGF, PRKCB	165	85	7001	5.99016	0.000905905	1.33281e-05	0.00508897
KEGG_PATHWAY	ssc04540:Gap junction	12	0.040123	5.61217e-06	EGFR, PRKCA, MAPK1, ADRB1, DRD2, MAPK3, GJA1, GNAS, PRKACA, EGF, HTR2C, PRKCB	165	88	7001	5.78595	0.00127876	1.80221e-05	0.00718477
KEGG_PATHWAY	ssc04064:NF-kappa B signaling pathway	12	0.040123	6.27545e-06	VCAM1, ICAM1, TNF, PTGS2, CD40LG, BCL2, RELA, CXCL8, NFKBIA, NFKB1, TLR4, IKBKB	165	89	7001	5.72094	0.00142978	1.95999e-05	0.00803387
KEGG_PATHWAY	ssc04750:Inflammatory mediator regulation of TRP channels	12	0.040123	4.03795e-05	PRKCA, TRPV1, MAPK14, IGF1, PIK3CA, GNAS, MAPK8, PRKACA, MAPK10, HTR2C, PRKCD, PRKCB	165	108	7001	4.71448	0.00916446	0.000112271	0.0516837
KEGG_PATHWAY	ssc04726:Serotonergic synapse	12	0.040123	4.40139e-05	PRKCA, MAPK1, CASP3, HTR1A, PTGS2, SLC6A4, MAPK3, PTGS1, GNAS, PRKACA, HTR2C, PRKCB	165	109	7001	4.67123	0.00998521	0.000120901	0.0563344
KEGG_PATHWAY	ssc04728:Dopaminergic synapse	12	0.040123	9.15186e-05	AKT1, PRKCA, FOS, DRD2, MAPK14, CREB1, GSK3B, GNAS, MAPK8, PRKACA, MAPK10, PRKCB	165	118	7001	4.31495	0.020651	0.000237099	0.117104
KEGG_PATHWAY	ssc04921:Oxytocin signaling pathway	12	0.040123	0.000746944	EGFR, PRKCA, MAPK1, FOS, CCND1, PTGS2, JUN, MAPK3, NOS3, GNAS, PRKACA, PRKCB	165	150	7001	3.39442	0.156645	0.0017194	0.952074
KEGG_PATHWAY	ssc04022:cGMP-PKG signaling pathway	12	0.040123	0.00114829	EDNRA, AKT1, MAPK1, ADRB2, ADRB1, INS, CREB1, MAPK3, ADRA2A, NOS3, INSR, IRS1	165	158	7001	3.22255	0.230459	0.00256495	1.46018
KEGG_PATHWAY	ssc05213:Endometrial cancer	11	0.0367795	1.41426e-07	AKT1, EGFR, MAPK1, CCND1, GSK3B, MAPK3, TP53, PIK3CA, EGF, PTEN, CTNNB1	165	49	7001	9.52517	3.22447e-05	6.084e-07	0.000181062
KEGG_PATHWAY	ssc05223:Non-small cell lung cancer	11	0.0367795	2.11199e-07	AKT1, EGFR, PRKCA, MAPK1, CCND1, MAPK3, TP53, PIK3CA, CDK4, EGF, PRKCB	165	51	7001	9.15163	4.81522e-05	8.59882e-07	0.000270388
KEGG_PATHWAY	ssc05221:Acute myeloid leukemia	11	0.0367795	3.72303e-07	AKT1, MAPK1, PPARD, CCND1, RELA, MAPK3, PIM1, PIK3CA, NFKB1, IKBKB, STAT3	165	54	7001	8.64321	8.48815e-05	1.46353e-06	0.000476641
KEGG_PATHWAY	ssc04923:Regulation of lipolysis in adipocytes	11	0.0367795	6.32355e-07	AKT1, ADRB2, ADRB1, PTGS2, INS, PTGS1, PIK3CA, GNAS, PRKACA, INSR, IRS1	165	57	7001	8.1883	0.000144167	2.32543e-06	0.000809572
KEGG_PATHWAY	ssc05211:Renal cell carcinoma	11	0.0367795	1.926e-06	AKT1, MAPK1, HIF1A, JUN, SLC2A1, MAPK3, VEGFA, MET, PIK3CA, HGF, TGFB1	165	64	7001	7.29271	0.000439031	6.97026e-06	0.00246574
KEGG_PATHWAY	ssc03320:PPAR signaling pathway	11	0.0367795	2.96817e-06	LPL, PPARA, PPARD, CD36, APOA1, OLR1, SCD, PPARG, FABP1, PCK2, MMP1	165	67	7001	6.96617	0.000676514	1.02536e-05	0.00379994
KEGG_PATHWAY	ssc04662:B cell receptor signaling pathway	11	0.0367795	5.09822e-06	AKT1, MAPK1, FOS, JUN, RELA, GSK3B, MAPK3, NFKBIA, PIK3CA, NFKB1, IKBKB	165	71	7001	6.57371	0.00116172	1.68462e-05	0.00652682
KEGG_PATHWAY	ssc04115:p53 signaling pathway	11	0.0367795	5.80237e-06	CASP3, CCND1, BAX, CASP8, SERPINE1, TP53, IGF1, FAS, CDK4, IGFBP3, PTEN	165	72	7001	6.48241	0.00132207	1.83741e-05	0.00742826
KEGG_PATHWAY	ssc04912:GnRH signaling pathway	11	0.0367795	2.60593e-05	EGFR, MAPK1, GNRH1, JUN, MAPK14, MAPK3, GNAS, MAPK8, PRKACA, MAPK10, MMP2	165	85	7001	5.49098	0.00592398	7.61714e-05	0.0333574
KEGG_PATHWAY	ssc04914:Progesterone-mediated oocyte maturation	11	0.0367795	3.20029e-05	AKT1, MAPK1, IGF1R, INS, MAPK14, MAPK3, IGF1, PIK3CA, MAPK8, PRKACA, MAPK10	165	87	7001	5.36475	0.00727023	9.12057e-05	0.0409642
KEGG_PATHWAY	ssc04725:Cholinergic synapse	11	0.0367795	0.000254468	AKT1, PRKCA, MAPK1, FOS, ACHE, BCL2, CREB1, MAPK3, PIK3CA, PRKACA, PRKCB	165	111	7001	4.2048	0.0563746	0.000623741	0.325294
KEGG_PATHWAY	ssc04310:Wnt signaling pathway	11	0.0367795	0.000703986	PRKCA, PPARD, CCND1, JUN, GSK3B, TP53, MAPK8, PRKACA, MAPK10, CTNNB1, PRKCB	165	126	7001	3.70423	0.148338	0.00163708	0.897546
KEGG_PATHWAY	ssc04020:Calcium signaling pathway	11	0.0367795	0.00879834	EDNRA, EGFR, PRKCA, ADRB2, ADRB1, NOS3, GNAS, PRKACA, NOS2, HTR2C, PRKCB	165	178	7001	2.6221	0.866666	0.0176729	10.6974
KEGG_PATHWAY	ssc05330:Allograft rejection	10	0.0334359	1.20894e-07	IL4, CD86, TNF, IL5, CD40LG, IFNG, IL12B, FAS, IL10, IL2	165	37	7001	11.4676	2.75635e-05	5.30075e-07	0.000154775
KEGG_PATHWAY	ssc05134:Legionellosis	10	0.0334359	1.19339e-05	CASP3, IL6, TNF, RELA, CASP8, CXCL8, NFKBIA, NFKB1, TLR4, IL12B	165	62	7001	6.8436	0.00271725	3.62786e-05	0.0152773
KEGG_PATHWAY	ssc04664:Fc epsilon RI signaling pathway	10	0.0334359	1.36465e-05	AKT1, IL4, MAPK1, TNF, IL5, MAPK14, MAPK3, PIK3CA, MAPK8, MAPK10	165	63	7001	6.73497	0.00310659	4.0939e-05	0.0174696
KEGG_PATHWAY	ssc04911:Insulin secretion	10	0.0334359	0.000152828	GCG, PRKCA, INS, CREB1, SLC2A2, SLC2A1, GNAS, PRKACA, PDX1, PRKCB	165	85	7001	4.9918	0.0342473	0.000382866	0.195482
KEGG_PATHWAY	ssc04916:Melanogenesis	10	0.0334359	0.000304283	PRKCA, MAPK1, CREB1, GSK3B, EDN1, MAPK3, GNAS, PRKACA, CTNNB1, PRKCB	165	93	7001	4.5624	0.0670346	0.000722522	0.388861
KEGG_PATHWAY	ssc04650:Natural killer cell mediated cytotoxicity	10	0.0334359	0.000917471	PRKCA, ICAM1, MAPK1, CASP3, TNF, IFNG, MAPK3, PIK3CA, FAS, PRKCB	165	108	7001	3.92873	0.188832	0.00209061	1.16826
KEGG_PATHWAY	ssc04670:Leukocyte transendothelial migration	10	0.0334359	0.00143492	PRKCA, VCAM1, ICAM1, MAPK14, MMP9, PECAM1, PIK3CA, MMP2, CTNNB1, PRKCB	165	115	7001	3.68959	0.279203	0.0031431	1.82159
KEGG_PATHWAY	ssc04611:Platelet activation	10	0.0334359	0.00333479	AKT1, MAPK1, MAPK14, MAPK3, PTGS1, PIK3CA, NOS3, GNAS, PRKACA, ITGB3	165	130	7001	3.26387	0.533082	0.00689974	4.18636
KEGG_PATHWAY	ssc04261:Adrenergic signaling in cardiomyocytes	10	0.0334359	0.00333479	AKT1, MAPK1, ADRB2, ADRB1, MAPK14, BCL2, CREB1, MAPK3, GNAS, PRKACA	165	130	7001	3.26387	0.533082	0.00689974	4.18636
KEGG_PATHWAY	ssc04960:Aldosterone-regulated sodium reabsorption	9	0.0300923	3.78187e-06	PRKCA, MAPK1, INS, MAPK3, IGF1, PIK3CA, INSR, IRS1, PRKCB	165	41	7001	9.31397	0.000861896	1.28696e-05	0.00484165
KEGG_PATHWAY	ssc04723:Retrograde endocannabinoid signaling	9	0.0300923	0.00153936	PRKCA, MAPK1, PTGS2, MAPK14, MAPK3, MAPK8, PRKACA, MAPK10, PRKCB	165	94	7001	4.06248	0.296189	0.00333961	1.95297
KEGG_PATHWAY	ssc05020:Prion diseases	8	0.0267487	8.70843e-06	MAPK1, IL6, BAX, MAPK3, PRKACA, HSPA5, SOD1, IL1A	165	33	7001	10.2861	0.00198356	2.68311e-05	0.0111484
KEGG_PATHWAY	ssc04940:Type I diabetes mellitus	8	0.0267487	3.91424e-05	CD86, TNF, INS, IFNG, IL12B, FAS, IL1A, IL2	165	41	7001	8.27908	0.00888493	0.000110175	0.0501006
KEGG_PATHWAY	ssc04672:Intestinal immune network for IgA production	8	0.0267487	5.39377e-05	IL4, CD86, IL6, IL5, CD40LG, TGFB1, IL10, IL2	165	43	7001	7.89401	0.0122228	0.000142991	0.069032
KEGG_PATHWAY	ssc05030:Cocaine addiction	8	0.0267487	7.30262e-05	BDNF, DRD2, JUN, RELA, CREB1, NFKB1, GNAS, PRKACA	165	45	7001	7.54316	0.0165127	0.000191368	0.0934517
KEGG_PATHWAY	ssc05320:Autoimmune thyroid disease	8	0.0267487	0.000145686	IL4, CD86, IL5, CD40LG, TPO, FAS, IL10, IL2	165	50	7001	6.78885	0.0326731	0.00036903	0.186355
KEGG_PATHWAY	ssc05014:Amyotrophic lateral sclerosis (ALS)	8	0.0267487	0.000268298	CASP3, TNF, MAPK14, BCL2, BAX, TP53, CAT, SOD1	165	55	7001	6.17168	0.0593463	0.000650642	0.342947
KEGG_PATHWAY	ssc05031:Amphetamine addiction	8	0.0267487	0.0006885	PRKCA, FOS, JUN, CREB1, GNAS, PRKACA, SIRT1, PRKCB	165	64	7001	5.30379	0.145323	0.00161758	0.877883
KEGG_PATHWAY	ssc04918:Thyroid hormone synthesis	8	0.0267487	0.00128534	PRKCA, GPX1, CREB1, TPO, GNAS, PRKACA, HSPA5, PRKCB	165	71	7001	4.78088	0.254162	0.00284301	1.63314
KEGG_PATHWAY	ssc04520:Adherens junction	8	0.0267487	0.00128534	EGFR, MAPK1, IGF1R, MAPK3, MET, PTPN1, INSR, CTNNB1	165	71	7001	4.78088	0.254162	0.00284301	1.63314
KEGG_PATHWAY	ssc04713:Circadian entrainment	8	0.0267487	0.00748567	PRKCA, MAPK1, FOS, CREB1, MAPK3, GNAS, PRKACA, PRKCB	165	97	7001	3.49941	0.819704	0.0151796	9.17141
KEGG_PATHWAY	ssc05332:Graft-versus-host disease	7	0.0234051	0.000117704	CD86, IL6, TNF, IFNG, FAS, IL1A, IL2	165	34	7001	8.73565	0.026481	0.000301505	0.150586
KEGG_PATHWAY	ssc04913:Ovarian steroidogenesis	7	0.0234051	0.00113483	IGF1R, PTGS2, INS, IGF1, GNAS, PRKACA, INSR	165	51	7001	5.82377	0.228091	0.00255997	1.44318
KEGG_PATHWAY	ssc04730:Long-term depression	7	0.0234051	0.00243429	PRKCA, MAPK1, IGF1R, MAPK3, IGF1, GNAS, PRKCB	165	59	7001	5.0341	0.426326	0.00513211	3.07213
KEGG_PATHWAY	ssc05416:Viral myocarditis	7	0.0234051	0.00313542	ICAM1, CD86, CASP3, CAV1, CCND1, CD40LG, CASP8	165	62	7001	4.79052	0.511296	0.00654726	3.94069
KEGG_PATHWAY	ssc04610:Complement and coagulation cascades	7	0.0234051	0.00658053	PLAT, THBD, F3, F2, SERPINE1, F7, PLG	165	72	7001	4.12517	0.778053	0.0134699	8.10521
KEGG_PATHWAY	ssc04350:TGF-beta signaling pathway	7	0.0234051	0.00907736	BMP4, MAPK1, BMP2, TNF, IFNG, MAPK3, TGFB1	165	77	7001	3.8573	0.874956	0.0180723	11.0187
KEGG_PATHWAY	ssc05216:Thyroid cancer	6	0.0200615	0.000292956	MAPK1, CCND1, MAPK3, PPARG, TP53, CTNNB1	165	26	7001	9.79161	0.0646213	0.000702951	0.374411
KEGG_PATHWAY	ssc05310:Asthma	5	0.0167179	0.00181502	IL4, TNF, IL5, CD40LG, IL10	165	23	7001	9.22398	0.339132	0.00389994	2.29896
KEGG_PATHWAY	ssc04950:Maturity onset diabetes of the young	5	0.0167179	0.00213871	HNF1A, HNF4A, INS, SLC2A2, PDX1	165	24	7001	8.83965	0.386238	0.00455174	2.7038

## Sheet: Table capture for KEGG
Sublist	Category	Term	RT	Genes	Count	%	P-Value	Benjamini
	KEGG_PATHWAY	Pathways in cancer	RT		55	0.2	8.2e-29	1.9e-26
	KEGG_PATHWAY	HIF-1 signaling pathway	RT		30	0.1	4.6e-25	5.3e-23
	KEGG_PATHWAY	Hepatitis B	RT		34	0.1	1.2e-23	9.1e-22
	KEGG_PATHWAY	TNF signaling pathway	RT		29	0.1	2.6e-22	1.5e-20
	KEGG_PATHWAY	Insulin resistance	RT		29	0.1	7.6e-22	3.5e-20
	KEGG_PATHWAY	Chagas disease (American trypanosomiasis)	RT		28	0.1	3.3e-21	1.3e-19
	KEGG_PATHWAY	Proteoglycans in cancer	RT		33	0.1	2.7e-19	8.7e-18
	KEGG_PATHWAY	FoxO signaling pathway	RT		27	0.1	1.8e-17	5.2e-16
	KEGG_PATHWAY	Prostate cancer	RT		22	0.1	1.8e-16	5.7e-15
	KEGG_PATHWAY	Toll-like receptor signaling pathway	RT		23	0.1	5.9e-16	1.3e-14
	KEGG_PATHWAY	Leishmaniasis	RT		19	0.1	1.4e-15	2.8e-14
	KEGG_PATHWAY	Toxoplasmosis	RT		23	0.1	1.5e-15	3e-14
	KEGG_PATHWAY	Influenza A	RT		27	0.1	6.7e-15	1.2e-13
	KEGG_PATHWAY	Pancreatic cancer	RT		18	0.1	3.3e-14	5.4e-13
	KEGG_PATHWAY	PI3K-Akt signaling pathway	RT		35	0.1	7e-14	1.1e-12
	KEGG_PATHWAY	Prolactin signaling pathway	RT		18	0.1	7.8e-14	1.1e-12
	KEGG_PATHWAY	Type II diabetes mellitus	RT		16	0.1	1.5e-13	2e-12
	KEGG_PATHWAY	Non-alcoholic fatty liver disease (NAFLD)	RT		25	0.1	1.9e-13	2.4e-12
	KEGG_PATHWAY	Malaria	RT		16	0.1	3.9e-13	4.7e-12
	KEGG_PATHWAY	Pertussis	RT		18	0.1	4.8e-13	5.4e-12
	KEGG_PATHWAY	T cell receptor signaling pathway	RT		20	0.1	1.7e-12	1.8e-11
	KEGG_PATHWAY	Focal adhesion	RT		26	0.1	1.7e-12	1.8e-11
	KEGG_PATHWAY	AMPK signaling pathway	RT		21	0.1	1.9e-12	1.9e-11
	KEGG_PATHWAY	Colorectal cancer	RT		17	0.1	2e-12	1.9e-11
	KEGG_PATHWAY	Osteoclast differentiation	RT		22	0.1	2.5e-12	2.3e-11
	KEGG_PATHWAY	Adipocytokine signaling pathway	RT		17	0.1	4.1e-12	3.6e-11
	KEGG_PATHWAY	Inflammatory bowel disease (IBD)	RT		16	0.1	5.1e-12	4.3e-11
	KEGG_PATHWAY	Hepatitis C	RT		21	0.1	9.1e-12	7.4e-11
	KEGG_PATHWAY	Insulin signaling pathway	RT		21	0.1	1.6e-11	1.3e-10
	KEGG_PATHWAY	Amoebiasis	RT		19	0.1	2.1e-11	1.6e-10
	KEGG_PATHWAY	NOD-like receptor signaling pathway	RT		14	0	5e-11	3.7e-10
	KEGG_PATHWAY	Tuberculosis	RT		23	0.1	6.9e-11	4.9e-10
	KEGG_PATHWAY	African trypanosomiasis	RT		12	0	1.5e-10	1e-09
	KEGG_PATHWAY	Neurotrophin signaling pathway	RT		19	0.1	1.8e-10	1.2e-09
	KEGG_PATHWAY	Bladder cancer	RT		12	0	5.8e-10	3.8e-09
	KEGG_PATHWAY	Rheumatoid arthritis	RT		16	0.1	9.5e-10	6e-09
	KEGG_PATHWAY	Glioma	RT		14	0	9.8e-10	6.1e-09
	KEGG_PATHWAY	Measles	RT		19	0.1	1.2e-09	7.3e-09
	KEGG_PATHWAY	HTLV-I infection	RT		25	0.1	2.4e-09	1.4e-08
	KEGG_PATHWAY	Salmonella infection	RT		15	0.1	4e-09	2.3e-08
	KEGG_PATHWAY	Melanoma	RT		14	0	4.1e-09	2.3e-08
	KEGG_PATHWAY	Estrogen signaling pathway	RT		16	0.1	4.7e-09	2.5e-08
	KEGG_PATHWAY	Sphingolipid signaling pathway	RT		17	0.1	5.4e-09	2.8e-08
	KEGG_PATHWAY	Thyroid hormone signaling pathway	RT		17	0.1	6.1e-09	3.2e-08
	KEGG_PATHWAY	Ras signaling pathway	RT		23	0.1	6.5e-09	3.3e-08
	KEGG_PATHWAY	MAPK signaling pathway	RT		24	0.1	8.9e-09	4.4e-08
	KEGG_PATHWAY	Rap1 signaling pathway	RT		22	0.1	1e-08	5.1e-08
	KEGG_PATHWAY	cAMP signaling pathway	RT		21	0.1	2.8e-08	1.3e-07
	KEGG_PATHWAY	Apoptosis	RT		13	0	5.1e-08	2.4e-07
	KEGG_PATHWAY	Small cell lung cancer	RT		14	0	6.8e-08	3.1e-07
	KEGG_PATHWAY	mTOR signaling pathway	RT		12	0	7.3e-08	3.3e-07
	KEGG_PATHWAY	VEGF signaling pathway	RT		12	0	7.3e-08	3.3e-07
	KEGG_PATHWAY	Allograft rejection	RT		10	0	1.2e-07	5.3e-07
	KEGG_PATHWAY	Endometrial cancer	RT		11	0	1.4e-07	6.1e-07
	KEGG_PATHWAY	Central carbon metabolism in cancer	RT		12	0	1.5e-07	6.4e-07
	KEGG_PATHWAY	Herpes simplex infection	RT		19	0.1	2e-07	8.4e-07
	KEGG_PATHWAY	Non-small cell lung cancer	RT		11	0	2.1e-07	8.6e-07
	KEGG_PATHWAY	Glucagon signaling pathway	RT		14	0	2.6e-07	1e-06
	KEGG_PATHWAY	Acute myeloid leukemia	RT		11	0	3.7e-07	1.5e-06
	KEGG_PATHWAY	RIG-I-like receptor signaling pathway	RT		12	0	4e-07	1.6e-06
	KEGG_PATHWAY	Transcriptional misregulation in cancer	RT		17	0.1	4.3e-07	1.6e-06
	KEGG_PATHWAY	Chronic myeloid leukemia	RT		12	0	4.7e-07	1.8e-06
	KEGG_PATHWAY	Regulation of lipolysis in adipocytes	RT		11	0	6.3e-07	2.3e-06
	KEGG_PATHWAY	Renal cell carcinoma	RT		11	0	1.9e-06	7e-06
	KEGG_PATHWAY	Epstein-Barr virus infection	RT		14	0	2.2e-06	7.9e-06
	KEGG_PATHWAY	Choline metabolism in cancer	RT		13	0	2.3e-06	8.1e-06
	KEGG_PATHWAY	PPAR signaling pathway	RT		11	0	3e-06	1e-05
	KEGG_PATHWAY	Aldosterone-regulated sodium reabsorption	RT		9	0	3.8e-06	1.3e-05
	KEGG_PATHWAY	ErbB signaling pathway	RT		12	0	4e-06	1.3e-05
	KEGG_PATHWAY	B cell receptor signaling pathway	RT		11	0	5.1e-06	1.7e-05
	KEGG_PATHWAY	MicroRNAs in cancer	RT		19	0.1	5.5e-06	1.8e-05
	KEGG_PATHWAY	Gap junction	RT		12	0	5.6e-06	1.8e-05
	KEGG_PATHWAY	p53 signaling pathway	RT		11	0	5.8e-06	1.8e-05
	KEGG_PATHWAY	NF-kappa B signaling pathway	RT		12	0	6.3e-06	2e-05
	KEGG_PATHWAY	Prion diseases	RT		8	0	8.7e-06	2.7e-05
	KEGG_PATHWAY	Legionellosis	RT		10	0	1.2e-05	3.6e-05
	KEGG_PATHWAY	Fc epsilon RI signaling pathway	RT		10	0	1.4e-05	4.1e-05
	KEGG_PATHWAY	Jak-STAT signaling pathway	RT		14	0	2.2e-05	6.4e-05
	KEGG_PATHWAY	GnRH signaling pathway	RT		11	0	2.6e-05	7.6e-05
	KEGG_PATHWAY	Viral carcinogenesis	RT		16	0.1	2.7e-05	7.8e-05
	KEGG_PATHWAY	Progesterone-mediated oocyte maturation	RT		11	0	3.2e-05	9.1e-05
	KEGG_PATHWAY	Type I diabetes mellitus	RT		8	0	3.9e-05	0.00011
	KEGG_PATHWAY	Inflammatory mediator regulation of TRP channels	RT		12	0	4e-05	0.00011
	KEGG_PATHWAY	Serotonergic synapse	RT		12	0	4.4e-05	0.00012
	KEGG_PATHWAY	Signaling pathways regulating pluripotency of stem cells	RT		13	0	4.8e-05	0.00013
	KEGG_PATHWAY	Chemokine signaling pathway	RT		15	0.1	4.9e-05	0.00013
	KEGG_PATHWAY	Intestinal immune network for IgA production	RT		8	0	5.4e-05	0.00014
	KEGG_PATHWAY	Cocaine addiction	RT		8	0	7.3e-05	0.00019
	KEGG_PATHWAY	Dopaminergic synapse	RT		12	0	9.2e-05	0.00024
	KEGG_PATHWAY	Graft-versus-host disease	RT		7	0	0.00012	0.0003
	KEGG_PATHWAY	Autoimmune thyroid disease	RT		8	0	0.00015	0.00037
	KEGG_PATHWAY	Insulin secretion	RT		10	0	0.00015	0.00038
	KEGG_PATHWAY	Cytokine-cytokine receptor interaction	RT		15	0.1	0.00024	0.00061
	KEGG_PATHWAY	Cholinergic synapse	RT		11	0	0.00025	0.00062
	KEGG_PATHWAY	Amyotrophic lateral sclerosis (ALS)	RT		8	0	0.00027	0.00065
	KEGG_PATHWAY	Thyroid cancer	RT		6	0	0.00029	0.0007
	KEGG_PATHWAY	Melanogenesis	RT		10	0	0.0003	0.00072
	KEGG_PATHWAY	Amphetamine addiction	RT		8	0	0.00069	0.0016
	KEGG_PATHWAY	Wnt signaling pathway	RT		11	0	0.0007	0.0016
	KEGG_PATHWAY	Oxytocin signaling pathway	RT		12	0	0.00075	0.0017
	KEGG_PATHWAY	Natural killer cell mediated cytotoxicity	RT		10	0	0.00092	0.0021
	KEGG_PATHWAY	Ovarian steroidogenesis	RT		7	0	0.0011	0.0026
	KEGG_PATHWAY	cGMP-PKG signaling pathway	RT		12	0	0.0011	0.0026
	KEGG_PATHWAY	Thyroid hormone synthesis	RT		8	0	0.0013	0.0028
	KEGG_PATHWAY	Adherens junction	RT		8	0	0.0013	0.0028
	KEGG_PATHWAY	Leukocyte transendothelial migration	RT		10	0	0.0014	0.0031
	KEGG_PATHWAY	Retrograde endocannabinoid signaling	RT		9	0	0.0015	0.0033
	KEGG_PATHWAY	Asthma	RT		5	0	0.0018	0.0039
	KEGG_PATHWAY	Maturity onset diabetes of the young	RT		5	0	0.0021	0.0046
	KEGG_PATHWAY	Long-term depression	RT		7	0	0.0024	0.0051
	KEGG_PATHWAY	Viral myocarditis	RT		7	0	0.0031	0.0065
	KEGG_PATHWAY	Platelet activation	RT		10	0	0.0033	0.0069
	KEGG_PATHWAY	Adrenergic signaling in cardiomyocytes	RT		10	0	0.0033	0.0069
	KEGG_PATHWAY	Complement and coagulation cascades	RT		7	0	0.0066	0.013
	KEGG_PATHWAY	Circadian entrainment	RT		8	0	0.0075	0.015
	KEGG_PATHWAY	Calcium signaling pathway	RT		11	0	0.0088	0.018
	KEGG_PATHWAY	TGF-beta signaling pathway	RT		7	0	0.0091	0.018
